# Supplementary material for: Translatome proteomics identifies autophagy as a resistance mechanism to on-target FLT3 inhibitors in acute myeloid leukemia
Source: Leukemia. 2022 Aug 23;36(10):2396–407. doi: 10.1038/s41375-022-01678-y (PMC9522593; doi:10.1038/s41375-022-01678-y)
Supplement: Supplementary file 2 — Supplementary Table 1 [file 41375_2022_1678_MOESM2_ESM.xlsx]

## Sheet: MV411_Quizartinib
Accession	Entrez.Gene.ID	Gene.Symbol	log2FC	q
A0A0B4J2D5	8209; 102724023	C21orf33; LOC102724023	-0.503705	4.77847e-08
A0AVT1	55236	UBA6	-0.560024	1.95157e-09
A0FGR8	57488	ESYT2	-0.481372	1.173e-08
A0JNW5	23074	UHRF1BP1L	-0.535255	0.00132032
A0MZ66	57698	KIAA1598; SHTN1	-0.818879	0.000182087
A1L0T0	10994	ILVBL	-0.571864	4.61162e-06
A1X283	285590	SH3PXD2B	0.173764	0.0460904
A2RRP1	51594	NBAS	-0.555036	0.000142661
A2RUS2	22898	DENND3	-0.729316	3.11022e-10
A3KMH1	23078	VWA8	-0.432427	1.30306e-05
A3KN83	55206	SBNO1	-0.615844	8.35589e-09
A4D1E9	85865	GTPBP10	-0.558428	4.33884e-08
A4D1P6	29062	WDR91	-0.594719	3.45728e-06
A5YKK6	23019	CNOT1	-0.578256	2.35895e-10
A6NC98	283234	CCDC88B	-0.902133	0.000114996
A6NDG6	283871	PGP	-0.844519	1.36938e-06
A6NED2	91433	RCCD1	-0.30498	0.0190552
A6NHL2	79861	TUBAL3	-0.697621	0.000261525
A6NHR9	23347	SMCHD1	-0.431049	1.43206e-05
A6NHT5	340784	HMX3	-0.334069	0.000715443
A6NJ78	196074	METTL15	-0.237884	0.00911193
A8MXV4	390916	NUDT19	-0.466339	0.00427163
A9UHW6	57409	MIF4GD	-0.251051	3.76232e-05
B0I1T2	64005	MYO1G	-0.394695	7.9919e-08
C9JLW8	348262	FAM195B; MCRIP1	-0.388733	6.18004e-05
E9PRG8	102288414	LOC102288414; C11orf98	-1.13249	7.94062e-11
L0R6Q1	113829	SLC35A4	-0.481875	0.00150778
O00115	1777	DNASE2	0.86672	0.00221073
O00116	8540	AGPS	-0.63717	3.10516e-09
O00139	3796	KIF2A	-0.971835	3.06398e-12
O00148	10212	DDX39A	-0.662123	3.09799e-08
O00151	9124	PDLIM1	-0.401345	2.57044e-07
O00154	11332	ACOT7	-0.940839	7.92851e-09
O00159	4641	MYO1C	-0.310317	0.000107312
O00160	4542	MYO1F	-0.636851	1.85309e-11
O00161	8773	SNAP23	-0.395791	2.10356e-06
O00165	10456	HAX1	-0.343684	0.000367054
O00170	9049	AIP	-0.444765	8.4084e-09
O00178	9567	GTPBP1	-0.369031	0.00123062
O00182	3965	LGALS9	-0.940861	1.07797e-10
O00186	6814	STXBP3	-0.282036	2.24743e-06
O00193	10944	C11orf58	-0.617846	6.25761e-07
O00203	8546	AP3B1	-0.73344	8.38606e-11
O00214	3964	LGALS8	-0.465976	9.83083e-06
O00217	4728	NDUFS8	-0.611362	3.98751e-05
O00231	5717	PSMD11	-0.870138	9.69463e-12
O00232	5718	PSMD12	-0.902124	2.42706e-09
O00233	5715	PSMD9	-0.682164	1.10372e-09
O00244	475	ATOX1	-0.821692	2.63168e-08
O00255	4221	MEN1	-0.661059	6.82476e-08
O00257	8535	CBX4	-0.295964	0.000195952
O00264	10857	PGRMC1	-0.497458	2.54163e-05
O00267	6829	SUPT5H	-0.406709	3.77866e-09
O00273	1676	DFFA	-0.161916	0.0183884
O00291	3092	HIP1	1.96734	0.0194352
O00299	1192	CLIC1	-0.890566	4.79128e-12
O00303	8665	EIF3F	-1.45494	1.96657e-12
O00308	11060	WWP2	-0.374891	1.32205e-05
O00329	5293	PIK3CD	-0.364982	5.13871e-06
O00330	8050	PDHX	-0.260518	0.000368187
O00391	5768	QSOX1	-0.666261	1.9743e-08
O00399	10671	DCTN6	-1.2009	5.99556e-07
O00401	8976; 142685	WASL; ASB15	-0.322419	0.00744483
O00410	3843	IPO5	-1.33656	2.20507e-15
O00418	29904; 101930123	EEF2K; LOC101930123	-0.335944	3.95888e-05
O00422	10284	SAP18	-0.640218	1.92138e-09
O00429	10059	DNM1L	-0.558158	5.33666e-07
O00442	8634	RTCA	-0.729634	1.19064e-07
O00461	27333	GOLIM4	-0.394542	1.24704e-05
O00468			-0.309093	0.000203537
O00469	5352	PLOD2	0.182886	0.0335704
O00470	4211	MEIS1	-0.396164	0.000363006
O00471	10640	EXOC5	-0.458058	0.00141893
O00483	4697	NDUFA4	-0.74589	1.07345e-09
O00487	10213	PSMD14	-0.936354	5.05881e-12
O00488	51042	ZNF593	-2.22762	2.59406e-11
O00499	274	BIN1	1.58382	0.0135125
O00505	3839	KPNA3	-1.14814	1.59148e-10
O00506	10494	STK25	-0.688329	0.00584188
O00541	23481	PES1	-1.0246	8.18032e-12
O00560	6386	SDCBP	-0.25882	0.00052757
O00566	10199	MPHOSPH10	-0.829147	2.40518e-08
O00567	10528	NOP56	-1.00437	4.43312e-12
O00571	1654	DDX3X	-1.10523	1.1053e-14
O00584	8635	RNASET2	-0.647388	9.33776e-09
O00592	5420	PODXL	0.704527	0.00676734
O00622	3491	CYR61	0.199286	0.0332429
O00625	8544	PIR	-0.20112	0.0509597
O00629	3840	KPNA4	-0.427731	0.00902293
O00712	4781	NFIB	-0.906457	0.0108994
O00743	5537	PPP6C	-0.876028	7.42429e-09
O00754	4125	MAN2B1	-0.742119	6.12087e-13
O00757	8789	FBP2	-0.861428	7.23484e-07
O00762	11065	UBE2C	-0.897388	1.27732e-11
O00764	8566	PDXK	-0.546144	0.000103956
O00767	6319	SCD	-1.2388	2.40579e-09
O14497	8289	ARID1A	-0.409846	5.24361e-08
O14530	10190	TXNDC9	-0.902633	1.46404e-09
O14545	10906	TRAFD1	-0.529993	0.000489105
O14548	9167	COX7A2L	-1.24559	7.03938e-10
O14561	4706	NDUFAB1	-0.896045	0.0253202
O14562	56061	UBFD1	-0.552787	2.34351e-06
O14578	11113	CIT	-0.36128	0.00108741
O14579	11316	COPE	-0.755713	4.68391e-11
O14617	8943	AP3D1	-0.650463	1.7771e-10
O14618	9973	CCS	-0.702207	4.42388e-10
O14641	1856	DVL2	-0.334093	0.00375497
O14646	1105	CHD1	-0.598022	6.30409e-09
O14656	1861	TOR1A	-0.41228	0.00183681
O14672	102	ADAM10	-0.454675	2.60299e-08
O14727	317	APAF1	-0.516929	1.76921e-06
O14732	3613	IMPA2	-0.658765	0.00170928
O14733	5609	MAP2K7	-0.631672	6.91346e-05
O14735	10423	CDIPT	-0.24378	0.00547158
O14737	9141	PDCD5	-0.893104	2.7924e-11
O14744	10419	PRMT5	-0.942415	8.43322e-07
O14745	9368	SLC9A3R1	-0.824305	4.3567e-12
O14757	1111	CHEK1	-0.723518	1.61074e-08
O14773	1200	TPP1	-0.483692	3.19665e-08
O14776	10915	TCERG1	-0.767259	3.1276e-07
O14777	10403	NDC80	-0.380703	5.06819e-08
O14787	30000	TNPO2	-0.562007	0.00531191
O14802	11128	POLR3A	-0.835922	1.85947e-06
O14818	5688	PSMA7	-0.936218	3.2335e-12
O14828	10067	SCAMP3	-0.681961	9.63804e-10
O14832	5264	PHYH	-0.348814	6.74317e-05
O14874	10295	BCKDK	-0.320022	0.00493811
O14880	4259	MGST3	-0.360004	0.000129361
O14908	10755	GIPC1	-0.738573	0.00887204
O14920	3551	IKBKB	-0.427822	4.48014e-07
O14929	8520	HAT1	-0.631571	1.49918e-08
O14936	8573	CASK	0.177515	0.0710936
O14949	27089	UQCRQ	-0.474093	5.75166e-07
O14964	9146	HGS	-0.617685	3.97976e-09
O14965	6790	AURKA	-0.781657	9.70254e-10
O14974	4659	PPP1R12A	-0.586695	4.48823e-11
O14975	11001	SLC27A2	-0.259363	0.0156877
O14976	2580	GAK	-0.443934	0.00194146
O14979	9987	HNRNPDL; HNRPDL	-0.786336	3.12253e-10
O14980	7514	XPO1	-0.730906	6.59295e-11
O14981	9044	BTAF1	-0.759115	8.9541e-10
O15020	6712	SPTBN2	-0.00477333	0.0867414
O15027			-0.555326	1.37077e-07
O15031	23654	PLXNB2	-0.104425	0.00202591
O15037	23351	KHNYN	-0.115202	0.0426292
O15042	23350	U2SURP	-0.778022	1.55241e-12
O15061	23336	SYNM	0.14726	0.058889
O15067	5198	PFAS	-0.983148	1.05565e-13
O15084	23243	ANKRD28	-0.350509	0.0247058
O15091	9692	KIAA0391	-0.540063	1.80824e-05
O15116	27257	LSM1	-0.669539	3.44973e-05
O15121	8560	DEGS1	-1.24478	1.52365e-08
O15126	9522	SCAMP1	-0.553906	2.58997e-05
O15127	10066	SCAMP2	-0.658826	4.58262e-06
O15143	10095	ARPC1B	-0.640667	5.61441e-11
O15144	10109	ARPC2	-0.741571	2.64463e-10
O15145	10094	ARPC3	-0.392498	0.000319147
O15160	9533	POLR1C	-1.04701	1.60897e-08
O15164	8805	TRIM24	-0.402602	3.21922e-08
O15173	10424	PGRMC2	-0.57544	5.14638e-05
O15182	1070	CETN3	-0.330814	0.011498
O15212	10471	PFDN6	-0.982319	2.05279e-11
O15213	9277	WDR46	-0.689823	1.03203e-08
O15226	55922	NKRF	-1.10158	7.43016e-08
O15228	8443	GNPAT	-0.534437	5.46523e-05
O15231	7739	ZNF185	-0.0896026	0.00825752
O15234	22794	CASC3	-0.600754	0.000134254
O15235	6183	MRPS12	-1.18585	4.45856e-06
O15254	8310	ACOX3	-1.53383	0.00159488
O15258	11079	RER1	-0.758078	1.17085e-07
O15260	6836	SURF4	-0.579626	0.000635195
O15269	10558	SPTLC1	-0.612652	4.60521e-10
O15270	9517	SPTLC2	-0.338494	4.06253e-06
O15287	2189	FANCG	-0.348732	0.0208076
O15294	8473	OGT	-1.22474	5.74903e-12
O15305	5373	PMM2	-1.07613	1.42265e-08
O15347	3149	HMGB3	-0.687695	1.9706e-09
O15355	5496	PPM1G	-0.61374	3.50751e-11
O15357	3636	INPPL1	-0.209182	0.00325481
O15371	8664	EIF3D	-1.2446	1.06391e-12
O15372	8667	EIF3H	-1.66921	2.70801e-14
O15379	8841	HDAC3	-0.315372	0.00145343
O15381	4931	NVL	-0.630615	1.48169e-06
O15382	587	BCAT2	-0.544641	9.3726e-06
O15394	4685	NCAM2	-0.489291	0.000237229
O15397	10526	IPO8	0.0571586	0.0614382
O15400	8417	STX7	-0.59828	6.33679e-09
O15427	9123	SLC16A3	-0.776896	1.24994e-10
O15439	10257	ABCC4	-0.356453	0.0274426
O15460	8974	P4HA2	0.371105	0.0379503
O15498	10652	YKT6	-0.754319	9.65634e-09
O15511	10092	ARPC5	-0.545948	9.05984e-08
O15514	5433	POLR2D	-0.843561	1.44814e-05
O15523	8653	DDX3Y	-0.841492	4.84897e-07
O15525	4097	MAFG	-1.50519	3.92666e-09
O15530	5170	PDPK1	-0.456317	9.50219e-07
O15533	6892	TAPBP	-0.34605	0.000106788
O15541	7737	RNF113A	-0.37808	0.00473782
O15554	3783	KCNN4	-1.85476	4.44354e-05
O43143	1665	DHX15	-0.893888	9.81748e-14
O43148	8731	RNMT	-0.405112	0.000114079
O43149	23140	ZZEF1	-0.396772	1.86607e-06
O43156	9675	TTI1	-0.710532	2.21169e-06
O43159	23378	RRP8	-0.55236	1.71825e-05
O43169	80777	CYB5B	-0.642288	2.41538e-06
O43172	9128	PRPF4	-0.568423	1.793e-10
O43175	26227	PHGDH	-0.287883	0.000421569
O43181	4724	NDUFS4	-0.543149	5.60138e-09
O43237	1783	DYNC1LI2	-1.25959	1.96418e-09
O43242	5709	PSMD3	-0.776261	2.50709e-11
O43251	23543	RBFOX2	-0.783546	0.0305428
O43252	9061	PAPSS1	-0.404544	8.3595e-06
O43264	9183	ZW10	-0.770352	3.42723e-08
O43290	9092	SART1	-0.484396	1.14137e-09
O43292	8733	GPAA1	-0.532666	8.47122e-07
O43294	7041	TGFB1I1	-0.256885	0.0378893
O43299	9907	AP5Z1	-0.555675	5.70062e-05
O43314	23262	PPIP5K2	-0.537471	7.20888e-05
O43318	6885	MAP3K7	-0.468001	0.00114674
O43324	9521	EEF1E1	-1.27484	7.19147e-12
O43390	10236	HNRNPR	-0.48115	2.80719e-09
O43395	9129	PRPF3	-0.939717	1.90757e-12
O43396	9352	TXNL1	-0.743803	7.94594e-11
O43399	7165	TPD52L2	-0.682106	5.08654e-11
O43402	10328	EMC8	-0.456923	0.00173486
O43427	9158	FIBP	-0.710341	4.65094e-08
O43432	8672	EIF4G3	-0.81238	7.57282e-08
O43447	10465	PPIH	-0.66744	1.46048e-08
O43463	6839	SUV39H1	-0.593185	4.19858e-06
O43488	8574	AKR7A2	-0.381705	3.08866e-08
O43491	2037	EPB41L2	-0.466371	2.15326e-08
O43493			-0.796902	4.28079e-11
O43516	7456	WIPF1	-0.476206	2.64108e-07
O43524	2309	FOXO3	0.120876	0.02991
O43566	10636	RGS14	-0.632481	0.000100505
O43583	8562	DENR	-0.640359	1.21891e-05
O43592	11260	XPOT	-0.339998	0.00312332
O43598	10591	C6orf108; DNPH1	-1.01376	1.72249e-06
O43615	10469	TIMM44	-1.02402	1.2934e-12
O43617	27095	TRAPPC3	-0.762448	6.30998e-10
O43633	27243	CHMP2A	-0.781751	9.24016e-12
O43639	8440	NCK2	-1.86911	0.00400095
O43660	5356	PLRG1	-0.569955	6.60825e-08
O43663	9055	PRC1	-0.707447	8.91575e-11
O43665	6001	RGS10	-1.09521	4.25214e-08
O43670	7756	ZNF207	-0.563511	5.40119e-07
O43674	4711	NDUFB5	-0.852417	1.00878e-06
O43676	4709	NDUFB3	-1.23754	2.83014e-12
O43678	4695	NDUFA2	-0.532595	4.62882e-07
O43681	439	ASNA1	-0.586296	7.09632e-10
O43683	699	BUB1	-0.5619	4.76138e-07
O43684	9184	BUB3	-0.490789	3.58745e-11
O43707	81	ACTN4	-0.466913	1.20576e-10
O43709	114049	WBSCR22; BUD23	-0.514591	1.99437e-05
O43719	27336	HTATSF1	-0.496386	4.08275e-08
O43747	164	AP1G1	-0.675791	6.25904e-08
O43752	10228	STX6	-0.635006	0.0124161
O43760	9144	SYNGR2	-0.807723	2.00699e-07
O43765	6449	SGTA	-0.920711	1.55931e-10
O43768	2029	ENSA	-0.500257	1.26079e-06
O43772	788	SLC25A20	-0.0688872	0.0587522
O43776	4677	NARS	-0.84266	6.1145e-12
O43795	4430	MYO1B	0.0367638	0.0821841
O43805	8636	SSNA1	-0.895488	2.82838e-09
O43808	10478	SLC25A17	-1.99938	0.000507885
O43809	11051	NUDT21	-0.898815	3.52794e-12
O43813	10314	LANCL1	-0.450199	2.53185e-06
O43815	6801	STRN	-0.297499	0.0209693
O43818	9136	RRP9	-1.14426	7.15137e-10
O43819	9997	SCO2	-1.1386	1.96405e-08
O43823	10270	AKAP8	-0.951257	3.63964e-10
O43824			-0.33509	0.00133571
O43837	3420	IDH3B	-0.503751	1.25877e-09
O43847			-0.804754	7.01793e-11
O43852	813	CALU	-0.603984	9.84994e-07
O43854	10085	EDIL3	-0.401411	0.03452
O43865	10768	AHCYL1	-0.293943	0.00119534
O43914	7305	TYROBP	-0.763473	4.4537e-06
O43920	4725	NDUFS5	-1.01156	7.81763e-06
O43924	5147	PDE6D	-0.439941	0.0671407
O60216	5885	RAD21	-0.295368	2.80107e-07
O60220	1678	TIMM8A	-1.95129	1.76045e-05
O60231	8449	DHX16	-0.610123	4.61251e-09
O60232	10534	SSSCA1	-1.10125	1.21337e-07
O60234	9535	GMFG	-0.845358	3.17732e-11
O60256	5636	PRPSAP2	-0.454261	2.3613e-06
O60264	8467	SMARCA5	-0.890124	1.92963e-12
O60271	9043	SPAG9	-0.408094	2.04398e-06
O60287	9875	URB1	-0.871246	4.57815e-06
O60291	23295	MGRN1	-0.566065	0.000228196
O60293	196441	ZFC3H1	-0.29874	0.00978195
O60306	9716	AQR	-0.662404	2.21038e-09
O60307	23031	MAST3	-0.476455	8.34262e-06
O60313	4976	OPA1	-0.4437	1.16125e-07
O60315	9839	ZEB2	-0.482147	7.71874e-07
O60318	8888	MCM3AP	-0.268295	0.00758421
O60341	23028	KDM1A	-0.765592	3.63614e-11
O60346	23239	PHLPP1	-0.526476	1.29972e-06
O60427	3992	FADS1	-0.708981	1.40625e-07
O60437	5493	PPL	-0.183586	0.027212
O60443	1687	DFNA5; GSDME	-0.114835	0.0534883
O60488	2182	ACSL4	-0.927701	4.2493e-11
O60493	8724	SNX3	-0.53173	3.52964e-09
O60496	9046	DOK2	0.0680168	0.0304926
O60502	10724	MGEA5	-0.15838	0.000652157
O60503	115	ADCY9	-0.257617	0.00242323
O60504	10174	SORBS3	-0.25276	0.000231544
O60506	10492	SYNCRIP	-0.775466	1.13471e-12
O60508	51362	CDC40	-0.583348	5.42188e-09
O60518	26953	RANBP6	-0.144341	0.0497694
O60524	9147	NEMF	-0.777753	3.86056e-10
O60547	2762	GMDS	-0.638171	6.83111e-08
O60563	904	CCNT1	-1.61093	1.92006e-06
O60566	701	BUB1B	-0.710974	3.53457e-12
O60568	8985	PLOD3	-0.378013	0.00102712
O60573	9470	EIF4E2	-0.974871	1.59896e-05
O60603	7097	TLR2	-1.18199	1.99066e-10
O60610	1729	DIAPH1	-0.641201	5.60935e-14
O60645	11336	EXOC3	-0.641456	5.22255e-10
O60664	10226	PLIN3	-0.294129	2.58856e-06
O60674	3717	JAK2	-0.176388	0.028117
O60678	10196	PRMT3	-0.809181	0.000126121
O60684	23633	KPNA6	-0.837771	9.2624e-09
O60701	7358	UGDH	-0.0895861	0.0363025
O60716	1500	CTNND1	0.160347	0.0223868
O60749	6643	SNX2	-0.551432	1.63942e-10
O60762	8813	DPM1	-0.811735	2.83748e-09
O60763	8615	USO1	-0.781188	5.01728e-12
O60783	63931	MRPS14	-0.520384	0.00263029
O60784	10043	TOM1	-0.102177	0.0378873
O60826	28952	CCDC22	-0.743927	1.12742e-07
O60828	10084	PQBP1	-1.31011	4.05163e-10
O60832	1736	DKC1	-1.10143	3.16981e-12
O60841	9669	EIF5B	-0.994847	1.34109e-14
O60858	10206	TRIM13	-0.874431	0.00178539
O60869	8721	EDF1	-0.947186	4.77315e-12
O60870	22944	KIN	-0.926501	1.25877e-09
O60879	1730	DIAPH2	-0.597815	1.20094e-08
O60884	10294	DNAJA2	-1.12364	1.79644e-13
O60885	23476	BRD4	-0.45907	4.29405e-07
O60888	51596	CUTA	-0.535319	4.25214e-08
O60925	5201	PFDN1	-0.847069	6.67098e-10
O60934	4683	NBN	-0.5457	2.07725e-10
O60936	8996	NOL3	0.122041	0.0667963
O60942	8732	RNGTT	-0.403187	2.27706e-05
O75027	22	ABCB7	-0.813122	2.40999e-08
O75044			-0.244939	0.000835246
O75083	9948	WDR1	-0.702447	1.27411e-13
O75116	9475	ROCK2	-0.559471	1.99066e-10
O75122			-0.367705	6.63588e-08
O75127	26024	PTCD1	-0.628589	0.00228209
O75128	23242	COBL	0.0855274	0.0730326
O75131	8895	CPNE3	-0.579758	1.28724e-07
O75144	23308; 102723996	ICOSLG; LOC102723996	-1.66452	4.38262e-09
O75150	9810	RNF40	-0.559748	8.21244e-10
O75152	9877	ZC3H11A	-0.715188	3.49093e-09
O75153	23277	CLUH; KIAA0664	-0.945455	1.07311e-12
O75164	9682	KDM4A	-0.148888	0.00706188
O75165	23317	DNAJC13	-0.339507	0.000402492
O75170	9701	PPP6R2	-0.385844	0.000109819
O75175	4849	CNOT3	-0.549424	3.84947e-08
O75179	26057	ANKRD17	-0.689764	1.77038e-08
O75190	10049	DNAJB6	-0.849227	1.02282e-08
O75208	57017	COQ9	-0.204569	0.00153738
O75223	79017	GGCT	-0.927609	6.17313e-12
O75251	374291	NDUFS7	-0.160507	0.0330548
O75306	4720	NDUFS2	-0.253134	2.3516e-05
O75312	8882	ZNF259; ZPR1	-0.905831	2.68915e-11
O75323	2631	GBAS; NIPSNAP2	-0.981955	6.04531e-06
O75330	3161	HMMR	-0.423598	3.89344e-09
O75340	10016	PDCD6	-0.494178	2.88254e-06
O75347	6902	TBCA	-1.23096	9.70288e-11
O75348	9550	ATP6V1G1	-0.467358	1.02463e-06
O75351	9525	VPS4B	-0.430914	1.75394e-09
O75362	7764	ZNF217	-0.631707	4.77847e-08
O75367	9555	H2AFY	-0.556533	8.11244e-10
O75368	6451	SH3BGRL	-0.51501	1.77438e-08
O75369	2317	FLNB	-0.437823	2.32817e-07
O75376	9611	NCOR1	-0.11138	0.00685747
O75380	4726	NDUFS6	-0.580475	5.38702e-07
O75381	5195	PEX14	-0.303563	0.00113956
O75390	1431	CS	-0.973178	4.62412e-11
O75391	9552	SPAG7	-0.730311	6.0686e-07
O75396	9554	SEC22B	-0.368176	7.12159e-05
O75400	55660	PRPF40A	-0.730337	2.70347e-12
O75410	6867	TACC1	-0.749705	2.55613e-11
O75414	10201	NME6	-0.598199	0.0201256
O75419	8318	CDC45	-0.781374	2.08218e-06
O75427	4034	LRCH4	-0.472998	8.29314e-06
O75431	10651	MTX2	-0.50056	4.29192e-06
O75436	9559	VPS26A	-0.645345	3.81476e-10
O75438	4707	NDUFB1	-0.908135	1.6776e-07
O75439	9512	PMPCB	-0.663044	1.04385e-08
O75446	8819	SAP30	-0.413783	0.00114027
O75448	9862	MED24	-0.370915	0.00169405
O75449	11104	KATNA1	-0.459809	4.94838e-05
O75475	11168	PSIP1	-0.355974	2.1129e-07
O75477	10613	ERLIN1	-0.569519	1.67436e-07
O75489	4722	NDUFS3	-0.461227	1.22012e-05
O75494	10772	SRSF10; LOC100996657	-0.565998	2.8739e-09
O75496	51053	GMNN	-1.18869	2.79378e-06
O75503	1203	CLN5	-0.511172	0.000122998
O75506	3281	HSBP1	-0.755464	2.42251e-07
O75530	8726	EED	-0.136372	0.0361781
O75531	8815	BANF1	-0.641222	7.83642e-08
O75533	23451	SF3B1	-0.638223	1.23601e-11
O75534	7812	CSDE1	-1.46349	1.93007e-15
O75563	8935	SKAP2	-0.426668	0.00147971
O75592			-0.355289	2.23958e-05
O75600	23464	GCAT	-1.14647	0.00637141
O75607	10360	NPM3	-1.21932	3.19261e-08
O75608	10434	LYPLA1	-0.999409	1.26854e-11
O75616	26284	ERAL1	-0.606934	1.80972e-06
O75643	23020	SNRNP200	-0.656663	4.43083e-11
O75663	261726	TIPRL	-0.726156	2.39838e-06
O75676	8986	RPS6KA4	-0.347551	2.20824e-05
O75683	6838	SURF6	-1.21238	7.12042e-10
O75688	5495	PPM1B	-0.3019	0.000111087
O75689	11033	ADAP1	-0.441861	0.000153846
O75691	27340	UTP20	-0.621095	6.91552e-09
O75694	9631	NUP155	-0.695883	8.98475e-07
O75695	6102	RP2	-0.492338	9.95115e-08
O75717	11169	WDHD1	-0.833079	1.00689e-09
O75718	10491	CRTAP	-0.53055	0.00656698
O75746	8604	SLC25A12	-0.570513	1.48712e-05
O75787	10159	ATP6AP2	-0.753566	1.61632e-08
O75792	10535	RNASEH2A	-0.599697	2.3802e-10
O75794	8872	CDC123	-1.05947	6.63365e-10
O75821	8666	EIF3G	-1.18254	3.32144e-14
O75822	8669	EIF3J	-1.04305	1.26854e-11
O75832	5716	PSMD10	-0.337895	0.00119532
O75843	8906	AP1G2	-0.779241	1.46495e-05
O75844	10269	ZMPSTE24	-0.869168	3.22609e-08
O75845	6309	SC5D; SC5DL	-0.493032	1.64999e-05
O75874	3417	IDH1	-0.69598	2.26993e-08
O75880	6341	SCO1	-0.655202	5.79279e-06
O75882	8455	ATRN	-0.535992	1.84427e-07
O75886	10254	STAM2	-0.615707	7.54625e-07
O75909	8812	CCNK	-0.834882	6.82476e-08
O75915	10550	ARL6IP5	-0.193533	0.0287018
O75934	10286	BCAS2	-0.79204	2.50963e-06
O75935	11258	DCTN3	-0.697712	9.87104e-08
O75937	22826	DNAJC8	-0.496241	2.41687e-10
O75940	10285	SMNDC1	-0.709174	1.01371e-07
O75947	10476	ATP5H	-0.78813	3.86022e-10
O75955	10211	FLOT1	-0.262533	0.00314529
O75964	10632	ATP5L	-1.08912	2.74513e-11
O75976	1362	CPD	-0.647944	2.55989e-10
O76003	10539	GLRX3	-1.06484	6.12087e-13
O76021	26156	RSL1D1	-1.30496	6.08422e-14
O76031	10845	CLPX	-0.422172	8.26798e-08
O76070	6623	SNCG	0.397135	0.0378516
O76071	9391	CIAO1	-0.585836	2.26505e-05
O76080	7763	ZFAND5	-0.984253	1.85369e-08
O76094	6731	SRP72	-0.82519	1.74312e-13
O94761			-0.453346	0.00293964
O94766	26229	B3GAT3	-0.865103	6.44446e-06
O94776	9219	MTA2	-0.545695	1.49327e-11
O94782	7398	USP1	-0.551635	6.16501e-07
O94788	8854	ALDH1A2	-0.51746	5.28983e-05
O94804	6793	STK10	-0.614844	1.05082e-11
O94819	9920	KBTBD11	-0.378793	0.00662
O94822	26046	LTN1	-1.55196	9.20677e-06
O94826	9868	TOMM70A; TOMM70	-0.813212	7.45092e-09
O94842	9878	TOX4	-0.52954	0.00257197
O94855	9871	SEC24D	-0.421935	1.66686e-05
O94874	23376	UFL1	-0.250358	2.59851e-05
O94875	8470	SORBS2	-0.0445403	0.0785726
O94880	9678	PHF14	-0.506801	3.68177e-06
O94885	23328	SASH1	-1.87127	0.000343297
O94888	26043	UBXN7	-0.00849753	0.0813705
O94901	23353	SUN1	-0.579255	0.00295387
O94903	11212	PROSC; PLPBP	-0.737502	1.05068e-08
O94905	11160	ERLIN2	-0.594274	2.99524e-12
O94906	24148	PRPF6	-0.588712	4.42388e-10
O94913	51585	PCF11	-0.825508	2.83832e-07
O94915	285527	FRYL	-0.535016	4.64058e-05
O94925	2744	GLS	-0.740249	5.31699e-06
O94927	23354	HAUS5	-0.167154	0.043096
O94953	23030	KDM4B	-0.28085	0.00102516
O94966	10869	USP19	-0.430902	7.02622e-05
O94973	161	AP2A2	-0.580613	1.85797e-05
O94979	22872	SEC31A	-0.480719	2.68959e-09
O94992	10614	HEXIM1	-0.302142	0.00221125
O95067	9133	CCNB2	-0.37853	3.86412e-05
O95071	51366	UBR5	-0.502845	1.6855e-09
O95104	57466	SCAF4	-0.684686	6.4817e-09
O95139	4712	NDUFB6	-0.956383	3.96852e-06
O95140	9927	MFN2	-0.55909	5.0369e-07
O95149	10073	SNUPN	-0.605908	3.88314e-07
O95155	10277	UBE4B	-0.484995	2.40726e-06
O95163	8518	IKBKAP; ELP1	-0.613144	9.11126e-08
O95168	4710	NDUFB4	-0.914492	2.43155e-07
O95169	4714	NDUFB8	-0.656126	6.66758e-05
O95182	4701	NDUFA7	-0.388921	1.10349e-05
O95197	10313	RTN3	-0.582093	0.000172071
O95202	3954	LETM1	-0.755804	1.21584e-11
O95218	9406	ZRANB2	-0.607321	1.56679e-08
O95219	8723	SNX4	0.149917	0.0564087
O95229	11130	ZWINT	-0.801286	1.03076e-07
O95232	51747	LUC7L3	-0.986685	3.9902e-12
O95235	10112	KIF20A	-0.294407	3.47342e-06
O95239	24137	KIF4A	-0.457584	4.82259e-08
O95243	8930	MBD4	-0.471751	0.000596537
O95248			-0.316526	0.0067622
O95249	9527	GOSR1	-0.76314	3.98167e-06
O95251	11143	KAT7	-0.205647	0.00300324
O95292	9217	VAPB	-0.779341	2.86839e-07
O95295	23557	SNAPIN	-0.436348	0.000749182
O95298	4718; 100532726	NDUFC2; NDUFC2-KCTD14	-0.76474	5.03664e-09
O95299	4705	NDUFA10	-0.51732	6.58994e-08
O95302	11328	FKBP9	0.324237	0.00911953
O95319	10659	CELF2	-0.707375	1.06547e-10
O95336	25796	PGLS	-1.188	3.48934e-11
O95340	9060	PAPSS2	0.126044	0.0587153
O95347	10592	SMC2	-0.57172	1.12901e-12
O95352	10533	ATG7	-0.579519	2.7478e-08
O95361	10626	TRIM16	-1.36515	1.69404e-10
O95363	10667	FARS2	-0.325805	0.000202137
O95372	11313	LYPLA2	-0.483851	1.96632e-05
O95373	10527	IPO7	-1.34779	3.44487e-11
O95391	10569	SLU7	-0.210523	0.00230611
O95394	5238	PGM3	-0.344441	0.000672849
O95400	10421	CD2BP2	-0.578948	6.53518e-05
O95429	9530	BAG4	-0.622843	8.31925e-08
O95433	10598	AHSA1	-0.853967	2.13428e-12
O95453	5073	PARN	-0.41208	6.79608e-07
O95456	8624	PSMG1	-0.881924	1.88212e-07
O95466	752	FMNL1	-0.386444	3.60101e-08
O95478	10412	NSA2	-1.31353	4.83759e-09
O95486	10802	SEC24A	-0.514296	1.80688e-07
O95487	10427	SEC24B	-0.414789	0.00402027
O95551	51567	TDP2	-0.483367	2.75105e-05
O95562	375035	SFT2D2	-0.72434	2.0376e-06
O95571	23474	ETHE1	-0.812124	3.92446e-09
O95573	2181	ACSL3	-0.387756	2.21849e-06
O95602	25885	POLR1A	-0.859369	6.00976e-08
O95613	5116	PCNT	-0.299908	6.47296e-05
O95619	8089	YEATS4	-0.589278	7.60546e-08
O95625	27107	ZBTB11	-1.0297	0.000444172
O95628	4850	CNOT4	-1.02236	1.36106e-06
O95630	10617	STAMBP	-0.462005	3.59095e-07
O95644	4772	NFATC1	-1.26087	0.000442295
O95671	8623	ASMTL	-0.7256	9.41213e-08
O95684	11116	FGFR1OP	-0.718479	5.14959e-05
O95696	23774	BRD1	-0.197831	0.0285921
O95707	10775	POP4	-1.10561	8.22451e-06
O95714	8924	HERC2	-0.657922	2.47649e-06
O95716	9545	RAB3D	-0.594145	1.92773e-07
O95721	9342	SNAP29	-0.544024	8.69797e-08
O95747	9943	OXSR1	-0.613257	1.03739e-09
O95757	22824	HSPA4L	-1.24081	1.9914e-10
O95758	9991	PTBP3	-0.67604	1.47165e-08
O95777	51691	NAA38; LSM8	-0.957206	7.18591e-10
O95782	160	AP2A1	-0.917402	1.49551e-12
O95793	6780	STAU1	-0.935872	5.44898e-12
O95801	7268	TTC4	-0.835573	1.74683e-07
O95816	9532	BAG2	-1.0978	7.08551e-12
O95817	9531	BAG3	-0.39619	1.33149e-05
O95819	9448	MAP4K4	-0.184562	0.00455647
O95825	9946	CRYZL1	-0.590694	1.94997e-05
O95831	9131	AIFM1	-0.551448	1.46838e-08
O95834	24139	EML2	-0.446143	3.59489e-05
O95861	10380	BPNT1	-0.0905484	0.0342979
O95864	9415	FADS2	-0.753272	1.04757e-08
O95865	23564	DDAH2	-0.0416549	0.0666279
O95870	7920	ABHD16A	-0.512509	1.60809e-06
O95881	51060	TXNDC12	-0.640729	9.83402e-09
O95900	26995	TRUB2	-0.294949	0.0154184
O95905	11319	ECD	-0.866401	1.2299e-05
O95926	25949	SYF2	-0.447841	0.000292774
O95983	53615	MBD3	-0.643658	6.10319e-07
O95989	11165	NUDT3	-0.282638	0.00259321
O95997	9232	PTTG1	-0.302646	0.000913454
O95999	8915	BCL10	-0.485056	5.04239e-07
O96000	4716	NDUFB10	-0.805259	1.06346e-09
O96005	1209	CLPTM1	-1.48847	3.60368e-12
O96006	9189	ZBED1	-0.0324359	0.0747258
O96008	10452	TOMM40	-1.0816	2.41882e-05
O96011	8799	LOC101060567; PEX11B	-0.365357	7.41708e-05
O96017	11200	CHEK2	-0.2065	0.0303551
O96019	86	ACTL6A	-0.642547	1.33764e-10
O96028	7468	WHSC1; NSD2	-0.520784	2.56527e-08
P00167	1528	CYB5A	-1.42447	0.0188564
P00338	3939	LDHA	-1.05065	2.70801e-14
P00367	2746	GLUD1	-0.590581	1.54306e-10
P00374	1719; 573971	DHFR; DHFRP1	-0.435984	8.15711e-08
P00387	1727	CYB5R3	-0.423188	6.09415e-06
P00390	2936	GSR	-0.523431	1.60229e-06
P00403	4513	COX2	-0.203906	0.00020904
P00441	6647	SOD1	-0.815018	2.04527e-08
P00488	2162	F13A1	-0.330344	0.00249566
P00491	4860	PNP	-1.09027	5.42004e-11
P00492	3251	HPRT1	-0.680715	7.23178e-11
P00505	2806	GOT2	-0.629517	9.37762e-08
P00533	1956	EGFR	0.846556	0.0157455
P00558	5230	PGK1	-0.609063	6.32486e-13
P00568	203	AK1	0.0983082	0.0546486
P00746	1675	CFD	-0.606706	8.88419e-07
P00813	100	ADA	-0.514266	9.35925e-09
P00846	4508	ATP6	-0.472666	1.16057e-05
P00918	760	CA2	-0.0974979	0.060164
P00966	445	ASS1	-1.36562	1.3901e-11
P01033	7076	TIMP1	-0.773548	9.97492e-07
P01034	1471	CST3	-0.203032	0.000520592
P01040	1475	CSTA	-1.16798	7.13838e-10
P01111	4893	NRAS	-0.726771	1.61412e-06
P01137	7040	TGFB1	-0.623997	1.68029e-07
P01730	920	CD4	-0.39309	0.000114131
P01891	3105	HLA-A	-0.369938	2.64416e-05
P01903	3122	HLA-DRA	-0.417699	0.0001115
P02511	1410	CRYAB	0.629262	0.0137895
P02545	4000	LMNA	-0.566693	7.70009e-11
P02655	344	APOC2	-0.886381	1.07345e-09
P02686	4155	MBP	-1.03068	1.75961e-05
P02786	7037	TFRC	-0.812318	1.68629e-14
P02792	2512	FTL	-1.26789	2.51312e-08
P02794	2495	FTH1	-1.2218	0.00323158
P03923	4541	ND6	-1.06705	0.0168763
P04035	3156	HMGCR	-1.67676	3.59095e-07
P04040	847	CAT	-0.429852	2.8771e-11
P04049	5894	RAF1	-0.0702013	0.0522095
P04062	2629	GBA	-0.100944	0.00879476
P04066	2517	FUCA1	0.0839069	0.0480336
P04075	226	ALDOA	-0.854488	1.21541e-13
P04080	1476	CSTB	-0.669849	1.4711e-06
P04083	301	ANXA1	-0.26568	9.54956e-05
P04150	2908	NR3C1	-0.648715	5.34177e-06
P04179			-0.662822	8.31634e-07
P04181	4942	OAT	-0.684296	4.54617e-08
P04183	7083	TK1	-0.545894	1.21528e-09
P04233	972	CD74	-0.535084	1.69079e-08
P04406	2597	GAPDH	-1.26902	7.85093e-17
P04632	826	CAPNS1	-0.381138	5.6207e-08
P04792	3315	HSPB1	-0.352317	9.63725e-07
P04818	7298	TYMS	-0.864566	7.13807e-11
P04843	6184	RPN1	-0.959936	7.28495e-15
P04844	6185	RPN2	-0.733103	1.25143e-10
P04899	2771	GNAI2	-0.28888	1.88953e-05
P05023	476	ATP1A1	-1.01859	3.81247e-13
P05026	481	ATP1B1	-0.689128	0.0120892
P05091	217	ALDH2	-0.16128	0.0407987
P05107	3689	ITGB2	-0.785231	3.68858e-12
P05114	3150	HMGN1	-0.723055	6.06865e-10
P05141	292	SLC25A5	-1.50155	2.93065e-11
P05161	9636	ISG15	-0.530955	3.91372e-06
P05165	5095	PCCA	-0.489541	0.000794636
P05166	5096	PCCB	-0.0813871	0.0373634
P05186	249	ALPL	0.0162838	0.078509
P05198	1965	EIF2S1	-0.940198	5.61537e-14
P05204	3151	HMGN2	-0.493206	4.45602e-06
P05387	6181	RPLP2	-2.08832	5.69861e-15
P05388	6175	RPLP0	-1.90044	5.70921e-14
P05455	6741	SSB	-0.8911	6.1219e-15
P05496	516	ATP5G1	-0.865423	1.77257e-08
P05556	3688	ITGB1	-0.343952	0.000688782
P05771	5579	PRKCB	-0.346657	0.00327906
P05783	3875	KRT18	-0.19422	0.00099586
P06132	7389	UROD	-0.3281	0.00044836
P06213	3643	INSR	-0.0138126	0.0798658
P06280	2717	GLA	-0.771264	3.03327e-09
P06396	2934	GSN	-0.687539	1.9305e-11
P06400	5925	RB1	-0.558494	7.52213e-09
P06454	5757	PTMA	-0.836844	6.03415e-11
P06493	983	CDK1	-0.60203	5.65539e-11
P06576	506	ATP5B	-0.732289	1.25112e-11
P06703	6277	S100A6	-0.308208	0.000565565
P06730	1977	EIF4E	-0.896904	1.71636e-09
P06733	2023	ENO1	-0.653999	9.00868e-09
P06737	5836	PYGL	-0.695609	3.37566e-12
P06744	2821	GPI	-0.98906	1.86419e-14
P06748	4869	NPM1	-1.20732	1.51563e-12
P06753	7170	TPM3	-0.590937	1.59184e-07
P06756	3685	ITGAV	-0.0274033	0.070897
P06858	4023	LPL	0.225615	0.0511088
P06865	3073	HEXA	-0.484019	8.27445e-06
P07099	2052	EPHX1	-0.314136	0.000482106
P07108	1622	DBI	-0.742907	2.45844e-05
P07195	3945	LDHB	-1.08567	4.93618e-13
P07203	2876	GPX1	0.515606	3.05163e-07
P07237	5034	P4HB	-1.03289	2.36818e-13
P07305	3005	H1F0	-0.101431	0.0778697
P07311	97	ACYP1	-0.227075	0.0351068
P07332	2242	FES	-0.49703	2.81011e-08
P07339	1509	CTSD	-0.565942	2.74513e-11
P07355	302	ANXA2	-0.317793	2.99757e-06
P07384	823	CAPN1	-0.570961	5.87729e-10
P07437	203068	TUBB	-0.865227	7.13838e-10
P07602	5660	PSAP	-0.370162	0.00011318
P07686	3074	HEXB	-0.425293	3.58869e-07
P07737	5216	PFN1	-0.58937	1.34034e-10
P07741	353	APRT	-0.768195	2.26083e-09
P07814	2058	EPRS	-0.981588	1.10879e-14
P07858	1508	CTSB	0.010599	0.0821823
P07900	3320	HSP90AA1	-0.981145	8.18296e-14
P07902	2592	GALT	0.0633324	0.068379
P07910	3183	HNRNPC	-0.529838	1.18989e-06
P07919	7388	UQCRH	-0.707867	1.15611e-06
P07942	3912	LAMB1	0.20874	0.0267313
P07948	4067	LYN	-0.407894	1.93577e-06
P07954	2271	FH	-0.709019	8.34807e-09
P07992	2067	ERCC1	-0.482919	0.00131343
P07996	7057	THBS1	-1.95949	0.00164546
P08047	6667	SP1	-0.579035	6.93766e-05
P08069	3480	IGF1R	-0.559279	0.000452156
P08133	309	ANXA6	-0.589463	1.41244e-11
P08174	1604	CD55	0.569123	0.0407661
P08195	6520	SLC3A2	-0.917718	8.29027e-11
P08236	2990	GUSB	-0.71588	1.33576e-07
P08237	5213	PFKM	-0.197485	0.0503316
P08238	3326	HSP90AB1	-1.20999	7.7129e-15
P08240	6734	SRPR; SRPRA	-1.01831	1.16089e-12
P08243	440	ASNS	-0.732444	3.88314e-07
P08246	1991	ELANE	-0.625297	8.99024e-10
P08311	1511	CTSG	-0.738812	9.85265e-10
P08397	3145	HMBS	-0.41173	8.36948e-05
P08559	5160	PDHA1	-0.389066	2.0041e-08
P08567	5341	PLEK	-0.425328	5.50888e-07
P08574	1537	CYC1	-0.561209	1.4283e-07
P08575			-0.429678	9.73456e-10
P08579	6629	SNRPB2	-0.721809	2.3336e-10
P08581	4233	MET	-1.22583	0.0216404
P08621	6625	SNRNP70	-0.803747	2.55696e-10
P08631	3055	HCK	-0.420802	4.38694e-06
P08648	3678	ITGA5	-0.766921	1.8827e-10
P08670	7431	VIM	-1.42571	4.94624e-14
P08708	6218	RPS17; RPS17L	-1.74347	2.6826e-11
P08727	3880	KRT19	0.279886	0.0267017
P08754	2773	GNAI3	-0.537869	1.77823e-06
P08758	308	ANXA5	-0.409482	2.302e-07
P08865	3921	RPSA	-1.53011	1.57036e-12
P08962	967	CD63	-0.780184	4.53825e-10
P09001	11222	MRPL3	-0.944584	4.46538e-09
P09012	6626	SNRPA	-0.57634	1.26962e-08
P09104	2026	ENO2	0.0772254	0.0673282
P09110	30	ACAA1	-0.705357	2.19393e-05
P09211	2950	GSTP1	-0.808309	1.23212e-11
P09234	6631	SNRPC	-0.925771	5.89653e-09
P09382	3956	LGALS1	-0.751676	1.59813e-09
P09417	5860	QDPR	-0.657593	4.42747e-08
P09429	3146	HMGB1	-0.421338	7.81862e-06
P09467	2203	FBP1	-0.444526	6.4737e-05
P09488	2944	GSTM1	0.152038	0.0476378
P09493	7168	TPM1	-0.605229	1.71293e-05
P09496	1211	CLTA	-0.689407	8.35239e-08
P09497	1212	CLTB	-0.683068	8.54996e-09
P09525	307	ANXA4	-0.5548	6.73234e-10
P09543	1267	CNP	-0.527495	3.08526e-09
P09622	1738	DLD	-0.52778	8.13713e-10
P09651	3178	HNRNPA1	-1.79659	8.60207e-13
P09661	6627	SNRPA1	-0.630846	4.27314e-06
P09669	1345	COX6C	-0.924944	1.9706e-09
P09874	142	PARP1	-0.506955	7.19147e-12
P09884	5422	POLA1	-0.682943	5.16971e-09
P09960	4048	LTA4H	-0.713463	5.99753e-09
P09972	230	ALDOC	-0.417307	3.40294e-08
P0CG12	54921	CHTF8	-0.424651	0.000261525
P0DI82	6399; 10597; 284306	TRAPPC2; TRAPPC2P1; TRAPPC2B; ZNF547	-0.902882	7.31621e-08
P0DJ07	100131801	PET100	-0.378813	0.00164038
P0DMU7	728911; 101060211; 441521; 541465; 102723631	CT45A2; LOC101060211; CT45A7; LOC101060208; CT45A5; CT45A6; LOC102723631; CT45A10	0.112493	0.0567212
P0DMV9	3304; 3303	HSPA1B; HSPA1A	-1.54967	2.03305e-11
P0DN79	875; 102724560	CBS; LOC102724560; CBSL	-0.158653	0.0341097
P0DP25	808; 805; 801	CALM3; CALM2; CALM1	-0.477002	6.30081e-05
P10109	2230	FDX1	-0.428191	0.0199487
P10124	5552	SRGN	-1.01798	4.25497e-10
P10153	6036	RNASE2	-0.242946	0.0136485
P10155	6738	TROVE2	-0.640371	1.60159e-08
P10242	4602	MYB	-0.444691	0.000155919
P10276	5914	RARA	-0.852612	1.14629e-07
P10301	6237	RRAS	0.0922266	0.0579666
P10398	369	ARAF	-0.515467	1.03797e-06
P10412	3008	HIST1H1E	-0.718176	8.79559e-10
P10515	1737	DLAT	-0.811346	3.02323e-12
P10599	7295	TXN	-0.490212	3.55238e-05
P10606	1329	COX5B	-0.62462	2.00374e-07
P10619	5476	CTSA	-0.801802	1.51282e-08
P10620	4257	MGST1	-0.0149511	0.0792421
P10644	5573	PRKAR1A	-0.402527	6.89686e-08
P10768	2098	ESD	-0.732177	1.60656e-12
P10809	3329	HSPD1	-1.17019	6.54722e-13
P10909	1191	CLU	0.614818	0.00933502
P11021	3309	HSPA5	-0.774881	4.3566e-11
P11047	3915	LAMC1	0.0381371	0.070897
P11049	951	CD37	-1.11657	1.82248e-07
P11117	53	ACP2	0.240783	0.0265005
P11142	3312	HSPA8	-2.42383	1.06127e-15
P11166	6513	SLC2A1	-0.982331	3.454e-09
P11171	2035	EPB41	-0.430149	0.00487797
P11172	7372	UMPS	-0.941693	1.46448e-11
P11177	5162	PDHB	-0.424929	2.50971e-10
P11216	5834	PYGB	-0.617164	1.42202e-09
P11233	5898	RALA	-0.709236	2.90871e-06
P11234	5899	RALB	-0.15986	0.0304106
P11279	3916	LAMP1	-0.594738	4.08054e-08
P11310	34	ACADM	-0.225271	4.18486e-05
P11387	7150	TOP1	-0.806674	2.07022e-12
P11388	7153	TOP2A	-0.985774	4.80247e-14
P11413	2539	G6PD	-0.288866	1.84793e-06
P11441	8266	UBL4A	-0.979044	1.09391e-07
P11473	7421	VDR	-0.367988	0.000328755
P11498	5091	PC	-0.00423645	0.085047
P11586	4522	MTHFD1	-0.858215	5.12624e-13
P11717	3482	IGF2R	-0.38172	9.50219e-07
P11766	128	ADH5	-0.546639	5.01173e-11
P11802	1019	CDK4	-0.757473	1.05344e-05
P11908	5634	PRPS2	-1.46428	4.86539e-05
P11940	26986	PABPC1	-2.54406	7.85093e-17
P12004	5111	PCNA	-0.462654	4.37055e-11
P12081	3035	HARS	-0.943066	9.37043e-15
P12236	293	SLC25A6	-2.13456	8.07558e-13
P12268	3615	IMPDH2	-1.39947	3.9712e-14
P12270	7175	TPR	-0.716563	2.88481e-12
P12277	1152	CKB	-0.000928954	0.0870355
P12429	306	ANXA3	0.241523	0.0276325
P12694	593	BCKDHA	0.0604982	0.0112088
P12814	87	ACTN1	-0.671843	4.40128e-10
P12955	5184	PEPD	-0.564136	1.10826e-09
P12956	2547	XRCC6	-0.684613	6.41627e-13
P13010	7520	XRCC5	-0.696703	7.94512e-12
P13051	7374	UNG	-0.910586	2.56559e-08
P13073	1327	COX4I1	-0.944723	1.01867e-11
P13196	211	ALAS1	-0.452542	9.004e-05
P13473	3920	LAMP2	-0.404517	0.000439833
P13489	6050	RNH1	-0.583691	1.08308e-10
P13498	1535	CYBA	-0.873326	2.2246e-09
P13591	4684	NCAM1	0.0315802	0.0800449
P13612	3676	ITGA4	-0.663371	3.94904e-07
P13639	1938	EEF2	-2.31925	2.04613e-18
P13667	9601	PDIA4	-0.67431	5.89388e-12
P13674	5033	P4HA1	-0.615316	1.14506e-06
P13693	7178	TPT1	-1.87432	5.08781e-14
P13747	3133	HLA-E	-0.815603	1.92124e-05
P13796	3936	LCP1	-0.715312	2.46131e-14
P13797	5358	PLS3	-0.0347657	0.0733154
P13798	327	APEH	-0.772996	4.48274e-13
P13804	2108	ETFA	-0.355594	7.62172e-08
P13807	2997	GYS1	-0.644078	3.20982e-09
P13861	5576	PRKAR2A	-0.516585	2.44509e-07
P13929	2027	ENO3	-0.26343	0.00060992
P13984	2963	GTF2F2	-0.916036	2.0975e-08
P13987	966	CD59	-0.175839	0.0332278
P13994	81576	CCDC130	-0.414253	0.00241332
P13995	10797	MTHFD2	-1.11819	2.3951e-07
P14174	4282	MIF	-1.21939	2.53765e-10
P14209	4267	CD99	-0.471223	1.99437e-05
P14314	5589	PRKCSH	-0.678709	9.30635e-10
P14317	3059	HCLS1	-0.683285	6.65552e-11
P14324	2224	FDPS	-0.843806	8.12848e-10
P14373	5987	TRIM27	-0.481512	0.00012498
P14384	1368	CPM	-0.0617502	0.0407661
P14406	1347	COX7A2	-0.426207	0.00036692
P14550	10327	AKR1A1	-0.578567	4.42633e-07
P14618	5315	PKM	-0.527886	1.09082e-10
P14625	7184	HSP90B1	-0.598339	1.20324e-12
P14635	891	CCNB1	-0.773348	8.0482e-09
P14735	3416	IDE	-0.848492	7.90022e-11
P14854	1340	COX6B1	-0.729103	3.42589e-08
P14866	3191	HNRNPL	-0.294491	9.6533e-08
P14868	1615	DARS	-0.739033	1.40397e-14
P14923	3728	JUP	-0.0450601	0.0678445
P14927	7381	UQCRB	-0.764237	2.83748e-09
P15104	2752	GLUL	-0.0196868	0.067232
P15121	231	AKR1B1	-0.131819	0.00299248
P15151	5817	PVR	-1.30121	4.97566e-06
P15153	5880	RAC2	-0.996972	1.53129e-11
P15170	2935	GSPT1	-1.05617	2.59453e-12
P15289	410	ARSA	-0.433846	0.0115288
P15291	2683	B4GALT1	-0.623611	0.0100118
P15311	7430	EZR	-0.557119	5.74903e-12
P15328	2348	FOLR1	-0.507181	0.0125149
P15374	7347	UCHL3	-0.861904	2.61981e-09
P15408	2355	FOSL2	-1.11342	1.17756e-08
P15498	7409	VAV1	-0.517535	9.63115e-08
P15529	4179	CD46	-0.286376	0.0185019
P15531	4830	NME1	-0.858382	8.223e-07
P15559	1728	NQO1	-0.603648	8.87321e-06
P15586	2799	GNS	0.134333	0.00853135
P15848	411	ARSB	-0.561575	3.04813e-08
P15880	6187	RPS2	-1.88382	6.75061e-14
P15923	6929	TCF3	-0.556771	0.000316354
P15924	1832	DSP	-0.282303	0.0593288
P15927	6118	RPA2	-0.470944	1.36968e-06
P15954	1350	COX7C	-0.850648	6.54625e-07
P16070	960	CD44	-1.08811	1.50722e-10
P16083	4835	NQO2	-0.702882	2.10608e-06
P16104	3014	H2AFX	-0.713756	3.93221e-08
P16150	6693	SPN; LOC101929889; LOC105369261	-0.93684	2.77569e-09
P16152	873; 54093	CBR1; SETD4	-0.655701	2.77203e-08
P16219	35	ACADS	-0.151657	0.0278445
P16278	2720	GLB1	-0.409272	4.86926e-05
P16284			-0.171467	0.00243709
P16298	5532	PPP3CB	-0.769194	0.000592145
P16333	4690	NCK1	-0.849738	1.7315e-06
P16401	3009	HIST1H1B	-0.324605	4.26109e-06
P16402	3007	HIST1H1D	0.0650199	0.0300825
P16403	3006	HIST1H1C	-0.164138	0.000247877
P16435	5447	POR	-0.599551	4.80706e-09
P16615	488	ATP2A2	-0.992926	2.1928e-10
P16671	948	CD36	-0.417736	1.49487e-05
P16885	5336	PLCG2	-0.671744	6.76201e-08
P16930	2184	FAH	-0.641659	1.61024e-07
P16949	3925	STMN1	-0.298541	3.76232e-05
P16989	8531	CSDA; YBX3	-1.49076	3.49087e-09
P17050	4668	NAGA	-0.453968	3.80301e-06
P17096	3159	HMGA1	-1.3903	4.86847e-12
P17152	8834	TMEM11	-0.666107	2.09219e-05
P17174	2805	GOT1	-0.365004	0.00560986
P17252	5578	PRKCA	-0.360965	0.0207501
P17275	3726	JUNB	-1.07947	3.38001e-07
P17342	4883	NPR3	-0.217744	0.0220756
P17405			-0.462277	0.0410085
P17480	7343	UBTF	-0.564065	1.12231e-11
P17535	3727	JUND	-0.796667	1.2918e-09
P17544	11016	ATF7	-0.559146	0.00528719
P17568	4713	NDUFB7	-1.10768	1.29078e-07
P17612	5566	PRKACA	-0.559799	3.92656e-05
P17655	824	CAPN2	-0.471639	9.90269e-07
P17676	1051	CEBPB	-1.2347	1.36034e-07
P17706	5771	PTPN2	-0.749827	3.51158e-08
P17812	1503	CTPS1	-1.00512	1.77958e-05
P17813	2022	ENG	-0.301922	0.00226019
P17844	1655	DDX5	-1.42039	1.19979e-16
P17858	5211	PFKL	-0.454803	1.76318e-07
P17900	2760	GM2A	-0.649143	1.14549e-08
P17931	3958	LGALS3	0.190733	0.0281015
P17947	6688	SPI1	-0.140117	0.00753822
P17980	5702	PSMC3	-0.98925	1.12509e-12
P17987	6950	TCP1	-1.0188	2.15472e-13
P18031	5770	PTPN1	-0.594809	1.76593e-10
P18074	2068	ERCC2	-0.909665	8.75767e-10
P18077	6165	RPL35A	-1.74368	4.61109e-12
P18084	3693	ITGB5	-0.414225	0.0027732
P18085	378	ARF4	-0.521597	0.000517821
P18124	6129	RPL7	-1.9306	3.58032e-16
P18206	7414	VCL	-0.563581	3.89983e-10
P18583	6651	SON	-0.672491	2.58848e-12
P18615	7936	NELFE; RDBP	-0.631164	5.82292e-08
P18621	6139	RPL17	-1.78124	9.26796e-14
P18669	5223; 643576	PGAM1; LOC643576	-0.977705	1.1053e-14
P18754	1104	RCC1	-0.92653	1.12649e-09
P18858	3978	LIG1	-0.652585	2.58848e-12
P18859	522	ATP5J	-0.607013	1.59896e-05
P18887	7515	XRCC1	-0.740374	5.5496e-11
P19022	1000	CDH2	0.335507	0.00734711
P19174	5335	PLCG1	0.362402	0.0376977
P19256	965	CD58	-1.46139	0.0101655
P19338	4691	NCL	-0.866017	1.86419e-14
P19367	3098	HK1	-0.545363	8.54024e-05
P19387	5432	POLR2C	-0.984345	2.37237e-09
P19388	5434	POLR2E	-0.48263	9.43805e-09
P19397	963	CD53	-1.29708	3.02425e-08
P19404	4729	NDUFV2	-0.373593	1.60976e-06
P19440	2678	GGT1	-0.79454	1.6125e-08
P19447	2071	ERCC3	0.00328821	0.0868614
P19474	6737	TRIM21	-0.498766	5.77872e-05
P19525	5610	EIF2AK2	-0.132364	0.043898
P19623	6723	SRM	-0.810562	5.7519e-09
P19784	1459	CSNK2A2	-0.947981	4.42011e-09
P19793	6256	RXRA	-0.503822	1.82497e-07
P19838	4790	NFKB1	-0.537402	7.88182e-07
P19971	1890; 9997	TYMP; SCO2	-0.464562	2.1097e-08
P20020			-0.308226	0.00474981
P20042	8894	EIF2S2	-0.826399	9.23465e-12
P20073	310	ANXA7	-0.548581	8.55287e-11
P20138	945	CD33	-0.962504	4.55059e-09
P20160	566	AZU1	-0.716227	5.99665e-09
P20248	890	CCNA2	-0.636492	2.15799e-09
P20290	689	BTF3	-1.52753	1.54409e-13
P20292	241	ALOX5AP	-0.674917	9.45688e-07
P20338	5867	RAB4A	-1.0892	1.08892e-05
P20339	5868	RAB5A	-0.661929	4.42917e-05
P20340	5870	RAB6A	-0.663599	5.53721e-06
P20585	4437	MSH3	-0.377846	3.51676e-05
P20618	5689	PSMB1	-0.874057	9.65546e-12
P20645	4074	M6PR	-0.765235	1.40769e-08
P20674	9377	COX5A	-1.11704	1.29568e-10
P20700	4001	LMNB1	-0.696487	5.79728e-13
P20701	3683	ITGAL	-0.594422	3.70306e-11
P20810	831	CAST	-0.447721	8.09576e-07
P20839	3614	IMPDH1	-0.542957	0.0004871
P20908	1289	COL5A1	-0.525216	0.0184371
P20962	5763	PTMS	-0.332239	0.0227075
P21127			-1.0163	5.77803e-05
P21266	2947	GSTM3	-0.00661187	0.0825741
P21281	526	ATP6V1B2	-0.603781	1.1617e-11
P21283	528	ATP6V1C1	-0.716209	4.66531e-12
P21291	1465	CSRP1	-0.237014	0.0079502
P21333	2316	FLNA	-0.587859	2.43979e-12
P21359	4763	NF1	-0.620518	0.00627473
P21399	48	ACO1	-0.210578	0.00129972
P21796	7416	VDAC1	-1.25274	1.86419e-14
P21912	6390	SDHB	-0.396738	2.91816e-06
P21964	1312	COMT	-0.431353	1.13818e-07
P21980	7052	TGM2	-0.362495	0.00288683
P22033	4594	MUT	-0.255842	0.000155713
P22059	5007	OSBP	-0.535542	2.22273e-09
P22061	5110	PCMT1	-0.583111	7.25036e-08
P22087	2091	FBL	-0.984166	1.26901e-13
P22090	6192	RPS4Y1	-1.81671	6.94129e-13
P22102	2618	GART	-0.998928	8.88457e-14
P22234	10606	PAICS	-1.17526	2.97178e-15
P22307	6342	SCP2	-0.575663	6.82405e-10
P22314	7317	UBA1	-0.560045	4.79128e-12
P22392	4831; 654364	NME2; NME1-NME2	-1.85199	3.61883e-12
P22415	7391	USF1	-0.280338	0.00269912
P22570	2232	FDXR	-0.453954	1.70463e-08
P22626	3181	HNRNPA2B1	-0.385944	7.18821e-07
P22670	5989	RFX1	-0.655786	0.0072323
P22681	867	CBL	-0.267237	0.00702867
P22695	7385	UQCRC2	-0.822528	5.42553e-14
P22830	2235	FECH	-0.0408506	0.0674269
P23141	1066	CES1	-0.403718	1.96299e-09
P23193	6917	TCEA1	-0.524269	1.13268e-11
P23229	3655	ITGA6	-0.390842	0.0204143
P23246	6421	SFPQ	-0.730231	1.25251e-13
P23258	7283	TUBG1	-1.06728	1.22229e-08
P23284	5479	PPIB	-0.950921	3.86078e-11
P23368	4200	ME2	-0.89924	7.8479e-11
P23381	7453	WARS	-0.700201	3.66845e-13
P23396	6188	RPS3	-1.70236	2.86792e-15
P23443	6198	RPS6KB1	-0.683096	4.87624e-05
P23458	3716	JAK1	-0.256335	0.00137627
P23469	5791	PTPRE	-0.310141	0.0482244
P23497	6672	SP100	-0.703783	0.000845884
P23526	191	AHCY	-1.52312	1.93007e-15
P23528	1072	CFL1	-0.424552	4.64323e-06
P23588	1975	EIF4B	-1.57061	3.23479e-13
P23634	493	ATP2B4	-0.109333	0.0388544
P23786	1376	CPT2	-0.015938	0.0712879
P23919	1841	DTYMK	-0.571677	8.40574e-07
P23921	6240	RRM1	-0.784639	2.26896e-10
P24158	5657	PRTN3	-1.03406	2.87012e-12
P24390	10945	KDELR1	-1.07708	8.79612e-06
P24534	1933	EEF1B2	-1.79048	7.96101e-14
P24539	515	ATP5F1	-0.908625	4.90011e-12
P24666	52	ACP1	-0.868891	4.79128e-12
P24752	38	ACAT1	-0.484035	1.53129e-11
P24844	10398	MYL9	0.0482082	0.07844
P24928	5430	POLR2A	-0.301637	1.02155e-09
P24941	1017	CDK2	-0.518697	2.27999e-07
P25098	156	ADRBK1; GRK2	-0.342834	4.20843e-05
P25205	4172	MCM3	-0.499796	5.32496e-13
P25325	4357	MPST	-0.731338	3.6865e-09
P25398	6206	RPS12	-1.65496	4.45616e-09
P25440	6046	BRD2	-0.396492	1.22523e-06
P25490	7528	YY1	-0.644719	1.56117e-07
P25685	3337	DNAJB1	-1.25084	7.24649e-14
P25705	498	ATP5A1	-0.779871	6.39556e-14
P25774	1520	CTSS	-0.368806	3.40026e-05
P25786	5682	PSMA1	-0.670903	1.77538e-09
P25787	5683	PSMA2	-0.846576	3.85568e-11
P25788	5684	PSMA3	-0.859731	1.32423e-10
P25789	5685	PSMA4	-0.782212	7.06198e-09
P26006	3675	ITGA3	-1.32964	0.0110405
P26010	3695	ITGB7	-0.142031	0.0331648
P26038	4478	MSN	-0.780494	5.0394e-13
P26196	1656	DDX6	-1.25074	1.46678e-12
P26358	1786	DNMT1	-0.769719	1.58031e-14
P26368	11338	U2AF2	-0.525739	1.59263e-10
P26373	6137	RPL13	-1.68085	1.07424e-13
P26374	1122	CHML	-0.513536	1.31577e-06
P26440			-0.319656	4.41495e-07
P26447	6275	S100A4	-0.574593	1.98732e-08
P26572	4245	MGAT1	-0.703169	1.64034e-08
P26583	3148	HMGB2	-0.123047	0.00499133
P26599	5725	PTBP1	-0.600759	5.24337e-11
P26639	6897	TARS	-0.818014	1.21019e-11
P26640	7407; 57176	VARS; VARS2	-0.763004	6.76198e-12
P26641	1937	EEF1G	-1.82535	4.62079e-13
P26885	2286	FKBP2	-0.557249	0.000314771
P26951	3563	IL3RA	-0.468132	1.70845e-06
P27105	2040	STOM	-0.75318	3.07247e-09
P27144	205	AK4; LOC100507855	0.181633	0.0591509
P27348	10971	YWHAQ	-0.539319	1.24289e-08
P27361	5595	MAPK3	-0.230882	0.051809
P27449	527	ATP6V0C	-0.845022	4.47317e-06
P27635	6134	RPL10	-1.60813	2.396e-13
P27694	6117	RPA1	-0.486797	1.43247e-10
P27695	328	APEX1	-0.822253	1.5109e-10
P27701	3732	CD82	-0.65591	3.2266e-06
P27707	1633	DCK	-0.18787	0.000660101
P27708	790	CAD	-1.194	7.61496e-13
P27797	811	CALR	-0.754201	1.41392e-11
P27816	4134	MAP4	-0.649906	8.52634e-11
P27824	821	CANX	-0.936039	7.24649e-14
P27986	5295	PIK3R1	-0.256618	0.00122045
P28062	5696	PSMB8	-0.71382	3.07507e-09
P28065	5698	PSMB9	-0.169613	0.0321988
P28066	5686	PSMA5	-0.893973	6.91872e-13
P28070	5692	PSMB4	-0.741321	6.9236e-11
P28072	5694	PSMB6	-0.718406	1.55074e-09
P28074	5693	PSMB5	-0.972562	1.95496e-11
P28288	5825	ABCD3	-0.69246	1.14213e-07
P28290	6744	SSFA2	-0.429014	0.0122024
P28331	4719	NDUFS1	-0.278158	7.3493e-07
P28340	5424	POLD1	-0.42035	5.89653e-09
P28482	5594	MAPK1	-0.460537	4.11218e-09
P28676	25801	GCA	-0.564751	1.63511e-07
P28715	2073	ERCC5	-0.438433	1.34035e-05
P28749	5933	RBL1	-0.728276	1.71293e-05
P28799	2896	GRN	-0.481765	2.08218e-06
P28838	51056	LAP3	-0.765417	2.18369e-11
P29083	2960	GTF2E1	-0.572752	0.000851436
P29084	2961	GTF2E2	-0.749254	1.6807e-09
P29144	7174	TPP2	-0.865606	6.16338e-13
P29218	3612	IMPA1	-0.698846	2.11888e-10
P29350	5777	PTPN6	-0.818183	8.8539e-13
P29353	6464	SHC1	-0.221272	0.0134333
P29372	4350	MPG	-0.825032	2.9605e-08
P29375	5927	KDM5A	0.0149511	0.0751988
P29401	7086	TKT	-1.21678	7.98439e-13
P29466	834	CASP1	-1.67013	0.00339491
P29590	5371	PML	-0.279132	1.13385e-06
P29597	7297	TYK2	-0.185422	0.00551012
P29692	1936	EEF1D	-1.479	2.53481e-12
P29966	4082	MARCKS	0.0135811	0.0843717
P29992	2767	GNA11	0.896364	0.0079502
P30038	8659	ALDH4A1	-0.468123	1.49918e-08
P30040	10961	ERP29	-0.713604	8.07383e-10
P30041	9588	PRDX6	-0.646387	3.21518e-08
P30043	645	BLVRB	-0.452594	3.82894e-06
P30044	25824	PRDX5	-0.124255	0.0372772
P30046	1652	DDT	-0.957108	7.90022e-11
P30048	10935	PRDX3	-0.720501	1.30415e-10
P30049	513	ATP5D	-1.54978	9.31769e-13
P30050	6136	RPL12	-2.09875	2.12692e-11
P30084	1892	ECHS1	-0.391212	2.90224e-09
P30085	51727	CMPK1	-0.819586	2.63329e-10
P30086	5037	PEBP1	-0.711156	5.40466e-10
P30101	2923	PDIA3	-0.690557	7.81157e-12
P30153	5518	PPP2R1A	-0.696345	6.39556e-14
P30154	5519	PPP2R1B	-0.971398	8.11244e-10
P30260	996	CDC27	-0.669042	8.32143e-08
P30273	2207	FCER1G	-1.81429	2.47806e-09
P30291	7465	WEE1	-0.758272	2.7835e-08
P30307	995	CDC25C	-0.142431	0.03401
P30405	10105	PPIF	-0.874109	1.48406e-11
P30414	4820	NKTR	-0.687814	0.000203537
P30419	4836	NMT1	-0.681419	7.56504e-10
P30481	3106	HLA-B	-0.0254834	0.077293
P30519	3163	HMOX2	-1.0423	3.78268e-10
P30520	159	ADSS	-1.12519	1.74608e-13
P30533	4043	LRPAP1	-0.829756	1.21541e-13
P30536	706	TSPO	-0.392455	4.56783e-05
P30566	158	ADSL	-1.18306	1.60656e-12
P30622	6249	CLIP1	-0.81698	1.35366e-07
P30626	6717	SRI	-0.327694	0.00383663
P30679	2769	GNA15	-0.787642	6.38869e-06
P30740	1992	SERPINB1	-0.74238	7.7465e-08
P30837	219	ALDH1B1	-0.692721	1.11082e-06
P30838	218	ALDH3A1	0.0758187	0.0731755
P30876	5431	POLR2B	-0.595388	1.69264e-08
P31040	6389	SDHA	-0.322447	2.21849e-06
P31146	11151	CORO1A	-0.681018	1.21394e-12
P31150	2664	GDI1	-0.470102	5.72296e-07
P31153	4144	MAT2A	-2.06737	5.32496e-13
P31327	1373	CPS1	-0.0733211	0.0343629
P31350	6241	RRM2	-1.5332	1.0107e-13
P31483	7072	TIA1	-0.566798	1.68704e-06
P31641	6533	SLC6A6	0.409465	0.0212257
P31689	3301	DNAJA1	-1.56754	1.71564e-12
P31749	207	AKT1	-0.399823	6.90658e-06
P31751	208	AKT2	-0.492716	1.12494e-06
P31930	7384	UQCRC1	-0.717579	2.2075e-11
P31937	11112	HIBADH	0.0878138	0.072775
P31939	471	ATIC	-1.10568	5.60935e-14
P31942	3189	HNRNPH3	-0.673831	3.82833e-11
P31943	3187	HNRNPH1	-0.758038	1.72014e-10
P31946	7529	YWHAB	-0.509835	9.44125e-08
P31947	2810	SFN	-0.439416	3.70418e-06
P31948	10963	STIP1	-0.963589	1.38026e-13
P31949	6282	S100A11	-0.409265	6.89229e-07
P32004	3897	L1CAM	-0.202389	0.0173372
P32119	7001	PRDX2	-0.496392	1.96717e-09
P32189	2710	GK	-0.950973	7.66235e-09
P32322	5831	PYCR1	-0.67431	0.00672857
P32455	2633	GBP1	0.49452	0.00301748
P32519	1997	ELF1	-0.200666	3.04384e-07
P32754	3242	HPD	0.522151	0.00943028
P32942	3385	ICAM3	-0.552734	0.00010069
P32969	6133	RPL9	-1.72284	3.24914e-12
P33121	2180	ACSL1	-1.05778	4.70985e-11
P33176	3799	KIF5B	-0.702148	8.00162e-11
P33240	1478	CSTF2	-0.427158	4.58743e-06
P33241	4046	LSP1	-0.243858	0.000564345
P33316	1854	DUT	-0.473874	3.19692e-06
P33527	4363	ABCC1	-0.443884	0.00128871
P33552	1164	CKS2	-0.882624	1.03541e-06
P33897	215	ABCD1	-0.518923	2.22254e-05
P33981	7272	TTK	-0.388645	4.57228e-07
P33991	4173	MCM4	-0.656512	1.18086e-13
P33992	4174	MCM5	-0.387542	7.15137e-10
P33993	4176	MCM7	-0.49525	5.74903e-12
P34059	2588	GALNS	-0.348626	0.0138083
P34741	6383	SDC2	-0.974155	2.33447e-08
P34896	6470	SHMT1	-0.00924532	0.0796959
P34897	6472	SHMT2	-1.0368	7.87457e-13
P34910	2124	EVI2B	-0.907241	7.52627e-08
P34932	3308	HSPA4	-0.83013	9.57618e-12
P34949	4351	MPI	-0.509741	0.000490966
P35052	2817	GPC1	-0.328928	0.0232948
P35080	5217	PFN2	-0.527995	0.0206675
P35221	1495	CTNNA1	-0.636332	1.01443e-08
P35222	1499	CTNNB1	-0.382732	0.00114023
P35226	648; 100532731	BMI1; COMMD3-BMI1	-0.307745	0.00419198
P35232	5245	PHB	-0.984628	8.82811e-12
P35236	5778	PTPN7	-0.759483	2.26083e-09
P35237	5269	SERPINB6	-0.545975	4.29192e-06
P35240	4771	NF2	-0.196863	0.0234294
P35241	5962	RDX	-0.728789	1.39958e-07
P35244	6119	RPA3	-0.60805	5.43023e-09
P35249	5984	RFC4	-0.61275	3.00365e-09
P35250	5982	RFC2	-0.691648	3.27431e-08
P35251	5981	RFC1	-0.504576	4.43785e-05
P35268	6146	RPL22	-1.67997	1.74312e-13
P35269	2962	GTF2F1	-0.594466	1.29602e-07
P35270	6697	SPR	-1.14185	6.47594e-07
P35573	178	AGL	-0.216822	0.00624499
P35579	4627	MYH9	-0.911766	2.17211e-14
P35580	4628	MYH10	0.0914191	0.0541834
P35606	9276	COPB2	-0.727439	6.29029e-12
P35611	118	ADD1	-0.370061	5.32259e-06
P35612	119	ADD2	-0.42716	8.8318e-08
P35613	682	BSG	-0.872282	1.77411e-10
P35625	7078	TIMP3	1.90653	0.0216701
P35637	2521	FUS	-0.458545	1.25597e-06
P35658	8021	NUP214	-0.759461	2.43697e-08
P35659	7913	DEK	-0.475556	1.17756e-08
P35790	1119	CHKA	-1.2395	1.91259e-07
P35914	3155	HMGCL	0.263942	0.00047355
P35998	5701	PSMC2	-0.751673	4.16981e-09
P36222	1116	CHI3L1	-0.493792	2.04557e-07
P36404	402	ARL2	-0.66989	4.64996e-07
P36405	403	ARL3	-0.453224	5.79718e-05
P36507	5605	MAP2K2	-0.593898	8.31925e-08
P36542	509	ATP5C1	-0.887519	1.84805e-13
P36543	529	ATP6V1E1	-0.514001	2.02577e-08
P36551	1371	CPOX	-0.664173	9.49919e-08
P36578	6124	RPL4	-1.54947	3.4078e-15
P36639	4521	NUDT1	-0.804199	1.56206e-09
P36776	9361	LONP1	-0.633262	4.68546e-13
P36871	5236	PGM1	-0.765336	9.79548e-08
P36873	5501	PPP1CC	-0.985907	1.33622e-10
P36888	2322	FLT3	0.576063	2.99341e-09
P36915	2794	GNL1	-0.585412	3.96852e-06
P36952	5268	SERPINB5	0.669874	0.0131712
P36957	1743	DLST	-0.472479	1.00304e-09
P36969	2879	GPX4	-0.0499881	0.0566442
P37108	6727	SRP14	-0.448014	1.20833e-09
P37198	23636	NUP62	-0.910695	2.59889e-09
P37235	3241	HPCAL1	-0.323453	0.000313742
P37268	2222	FDFT1	-0.704668	6.4817e-09
P37802	8407	TAGLN2	-0.606446	3.82216e-09
P37837	6888	TALDO1	-0.812439	3.62569e-14
P38117	2109	ETFB	-0.564577	4.80296e-10
P38159	27316	RBMX	-0.927793	5.14956e-14
P38398	672	BRCA1	-0.17961	0.0430919
P38432	8161	COIL	-0.760727	4.78935e-07
P38571	3988	LIPA	-0.411471	6.01465e-05
P38606	523	ATP6V1A	-0.49907	2.80656e-09
P38646	3313	HSPA9	-0.812354	1.51563e-12
P38919	9775	EIF4A3	-0.619989	5.3525e-12
P39019	6223	RPS19	-1.86253	9.79685e-15
P39023	6122	RPL3	-1.91038	4.41746e-16
P39656	1650	DDOST	-0.775535	2.47809e-12
P39687	8125	ANP32A	-0.49609	7.88581e-09
P39748	2237	FEN1	-0.810833	5.2696e-11
P39880	1523	CUX1	-0.407042	3.94334e-05
P40121	822	CAPG	-0.66356	4.6393e-09
P40222	200081	TXLNA	-0.905566	1.9729e-12
P40227	908	CCT6A	-1.146	1.1053e-14
P40306	5699	PSMB10	-0.611977	6.05599e-10
P40429	23521	RPL13A	-2.0591	1.2457e-16
P40616	400	ARL1	-0.551679	0.000763364
P40692	4292	MLH1	-0.751283	6.06865e-10
P40763	6774	STAT3	-0.517001	3.3073e-09
P40818	9101	USP8	-0.427993	3.44695e-08
P40855	5824	PEX19	-0.635066	0.0121187
P40925	4190	MDH1	-0.467151	1.58473e-11
P40926	4191	MDH2	-0.954665	1.54748e-15
P40937	5985	RFC5	-0.798662	2.41715e-10
P40938	5983	RFC3	-0.582252	2.87535e-08
P40939	3030	HADHA	-0.617011	7.8418e-14
P41091	1968	EIF2S3	-1.63755	6.30126e-14
P41208	1069	CETN2	-0.609511	1.83078e-06
P41212	2120	ETV6	-0.401966	1.68515e-06
P41214	1939	EIF2D	-0.817264	0.0131503
P41218	4332	MNDA	-0.554118	6.83823e-08
P41221	7474	WNT5A	-0.0784808	0.0637088
P41223	8896	BUD31	-0.746215	1.86675e-07
P41226	7318	UBA7	-0.622011	2.81631e-06
P41227	8260	NAA10	-1.5086	2.09348e-12
P41229	8242	KDM5C	-0.0733965	0.0516617
P41236	5504	PPP1R2	-0.438214	6.39426e-07
P41240	1445	CSK	-0.546936	4.60232e-10
P41250	2617	GARS	-0.960562	5.6211e-14
P41252	3376	IARS	-0.842507	1.76599e-11
P41440	6573	SLC19A1	-1.03126	5.88711e-07
P41567	10209	EIF1	-1.57255	2.74513e-11
P41743	5584	PRKCI	-0.223881	0.031871
P42025	10120	ACTR1B	-0.651251	0.000153801
P42126	1632	ECI1	-0.503401	4.52397e-06
P42166	7112	TMPO	-0.444592	1.27498e-06
P42167	7112	TMPO	-0.571844	1.39545e-09
P42224	6772	STAT1	-0.812852	2.58848e-12
P42226	6778	STAT6	-0.307728	2.79949e-05
P42285	23517	SKIV2L2	-0.816825	7.58835e-13
P42330	8644	AKR1C3	0.549922	4.32175e-05
P42345	2475	MTOR	-0.465653	8.1488e-06
P42356	5297	PI4KA	-0.487928	2.33717e-05
P42566	2060	EPS15	-0.590599	1.09314e-07
P42574	836	CASP3	-0.568622	3.63538e-05
P42679	4145	MATK	-0.914866	2.87197e-09
P42694	9931	HELZ	-0.200845	0.00657601
P42695	23310	NCAPD3	-0.621323	1.84642e-06
P42696	23029	RBM34	-0.73906	1.54336e-10
P42704	10128	LRPPRC	-1.09499	1.1053e-14
P42765	10449	ACAA2	-0.384835	1.35618e-07
P42766	11224	RPL35	-1.64393	1.25251e-13
P42768	7454	WAS	-0.367203	2.62829e-05
P42771	1029	CDKN2A	-0.00367945	0.0862415
P42773	1031	CDKN2C	0.294709	0.0165312
P42785	5547	PRCP	-0.0896742	0.06518
P42858	3064	HTT	-0.132712	0.0105689
P42892	1889	ECE1	-0.278499	0.010781
P42898	4524	MTHFR	1.61658	0.0119771
P43007	6509	SLC1A4	-1.32535	2.68959e-09
P43034	5048	PAFAH1B1	-0.574662	1.95008e-11
P43121	4162	MCAM	0.310265	0.00901941
P43155	1384	CRAT	-0.232076	0.0440061
P43243	9782	MATR3	-0.959365	3.96305e-11
P43246	4436	MSH2	-0.884189	5.60372e-13
P43250	2870	GRK6	-0.664993	2.06214e-05
P43304	2820	GPD2	-0.211882	1.13104e-05
P43307	6745	SSR1	-0.949918	4.47724e-12
P43353	221	ALDH3B1	-0.0580166	0.0681717
P43405	6850	SYK	-0.587792	3.07874e-10
P43487	5902	RANBP1	-0.77597	1.18646e-10
P43490	10135	NAMPT	-0.637485	2.33595e-07
P43686	5704	PSMC4	-0.900679	2.56431e-13
P43897	10102	TSFM	-0.661887	4.55059e-09
P45880	7417	VDAC2	-1.2324	3.79934e-14
P45954	36	ACADSB	-0.41912	0.00100576
P45973	23468	CBX5	-0.40813	2.81836e-06
P45974	8078	USP5	-0.563209	2.8113e-09
P45985	6416	MAP2K4	-0.406928	0.0393481
P46013	4288	MKI67	-0.727199	3.14591e-12
P46019	5256	PHKA2	0.0289688	0.077806
P46060	5905	RANGAP1	-0.85977	1.47638e-12
P46063	5965	RECQL	-0.582978	4.43083e-11
P46087	4839	NOP2	-1.14587	9.17324e-11
P46100	546	ATRX	-0.409122	0.000121571
P46108	1398	CRK	-0.65988	2.33926e-05
P46109	1399	CRKL	-0.345803	4.01133e-05
P46199	4528	MTIF2	-0.369384	0.000545549
P46379	7917	BAG6	-0.804119	1.13497e-11
P46459	4905	NSF	-0.536341	3.74877e-11
P46527	1027	CDKN1B	-0.234167	0.00551678
P46531	4851	NOTCH1	-0.579099	0.00033326
P46734	5606	MAP2K3	-0.479595	0.00211984
P46776	6157	RPL27A	-1.8652	4.894e-13
P46777	6125	RPL5	-1.6032	4.14991e-14
P46778	6144	RPL21	-1.8467	3.988e-14
P46779	6158	RPL28	-1.61835	1.28665e-13
P46781	6203	RPS9	-1.82735	9.79685e-15
P46782	6193	RPS5	-1.61926	1.50968e-14
P46783	6204	RPS10	-1.62335	7.20301e-16
P46821	4131	MAP1B	-0.332732	0.000871983
P46926	10007	GNPDA1	-0.681477	0.00469147
P46939	7402	UTRN	-0.540409	4.29133e-06
P46940	8826	IQGAP1	-0.449858	2.89476e-10
P46976	2992	GYG1	-0.970113	1.71536e-07
P46977	3703	STT3A	-0.806409	4.51753e-11
P47224	5877	RABIF	-1.05735	0.00156224
P47712	5321	PLA2G4A	-0.287057	1.40848e-05
P47755	830	CAPZA2	-0.518374	3.04438e-08
P47756	832	CAPZB	-0.590929	3.21493e-11
P47897	5859	QARS	-1.2223	5.58457e-12
P47914	6159	RPL29	-1.44047	1.90709e-13
P47974	678	ZFP36L2	-0.741535	1.54126e-07
P47985	7386	UQCRFS1	-0.79171	5.59996e-12
P48047	539	ATP5O	-0.900516	9.11363e-12
P48059	3987	LIMS1	-0.671966	1.50821e-06
P48147	5550	PREP	-0.841264	3.2333e-11
P48163	4199	ME1	-0.281886	0.0132704
P48200			-0.687026	1.36822e-08
P48426	5305	PIP4K2A	-0.180061	0.0189294
P48444	372	ARCN1	-0.797747	6.05513e-12
P48449	4047	LSS	-0.503377	4.36138e-06
P48506	2729	GCLC	0.0133721	0.0835026
P48507	2730	GCLM	-0.545595	6.82742e-07
P48509	977	CD151	-0.867775	4.17654e-09
P48553	7109	TRAPPC10	-0.412298	0.0301843
P48556	5714	PSMD8	-0.731512	4.43083e-11
P48634	7916	PRRC2A	-0.828356	3.32288e-09
P48637	2937	GSS	-0.526865	7.31439e-10
P48643	22948	CCT5	-0.999056	4.07302e-13
P48651	9791	PTDSS1	-0.892125	1.85237e-07
P48681	10763	NES	0.876175	0.0191579
P48723	6782	HSPA13	-0.457479	2.26505e-05
P48729	1452	CSNK1A1	-0.463983	3.87776e-07
P48730	1453	CSNK1D	-0.470216	0.000209346
P48735	3418	IDH2	-0.661924	1.26403e-08
P48736	5294	PIK3CG	-0.652592	6.22193e-07
P48739	23760	PITPNB	-0.82564	2.76941e-11
P48960	976	CD97; ADGRE5	-0.414824	6.92225e-07
P49005	5425	POLD2	-0.167825	0.00404726
P49006	65108	MARCKSL1	-0.543228	8.52143e-07
P49137	9261	MAPKAPK2	-0.77591	3.563e-11
P49189	223	ALDH9A1	-0.514856	1.31058e-08
P49207	6164	RPL34	-1.97644	2.36818e-13
P49247	22934	LOC101060545; RPIA	-0.980998	2.74464e-07
P49257	3998	LMAN1	-0.978278	2.94602e-11
P49321	4678	NASP	-0.578495	2.72652e-09
P49327	2194	FASN	-1.50725	7.85093e-17
P49354	2339	FNTA	-0.75679	7.50649e-07
P49366	1725	DHPS	-0.483925	0.0088224
P49368	7203	CCT3	-1.08204	2.17211e-14
P49406	9801	MRPL19	-0.893726	3.19757e-10
P49411	7284	TUFM	-0.559502	4.66064e-08
P49419	501	ALDH7A1	0.0118202	0.0825185
P49427	997	CDC34	-0.850651	4.40845e-08
P49454	1063	CENPF	-0.47442	6.69557e-11
P49458	6726; 653226	SRP9; SRP9P1	-0.647513	3.32924e-09
P49585	5130	PCYT1A	-0.575774	9.67134e-08
P49588	16	AARS	-0.738633	2.62176e-12
P49589	833	CARS	-0.787962	9.87104e-08
P49590	23438	HARS2	-0.209516	0.0181252
P49591	6301	SARS	-0.786094	8.20742e-11
P49642	5557	PRIM1	-0.848393	2.55989e-10
P49643	5558	PRIM2	-0.513665	2.15471e-08
P49662	837	CASP4	-0.615305	2.31231e-07
P49711	10664	CTCF	-0.346174	0.000135113
P49715	1050	CEBPA	-0.959013	1.37333e-08
P49720	5691	PSMB3	-0.57311	0.000274455
P49721	5690	PSMB2	-0.712659	1.02688e-09
P49736	4171	MCM2	-0.557133	2.20904e-11
P49748	37	ACADVL	-0.384559	1.27053e-08
P49750			-0.573193	3.98097e-09
P49754	27072	VPS41	-0.0535794	0.0669822
P49755	10972	TMED10	-0.73653	7.45912e-12
P49756	58517	RBM25	-0.851559	6.39556e-14
P49757	8650	NUMB	-0.365024	5.7111e-05
P49768	5663	PSEN1	-0.613624	0.000182345
P49770	8892	EIF2B2	-0.818514	2.67485e-07
P49773	3094	HINT1	-0.779364	1.49176e-06
P49790	9972	NUP153	-0.758771	1.1036e-12
P49792	5903	RANBP2	-0.95612	1.20579e-13
P49815	7249	TSC2	-0.820496	9.94094e-08
P49821	4723	NDUFV1	-0.196208	1.95576e-05
P49840	2931	GSK3A	-0.449223	9.32724e-06
P49841	2932	GSK3B	-0.374182	0.00209867
P49848	6878	TAF6	-0.755564	2.00603e-06
P49902	22978	NT5C2	-0.734129	4.75373e-05
P49903	22929	SEPHS1	-0.606093	0.000238821
P49915	8833	GMPS	-0.806518	1.33076e-14
P49916	3980	LIG3	-0.472667	3.73961e-08
P49959	4361	MRE11A; MRE11	-0.590198	3.40825e-11
P50135	3176	HNMT	-0.709048	5.17046e-08
P50148	2776	GNAQ	-1.08452	5.3042e-08
P50213	3419	IDH3A	-0.853908	3.39889e-10
P50238	1396	CRIP1	-0.430286	0.00701346
P50281	4323	MMP14	-0.287837	9.59157e-06
P50395	2665	GDI2	-0.940493	7.30972e-12
P50402	2010	EMD	-0.680345	5.32649e-10
P50416	1374	CPT1A	-1.01039	8.28214e-12
P50452	5271	SERPINB8	-0.652847	3.73833e-07
P50454	871	SERPINH1	-0.665844	2.15735e-10
P50502	6767	ST13	-1.10175	1.60857e-11
P50548	2077	ERF	-0.740566	1.28491e-07
P50552	7408	VASP	-0.689113	1.69939e-12
P50570	1785	DNM2	-0.526731	1.46265e-09
P50579	10988	METAP2	-0.84536	6.02565e-12
P50583	318	NUDT2	-0.326197	0.000813572
P50613	1022	CDK7	-0.691813	1.64519e-05
P50748	9735	KNTC1	-0.56921	4.18313e-07
P50749	9770	RASSF2	-0.471043	1.17989e-07
P50750	1025	CDK9	-0.489111	7.12159e-05
P50851	987	LRBA	-0.0952771	0.0543907
P50897	5538	PPT1	-0.56118	3.09399e-08
P50914	9045	RPL14	-1.52524	1.0107e-13
P50990	10694	CCT8	-1.11798	1.19979e-16
P50991	10575	CCT4	-1.12074	4.80247e-14
P50995	311	ANXA11	-0.557738	1.8459e-11
P51003	10914	PAPOLA	-0.554986	1.94888e-08
P51114	8087	FXR1	-0.868617	1.16899e-11
P51116	9513	FXR2	-0.470562	0.0035891
P51148	5878	RAB5C	-0.609512	3.90507e-09
P51149	7879	RAB7A	-0.657189	6.65652e-11
P51151	9367	RAB9A	0.21258	0.0280256
P51153	5872	RAB13	-0.381205	0.0249763
P51159	5873	RAB27A	-0.87367	1.27472e-11
P51397	1611	DAP	-0.48725	1.64004e-05
P51398	7818	DAP3	-0.939822	3.49093e-09
P51452	1845	DUSP3	-0.939151	1.90457e-11
P51531	6595	SMARCA2	-0.239713	0.000492458
P51532	6597	SMARCA4	-0.817992	3.4185e-11
P51553	3421	IDH3G	-0.660959	1.7792e-06
P51570	2584	GALK1	-0.769733	4.12103e-10
P51571	6748	SSR4	-1.13551	4.79128e-12
P51572	10134	BCAP31	-0.667136	1.56717e-11
P51580	7172	TPMT	-0.599387	3.65229e-05
P51587	675	BRCA2	0.0553152	0.0508757
P51610	3054	HCFC1	-0.511643	2.99373e-09
P51648	224	ALDH3A2	-0.367947	0.000236523
P51649	7915	ALDH5A1	-0.972455	9.67314e-08
P51659	3295	HSD17B4	-0.728231	2.64418e-11
P51665	5713	PSMD7	-0.854609	1.02262e-08
P51784	8237	USP11	-0.394755	0.000101126
P51798	1186	CLCN7	-0.869664	5.29099e-05
P51809	6845	VAMP7	-0.464924	2.97216e-05
P51812	6197	RPS6KA3	-0.442958	2.88898e-09
P51825	4299	AFF1	-0.242934	0.00112853
P51858	3068	HDGF	-0.650705	3.57117e-11
P51946	902	CCNH	-1.49903	3.28348e-05
P51948	4331	MNAT1	-0.783138	3.2769e-06
P51965	7324	UBE2E1	-1.53651	0.000300445
P51970	4702	NDUFA8	-0.864399	1.71115e-09
P51991	220988	HNRNPA3	-0.621261	2.47432e-10
P52209	5226	PGD	-1.14313	9.97625e-14
P52272	4670	HNRNPM	-0.580062	3.7888e-12
P52292	3838	KPNA2	-1.16398	1.90294e-13
P52294	3836	KPNA1	-0.530817	4.48177e-09
P52298	22916	NCBP2	-0.993415	1.9677e-07
P52306	5910	RAP1GDS1	-0.80112	7.42383e-11
P52434	5437	POLR2H	-1.0991	5.42416e-08
P52435	5439	POLR2J	-1.21981	4.03867e-07
P52565	396	ARHGDIA	-0.985672	6.86038e-12
P52566	397	ARHGDIB	-0.557264	9.81357e-10
P52594	3267	AGFG1	-0.493047	1.88507e-05
P52597	3185	HNRNPF	-1.01904	7.39603e-13
P52630	6773	STAT2	0.159259	0.00213435
P52655	2957	GTF2A1	-0.725041	0.00826834
P52657	2958	GTF2A2	-0.872772	5.1922e-06
P52701	2956	MSH6	-0.848356	1.25415e-08
P52732	3832	KIF11	-0.391472	4.00818e-10
P52735	7410	VAV2	-0.0579474	0.0705011
P52756	10181	RBM5	-0.2706	0.000424808
P52758	10247	HRSP12; RIDA	-0.632159	0.00010056
P52788	6611	SMS	-0.99002	6.07366e-09
P52789	3099	HK2	-1.25468	6.09137e-12
P52815	6182	MRPL12	-0.95544	4.63927e-08
P52888	7064	THOP1	-0.717089	1.65425e-07
P52895	1646	AKR1C2	-0.312894	0.0088494
P52907	829	CAPZA1	-0.650656	1.01303e-07
P52943	1397	CRIP2	0.393263	0.0385422
P52948	4928	NUP98	-0.752262	2.37632e-10
P53004	644	BLVRA	-0.665669	0.00468014
P53007	6576	SLC25A1	-0.540684	7.65531e-09
P53041	5536	PPP5C	-0.813735	5.20954e-13
P53350	5347	PLK1	-0.531304	2.57386e-07
P53367	27236	ARFIP1	-0.328213	0.000348027
P53384	4682	NUBP1	-0.668312	8.89676e-07
P53396	47	ACLY	-0.766566	3.23863e-12
P53567	1054	CEBPG	-0.781849	6.13088e-09
P53582	23173	METAP1	-0.99459	5.34128e-09
P53597	8802	SUCLG1	-0.584777	9.9897e-07
P53602	4597	MVD	-0.614844	3.47571e-08
P53609	5229	PGGT1B	-0.369571	0.000454234
P53611	5876	RABGGTB	-2.04398	0.000401555
P53618	1315	COPB1	-0.79316	8.09384e-14
P53621	1314	COPA	-0.655918	1.793e-10
P53634	1075	CTSC	-0.878532	7.0465e-09
P53680	1175	AP2S1	-0.821483	7.945e-10
P53701	3052	HCCS	-0.57437	4.83192e-08
P53801	754	PTTG1IP	-0.769099	4.3483e-07
P53803	5440	POLR2K	-1.92947	0.00146464
P53985	6566	SLC16A1	-1.19201	1.80576e-09
P53990	9798	IST1	-0.5415	1.50722e-10
P53992	9632	SEC24C	-0.669466	9.58894e-11
P53999	10923	SUB1	-0.773287	2.53435e-08
P54105	1207	CLNS1A	-0.417321	0.000701815
P54132	641	BLM	-0.733716	1.75979e-09
P54136	5917	RARS	-1.10632	3.63454e-13
P54252			-0.607422	0.000794636
P54289	781	CACNA2D1	0.693118	0.00224187
P54577	8565	YARS	-0.861961	1.94227e-13
P54578	9097	USP14	-0.86582	2.71898e-11
P54619	5571	PRKAG1	-0.902198	2.82368e-08
P54687	586	BCAT1	-1.09641	2.81893e-06
P54709	483	ATP1B3	-0.995921	7.06724e-12
P54725	5886	RAD23A	-0.76396	1.9679e-10
P54727	5887	RAD23B	-0.483002	1.01447e-08
P54802	4669	NAGLU	-0.350437	0.0401951
P54819	204	AK2	-0.621514	8.9541e-10
P54886	5832	ALDH18A1	-0.829402	1.38245e-11
P54920	8775	NAPA	-0.425661	1.45017e-10
P55008	199	AIF1	-0.630075	5.25758e-08
P55010	1983	EIF5	-0.181622	7.41303e-05
P55011	6558	SLC12A2	-0.607926	0.00150024
P55036	5710	PSMD4	-0.681489	2.70347e-12
P55039	1819	DRG2	-0.532585	1.11697e-05
P55060	1434	CSE1L	-0.896676	6.84463e-14
P55061	7009	TMBIM6	-0.26231	0.00931854
P55072	7415	VCP	-0.648146	6.43281e-13
P55081	4236	MFAP1	-0.507621	1.7066e-06
P55084	3032	HADHB	-0.513601	4.5846e-12
P55145	7873	MANF	-1.07706	6.15497e-10
P55160	3071	NCKAP1L	-0.641666	0.000131409
P55199	8178	ELL	-0.757555	4.91604e-09
P55209	4673	NAP1L1	-1.59006	2.25381e-12
P55212	839	CASP6	-0.380478	0.000724154
P55263	132	ADK	-0.623631	2.13249e-09
P55265	103	ADAR	-0.579641	2.55197e-08
P55327	7163	TPD52	-0.776387	0.000796593
P55735	6396	SEC13	-0.570934	5.60604e-07
P55769	4809	NHP2L1; SNU13	-1.01529	1.29318e-09
P55786	9520	NPEPPS	-0.73969	3.76229e-11
P55795	3188	HNRNPH2	-0.429948	5.45751e-06
P55809	5019	OXCT1	-0.461729	2.4703e-05
P55854	6612	SUMO3	-0.679327	2.15981e-07
P55884	8662	EIF3B	-1.10919	1.67397e-13
P55957	637	BID	-0.545217	3.20672e-06
P56134	9551	ATP5J2	-0.655296	4.43679e-06
P56181	4731	NDUFV3	-1.11648	1.6744e-08
P56182	8568	RRP1	-0.980336	7.92929e-12
P56192	4141	MARS	-0.991723	1.60857e-11
P56199	3672	ITGA1	-0.741629	0.0384894
P56211	10776	ARPP19	-0.27737	0.01028
P56378	9556	C14orf2	-0.928653	2.68813e-07
P56381	514	ATP5E	-1.40085	3.23493e-08
P56385	521	ATP5I	-0.784535	2.58953e-09
P56537	3692	EIF6	-0.471937	2.61598e-06
P56545	1488	CTBP2	-0.518382	1.02096e-07
P56556	4700	NDUFA6	-0.876038	9.95284e-07
P56589	8504	PEX3	-0.768763	3.24316e-05
P56937	51478	HSD17B7	-0.143289	0.0425559
P57076	56683	C21orf59	-0.874963	1.9627e-11
P57081	10785	WDR4	-0.477917	0.00315768
P57088	55161	TMEM33	-0.872038	1.86581e-08
P57105	55333	SYNJ2BP	-0.0328998	0.0789157
P57678	50628	GEMIN4	-0.954612	1.91146e-07
P57737	79585	CORO7	-0.510694	4.45892e-05
P57740	57122	NUP107	-0.852412	7.89952e-11
P57764	79792	GSDMD	-0.327071	0.000747535
P58107			-0.0384652	0.0459761
P58546	767558; 136319	LUZP6; MTPN	-0.772542	4.15392e-09
P59998	10093	ARPC4	-0.814426	9.06773e-10
P60033	975	CD81	-1.05558	1.15061e-06
P60174	7167	TPI1	-0.627365	2.74604e-10
P60228	3646	EIF3E	-1.7454	9.79685e-15
P60468	10952	SEC61B	-0.968783	1.2557e-08
P60484	5728	PTEN	-0.328069	1.59896e-05
P60510	5531	PPP4C	-0.305731	0.00287018
P60520	11345	GABARAPL2	-0.224988	0.00179629
P60602	140823	ROMO1	-1.81361	0.00123759
P60604	7327	UBE2G2	-0.945948	7.37772e-08
P60660	4637	MYL6	-0.836973	3.68267e-08
P60842	1973	EIF4A1	-1.1081	8.79985e-15
P60866	6224	RPS20	-1.60644	1.57995e-15
P60891	5631	PRPS1	-0.749918	1.17901e-08
P60900	5687	PSMA6	-0.768809	7.98439e-13
P60953	998	CDC42	-0.625221	5.03664e-09
P60981	11034	DSTN	-0.997965	3.28492e-05
P60983	2764	GMFB	-1.15184	3.95286e-06
P61006	4218	RAB8A	-0.606113	7.86075e-08
P61009	60559	SPCS3	-0.942283	2.99769e-11
P61011	6729	SRP54	-0.737953	4.94819e-12
P61018	53916	RAB4B	-0.840254	0.00132489
P61019	5862	RAB2A	-0.539476	2.97123e-09
P61020	5869	RAB5B	-0.186668	0.000313168
P61024	1163	CKS1B	-0.50248	1.60168e-05
P61026	10890	RAB10	-0.532927	1.34001e-06
P61073	7852	CXCR4	0.0349029	0.0655475
P61081	9040	UBE2M	-0.856728	2.88578e-11
P61086	3093	UBE2K	-0.43092	1.00015e-06
P61088	7334	UBE2N	-0.817524	5.30412e-11
P61106	51552	RAB14	-0.511657	4.99502e-09
P61158	10096	ACTR3	-0.510692	6.076e-11
P61160	10097	ACTR2	-0.611923	3.38821e-12
P61163	10121	ACTR1A	-0.88545	2.1582e-13
P61201	9318	COPS2	-0.981235	7.62565e-10
P61204	377	ARF3	-0.555956	3.97306e-08
P61221	6059	ABCE1	-0.98804	1.31376e-11
P61224	5908	RAP1B	-0.650265	3.91372e-06
P61225	5912	RAP2B	-0.157736	0.0381543
P61244	4149	MAX	-0.852865	1.13949e-08
P61247	6189	RPS3A	-1.71556	6.85297e-15
P61254	6154	RPL26	-2.04195	5.98403e-10
P61289	10197	PSME3	-0.938145	7.33048e-14
P61313	6138	RPL15	-1.58966	2.37143e-14
P61326	4116	MAGOH	-0.70085	1.27472e-11
P61353	6155	RPL27	-1.74495	8.8867e-16
P61421	9114	ATP6V0D1	-0.854902	7.12732e-10
P61457	5092	PCBD1	-1.38394	4.34762e-07
P61513	6168	RPL37A	-1.59014	4.66475e-11
P61586	387	RHOA	-0.410817	0.000415766
P61604	3336	HSPE1	-0.901289	1.43583e-12
P61619	29927	SEC61A1	-0.688406	3.08278e-08
P61626	4069	LYZ	-0.536363	4.98607e-09
P61758	7411	VBP1	-0.840749	2.64762e-09
P61764	6812	STXBP1	-0.363703	0.00408557
P61769	567	B2M	-0.324041	0.000162749
P61803	1603	DAD1	-0.845706	4.49527e-08
P61916	10577	NPC2	-0.953312	8.34807e-09
P61923	22818	COPZ1	-0.798248	1.49723e-09
P61927	6167	RPL37	-1.71951	5.55868e-11
P61956	6613	SUMO2	-0.700374	6.36325e-08
P61960	51569	UFM1	-0.831393	5.52831e-08
P61962	10238	DCAF7	-0.418463	3.16148e-08
P61964	11091	WDR5	-1.03001	8.20524e-09
P61966	1174	AP1S1	-0.682525	3.83559e-06
P61970	10204	NUTF2	-0.556065	6.01808e-07
P61978	3190	HNRNPK	-0.555173	4.9681e-11
P61981	7532	YWHAG	-1.03723	3.20115e-15
P62072	26519	TIMM10	-0.811824	9.81343e-08
P62081	6201	RPS7	-1.97778	9.87466e-16
P62136	5499	PPP1CA	-0.639865	2.70997e-10
P62140	5500	PPP1CB	-0.306497	0.000162813
P62191	5700	PSMC1	-0.914749	3.14591e-12
P62195	5705	PSMC5	-0.94515	3.61883e-12
P62241	6202	RPS8	-1.65609	1.43103e-16
P62244	6210	RPS15A	-1.83005	7.97176e-13
P62249	6217	RPS16	-1.85416	1.39362e-14
P62256	7328	UBE2H	-0.129202	0.0241937
P62258	7531	YWHAE	-0.506274	4.28079e-11
P62263	6208	RPS14	-1.60907	1.05359e-11
P62266	6228	RPS23	-1.65139	3.563e-11
P62269	6222	RPS18	-1.82066	1.66512e-16
P62273	6235	RPS29	-1.528	4.04626e-08
P62277	6207	RPS13	-1.75423	5.76982e-13
P62280	6205	RPS11	-1.85143	1.54409e-13
P62304	6635	SNRPE	-0.708144	6.90658e-06
P62306	6636	SNRPF	-1.35491	0.00584297
P62308	6637	SNRPG	-0.679699	2.91816e-06
P62310	27258	LSM3	-0.646655	6.24286e-08
P62312	11157	LSM6	-0.705682	6.0201e-08
P62314	6632	SNRPD1	-0.997974	1.13579e-06
P62316	6633	SNRPD2	-1.10079	8.98878e-14
P62318	6634	SNRPD3	-0.571635	1.03898e-08
P62330	382	ARF6	-0.677692	4.46599e-06
P62333	5706	PSMC6	-0.707634	1.06943e-11
P62424	6130	RPL7A	-1.84617	3.79934e-14
P62487	5436	POLR2G	-0.818725	2.41317e-09
P62495	2107	ETF1	-1.02938	7.98439e-13
P62633	7555	CNBP	-0.571289	1.06607e-07
P62701	6191	RPS4X	-1.78175	7.20301e-16
P62745	388	RHOB	0.345497	0.0108816
P62750	6147	RPL23A	-1.62918	3.2515e-12
P62753	6194	RPS6	-1.78047	6.01209e-14
P62805	8359; 8361; 8360; 8363; 8370; 554313; 8365; 8364; 121504; 8367; 8294; 8366; 8362; 8368	HIST1H4A; HIST1H4F; HIST1H4D; HIST1H4J; HIST2H4A; HIST2H4B; HIST1H4H; HIST1H4C; HIST4H4; HIST1H4E; HIST1H4I; HIST1H4B; HIST1H4K; HIST1H4L	-0.536405	2.06649e-07
P62820	5861	RAB1A	-0.848641	2.92091e-11
P62826	5901	RAN	-0.975302	1.52246e-13
P62829	9349	RPL23	-1.55664	3.80802e-12
P62841	6209	RPS15	-1.22451	1.98588e-09
P62847	6229	RPS24	-1.7433	4.07984e-16
P62851	6230	RPS25	-1.95132	6.33705e-14
P62854	6231; 101929876; 728937	RPS26; LOC101929876; RPS26P25	-1.22598	3.0515e-09
P62857	6234	RPS28	-1.82059	5.61537e-14
P62861	2197	FAU	-1.28323	6.29029e-12
P62873	2782	GNB1	-0.584725	1.30431e-05
P62875	5441	POLR2L	-1.03513	8.46428e-09
P62877	9978	RBX1	-0.304383	0.011378
P62879	2783	GNB2	-0.489601	0.0002998
P62888	6156	RPL30	-1.87792	8.39883e-15
P62891	6170; 285785	RPL39; RPL39P3	-1.47781	9.15573e-10
P62899	6160	RPL31	-1.91268	5.88393e-14
P62906	4736	RPL10A	-1.83187	1.3862e-15
P62910	6161	RPL32	-1.66096	1.28068e-11
P62913	6135	RPL11	-1.80352	5.98106e-15
P62917	6132	RPL8	-1.42054	1.16089e-12
P62937	5478	PPIA	-0.464843	8.96581e-09
P62942	2280	FKBP1A	-0.507489	3.63768e-06
P62979	6233	RPS27A	-1.75923	0.000336956
P62993	2885	GRB2	-0.384594	1.10751e-07
P62995	6434	TRA2B	-0.938309	8.31389e-11
P63000	5879	RAC1	-0.578133	1.35529e-06
P63010	163	AP2B1	-0.952277	1.21394e-12
P63092	2778	GNAS	-0.441519	1.40331e-05
P63096	2770	GNAI1	-0.0404664	0.0765487
P63098	5534	PPP3R1	-0.69334	2.01134e-07
P63104	7534	YWHAZ	-0.569238	1.40487e-07
P63151	5520	PPP2R2A	-0.636647	9.97447e-08
P63165	7341	SUMO1	-0.342119	0.000145272
P63167	8655	DYNLL1	-1.02967	3.94056e-09
P63172	6993	DYNLT1	-0.898804	9.58643e-05
P63173	6169	RPL38	-1.44705	1.3616e-09
P63208	6500	SKP1	-0.614345	9.84486e-10
P63218	2787	GNG5	-0.820486	5.20715e-10
P63220	6227	RPS21	-1.63494	2.03305e-11
P63241	1984	EIF5A	-0.920392	8.52963e-05
P63244	10399	GNB2L1; RACK1	-1.71101	2.04613e-18
P63272	6827	SUPT4H1	-0.548271	0.0104204
P63279	7329	UBE2I	-0.603238	1.35379e-08
P67775	5515	PPP2CA	-0.548501	0.000186374
P67809	4904	YBX1	-1.90671	1.5842e-14
P67812	23478	SEC11A	-0.613984	3.50546e-08
P67870	1460	CSNK2B	-0.883258	1.02369e-10
P67936	7171	TPM4	-0.492312	3.03339e-07
P68036	7332	UBE2L3	-0.752812	1.71014e-09
P68104	1915	EEF1A1	-2.43252	7.85093e-17
P68366	7277	TUBA4A	-1.01133	5.95453e-06
P68371	10383	TUBB4B	-0.946536	3.20932e-08
P68400	1457	CSNK2A1	-0.983304	7.47227e-13
P68402	5049	PAFAH1B2	-0.0128712	0.0848373
P78316	8602	NOP14	-0.952534	1.38245e-11
P78318	3476	IGBP1	-0.896349	1.08104e-06
P78324	140885	SIRPA	-0.881666	4.10929e-10
P78330	5723	PSPH	-0.0493009	0.0747438
P78332	10180	RBM6	-0.674141	1.77208e-09
P78337	5307	PITX1	-0.215806	0.00123456
P78344	1982	EIF4G2	-0.851503	8.06437e-12
P78345	10557	RPP38	-0.114803	0.0686433
P78346	10556	RPP30	-0.561858	3.94462e-05
P78347	2969	GTF2I	-0.397362	3.23863e-12
P78357	8506	CNTNAP1	0.316329	0.0307842
P78371	10576	CCT2	-1.17043	9.04394e-14
P78382	10559	SLC35A1	-0.731968	0.00303253
P78406	8480	RAE1	-0.466989	2.8958e-07
P78417	9446	GSTO1	-0.755867	3.2335e-12
P78527	5591	PRKDC	-0.664853	7.4551e-12
P78537	2647	BLOC1S1	-0.665773	0.000532642
P80217	3430	IFI35	-0.421011	0.000288944
P80303	4925	NUCB2	-0.641603	1.62617e-09
P80723	10409	BASP1	0.0660283	0.0315484
P82094	7110	TMF1	-0.818879	9.78489e-12
P82650	56945	MRPS22	-0.686009	6.25225e-11
P82663	64432	MRPS25	-1.1557	3.27821e-08
P82664	55173	MRPS10	-0.987556	2.26686e-08
P82673	60488	MRPS35	-0.737451	3.27334e-09
P82675	64969	MRPS5	-0.685988	4.5122e-07
P82912	64963	MRPS11	-0.452005	2.48724e-06
P82914	64960	MRPS15	-0.567186	4.73093e-07
P82930	65993	MRPS34	-0.846409	1.7236e-08
P82932	64968	MRPS6	-0.696578	1.24745e-06
P82933	64965	MRPS9	-0.662678	1.34078e-07
P82970	79366	HMGN5	-0.363005	2.70358e-07
P82979	84324	SARNP	-0.675643	9.45764e-11
P83111	114294	LACTB	-0.60245	0.000233109
P83436	91949	COG7	-0.395517	0.000391612
P83731	6152	RPL24	-1.44332	1.20827e-13
P83876	10907	TXNL4A	-0.78438	8.03666e-09
P83881	6173	RPL36A	-2.8834	5.41149e-08
P83916	10951	CBX1	-0.36402	1.51422e-05
P84085	381	ARF5	-0.580065	4.57063e-06
P84090	2079	ERH	-0.733541	1.90084e-09
P84095	391	RHOG	-0.546041	6.03717e-08
P84098	6143	RPL19	-1.44402	5.34286e-08
P84101	10169	SERF2	-0.639157	4.49527e-08
P84103	6428	SRSF3	-0.606677	1.03976e-09
P84243	3020; 440926; 3021	H3F3A; H3F3AP4; H3F3B	-0.364911	0.00045927
P85037	221937	FOXK1	-0.749547	2.50095e-10
P86790	51622; 221960	CCZ1; CCZ1B	-0.628251	5.75814e-06
P98082	1601	DAB2	0.367721	0.0199992
P98155	7436	VLDLR	-0.253158	0.00682514
P98160	3339	HSPG2	-0.198909	0.00626352
P98170	331	XIAP	-0.575122	0.00264124
P98171	393	ARHGAP4	-0.317094	2.89529e-09
P98175	8241	RBM10	-0.285058	5.1425e-06
P98179	5935	RBM3	-1.03031	1.25946e-12
P98194	27032	ATP2C1	-0.317799	0.0247479
P99999	54205	CYCS	-0.7672	1.0857e-08
Q00013	4354	MPP1	-0.634047	4.95528e-06
Q00059	7019	TFAM	-0.613825	8.46189e-12
Q00169	5306	PITPNA	-0.511483	1.07712e-08
Q00325	5250	SLC25A3	-1.15248	4.90011e-12
Q00341	3069	HDLBP	-0.964761	3.70656e-15
Q00403	2959	GTF2B	-0.566087	1.79016e-10
Q00534	1021	CDK6	-0.516221	1.86587e-10
Q00535	1020	CDK5	-0.425143	2.36343e-05
Q00577	5813	PURA	-0.774941	2.37925e-06
Q00610	1213	CLTC	-0.728099	2.65411e-14
Q00613	3297	HSF1	-0.399958	0.000759058
Q00688	2287	FKBP3	-0.647088	5.79898e-10
Q00722	5330	PLCB2	-0.109624	0.0394756
Q00765	7905	REEP5	-0.667128	1.27466e-06
Q00796	6652	SORD	-0.917569	1.08737e-08
Q00839	3192	HNRNPU	-0.646432	3.2174e-13
Q01081	7307; 102724594	U2AF1; LOC102724594; U2AF1L5	-0.657161	1.40021e-09
Q01082	6711	SPTBN1	0.102219	0.00879224
Q01085	7073	TIAL1	-0.666604	0.000109132
Q01130	6427	SRSF2	-0.745927	6.00976e-08
Q01167	3607	FOXK2	-0.869346	2.83548e-08
Q01196	861	RUNX1	-0.765698	3.22663e-10
Q01415	2585	GALK2	-0.180006	0.0196992
Q01433	271	AMPD2	-0.70374	9.42074e-05
Q01469	2171	FABP5	-1.11007	1.25112e-11
Q01518	10487	CAP1	-0.582349	2.12466e-12
Q01543	2313	FLI1	-0.589305	9.6598e-07
Q01581	3157	HMGCS1	-1.05044	4.69104e-10
Q01650	8140	SLC7A5	-0.806797	0.000106422
Q01658	1810	DR1	-0.261039	0.000701815
Q01664	7023	TFAP4	1.13944	0.0391503
Q01780	5394	EXOSC10	-0.701878	5.89666e-11
Q01804	54726	OTUD4	-0.886329	1.86638e-09
Q01813	5214	PFKP	-0.692924	3.7632e-09
Q01826	6304	SATB1	-0.631778	1.05092e-11
Q01831	7508	XPC	-0.346473	7.15805e-05
Q01844	2130	EWSR1	-0.589333	1.47244e-08
Q01970	5331	PLCB3	-0.419643	2.58038e-06
Q01995	6876	TAGLN	-0.162751	0.0147194
Q02040	8227	AKAP17A	-0.779148	1.01777e-09
Q02083	27163	NAAA	-0.251033	0.00934919
Q02127	1723	DHODH	-0.970139	2.04527e-08
Q02218	4967	OGDH	-0.361702	8.84915e-08
Q02224	1062	CENPE	-0.83706	6.36467e-08
Q02241	9493	KIF23	-0.526437	9.95417e-06
Q02252	4329	ALDH6A1	0.11248	0.0217841
Q02338	622	BDH1	-0.608145	3.03146e-06
Q02543	6142	RPL18A	-1.79393	8.04687e-13
Q02556	3394	IRF8	-0.220025	5.65413e-06
Q02750	5604	MAP2K1	-0.659224	0.0013168
Q02790	2288	FKBP4	-1.22816	2.80108e-12
Q02809	5351	PLOD1	-0.510212	1.17948e-09
Q02818	4924	NUCB1	-0.341266	3.54192e-05
Q02878	6128	RPL6	-1.67787	8.37227e-15
Q02880	7155	TOP2B	-0.235622	6.56672e-06
Q02952	9590	AKAP12	0.0476109	0.0763642
Q02978	8402	SLC25A11	-0.831333	4.2937e-10
Q03001	667	DST	0.576198	0.0135125
Q03111	4298	MLLT1	-0.662041	2.34322e-06
Q03135	857	CAV1	-0.601489	0.0102967
Q03154	95	ACY1	-0.337716	6.63588e-08
Q03169	7127	TNFAIP2	1.24692	0.0115288
Q03188	1060	CENPC; CENPC1	-0.224691	0.00267353
Q03252	84823	LMNB2	-0.711926	7.84867e-11
Q03518	6890	TAP1	-0.433251	0.000358054
Q03519	6891	TAP2	-0.642684	2.74702e-06
Q03701	10153	CEBPZ	-0.982573	1.34575e-10
Q04206	5970	RELA	-0.621193	8.9454e-10
Q04323	51035	UBXN1	-0.761955	1.6049e-08
Q04446	2632	GBE1	-0.545678	3.51158e-08
Q04637	1981	EIF4G1	-0.889083	7.72917e-14
Q04721	4853	NOTCH2	0.375238	0.015698
Q04726	7090	TLE3	-0.474648	1.99585e-07
Q04760	2739	GLO1	-0.651859	4.80706e-09
Q04837	6742	SSBP1	-0.783003	1.1651e-07
Q04864	5966	REL	-0.39155	0.000610622
Q04917	7533	YWHAH	-0.774451	2.45997e-12
Q05048	1477	CSTF1	-0.673338	5.64674e-07
Q05086	7337	UBE3A	-0.816117	8.37327e-08
Q05193	1759	DNM1	-0.923657	0.000183191
Q05209	5782	PTPN12	-0.701599	1.14543e-09
Q05519	9295	SRSF11	-0.592618	1.51433e-08
Q05639	1917	EEF1A2	-1.41704	5.79728e-13
Q05655	5580	PRKCD	-0.784796	1.72236e-12
Q05682	800	CALD1	0.212026	0.0403856
Q05823	6041	RNASEL	-0.461179	0.000131147
Q05932	2356	FPGS	-0.73381	2.57138e-06
Q05D32	51496	CTDSPL2	-0.219104	0.00142823
Q06124	5781	PTPN11	-0.69695	3.27592e-11
Q06136	2531	KDSR	-0.543261	0.00938526
Q06187	695	BTK	-0.635865	1.07797e-10
Q06203	5471	PPAT	-0.945446	1.04688e-08
Q06210	2673	GFPT1	-0.817969	4.334e-08
Q06265	5393	EXOSC9	-0.955971	5.90122e-10
Q06323	5720	PSME1	-0.684148	1.27233e-11
Q06330	3516	RBPJ	-0.474877	1.42648e-06
Q06413	4208	MEF2C	-0.286098	0.00182583
Q06481	334	APLP2	-0.469782	1.75467e-06
Q06546	2551	GABPA	-0.37365	8.59291e-06
Q06587	6015	RING1	-0.434499	0.00307553
Q06609	5888	RAD51	-0.685327	0.000175652
Q06787	2332	FMR1	-0.316563	0.000931012
Q06830	5052	PRDX1	-0.593521	1.42993e-08
Q07020	6141	RPL18	-1.58573	3.63454e-13
Q07021	708	C1QBP	-0.785059	1.08624e-10
Q07065	10970	CKAP4	0.0324715	0.0719584
Q07157	7082	TJP1	0.522862	0.0389919
Q07666	10657	KHDRBS1	-0.901684	3.96898e-13
Q07812	581	BAX	-0.522107	2.69809e-09
Q07820	4170	MCL1	-1.39036	4.54102e-05
Q07864	5426	POLE	-0.658625	1.45852e-08
Q07866	3831	KLC1	-0.665792	6.30621e-12
Q07954	4035	LRP1	-0.116397	0.0324245
Q07955	6426	SRSF1	-0.736805	8.70517e-07
Q07960	392	ARHGAP1	-0.438544	2.26927e-07
Q08170	6429	SRSF4	-0.649663	5.84328e-07
Q08209	5530	PPP3CA	-0.546326	4.73905e-06
Q08211	1660	DHX9	-0.913838	1.68629e-14
Q08257	1429	CRYZ	-0.137862	0.050995
Q08334	3588	IL10RB	-0.129204	0.0543712
Q08378	2802	GOLGA3	-0.52009	2.1353e-06
Q08379	2801	GOLGA2	-0.556867	1.27043e-07
Q08380	3959	LGALS3BP	0.0364749	0.0771495
Q08499	5144	PDE4D	0.364887	0.0246045
Q08722	961	CD47	-0.579747	3.09427e-07
Q08752	5481	PPID	-0.837089	6.56944e-12
Q08945	6749	SSRP1	-0.728803	3.0765e-11
Q08AF3	162394	SLFN5	0.334203	0.057155
Q08AG7	440145	MZT1	0.0814431	0.0751081
Q08AM6	55697	VAC14	-0.442887	0.000231631
Q08J23	54888	NSUN2	-0.735632	5.85819e-09
Q09028	5928	RBBP4	-0.649988	1.29442e-09
Q09161	4686	NCBP1	-0.879097	9.65203e-11
Q09472	2033	EP300	-0.184233	0.0311817
Q09666	79026	AHNAK	-0.314324	1.17511e-08
Q0VD83	55911	APOBR	-0.930834	3.04423e-12
Q0VDF9	51182	HSPA14	-0.733678	1.71008e-09
Q0VDG4	79634	SCRN3	-0.698194	0.012693
Q0ZGT2	91624	NEXN	-0.00344949	0.0865652
Q10469	4247	MGAT2	-0.482722	5.75491e-05
Q10471	2590	GALNT2	-0.236549	0.000222781
Q10472	2589	GALNT1	-0.353371	8.9656e-05
Q10567	162	AP1B1	-0.781863	4.50116e-12
Q10570	29894	CPSF1	-0.89766	1.4161e-12
Q10589	684	BST2	-0.930236	2.45145e-10
Q10713	23203	PMPCA	-0.674614	7.72496e-08
Q12765	9805	SCRN1	-0.485848	0.00819473
[truncated: 2,747 more rows]

## Sheet: MV411_Crenolanib
Accession	Entrez.Gene.ID	Gene.Symbol	log2FC	q
A0A0B4J2D5	8209; 102724023	C21orf33; LOC102724023	-0.423536	5.68347e-07
A0AVT1	55236	UBA6	-0.456065	3.74682e-08
A0FGR8	57488	ESYT2	-0.368008	4.16492e-07
A0JNW5	23074	UHRF1BP1L	-0.501534	0.00270509
A0MZ66	57698	KIAA1598; SHTN1	-0.168566	0.055678
A1L0T0	10994	ILVBL	-0.574578	7.20704e-06
A1X283	285590	SH3PXD2B	0.276894	0.0383442
A2RRP1	51594	NBAS	-0.173938	0.0302857
A2RUS2	22898	DENND3	-0.603426	5.40178e-09
A3KMH1	23078	VWA8	-0.209403	0.00324181
A3KN83	55206	SBNO1	-0.485744	2.16144e-07
A4D1E9	85865	GTPBP10	-0.466463	5.56839e-07
A4D1P6	29062	WDR91	-0.548064	1.24257e-05
A5YKK6	23019	CNOT1	-0.409626	2.35825e-08
A6NC98	283234	CCDC88B	-0.677467	0.00122394
A6NDG6	283871	PGP	-0.786709	4.6344e-06
A6NED2	91433	RCCD1	0.0341633	0.107029
A6NHL2	79861	TUBAL3	-0.161064	0.0521426
A6NHR9	23347	SMCHD1	-0.474686	9.34704e-06
A6NHT5	340784	HMX3	-0.316295	0.00145247
A6NJ78	196074	METTL15	-0.27019	0.00846549
A8MXV4	390916	NUDT19	-0.892613	0.000135951
A9UHW6	57409	MIF4GD	-0.00366149	0.114048
B0I1T2	64005	MYO1G	-0.304254	2.21439e-06
C9JLW8	348262	FAM195B; MCRIP1	-0.253516	0.00174441
E9PRG8	102288414	LOC102288414; C11orf98	-0.879481	2.9941e-09
L0R6Q1	113829	SLC35A4	-0.380395	0.00647534
O00115	1777	DNASE2	0.78538	0.005007
O00116	8540	AGPS	-0.550821	3.01272e-08
O00139	3796	KIF2A	-0.772927	8.40057e-11
O00148	10212	DDX39A	-0.721594	2.21088e-08
O00151	9124	PDLIM1	-0.26048	3.14547e-05
O00154	11332	ACOT7	-0.833238	5.79981e-08
O00159	4641	MYO1C	-0.242552	0.000915754
O00160	4542	MYO1F	-0.481737	9.11972e-10
O00161	8773	SNAP23	-0.329308	2.03392e-05
O00165	10456	HAX1	-0.18179	0.0116271
O00170	9049	AIP	-0.440191	1.77687e-08
O00178	9567	GTPBP1	-0.331759	0.00311726
O00182	3965	LGALS9	-0.795348	1.5241e-09
O00186	6814	STXBP3	-0.193613	0.000110586
O00193	10944	C11orf58	-0.516427	6.36729e-06
O00203	8546	AP3B1	-0.617696	1.231e-09
O00214	3964	LGALS8	-0.310501	0.000427366
O00217	4728	NDUFS8	-0.391807	0.00144493
O00231	5717	PSMD11	-0.734855	1.37104e-10
O00232	5718	PSMD12	-0.85582	8.43073e-09
O00233	5715	PSMD9	-0.676606	2.35829e-09
O00244	475	ATOX1	-0.628719	8.71822e-07
O00255	4221	MEN1	-0.474753	3.90847e-06
O00257	8535	CBX4	-0.176872	0.00540592
O00264	10857	PGRMC1	-0.594078	7.89793e-06
O00267	6829	SUPT5H	-0.323917	9.10949e-08
O00273	1676	DFFA	-0.278026	0.00491519
O00291	3092	HIP1	-0.0158054	0.11855
O00299	1192	CLIC1	-0.715011	1.18771e-10
O00303	8665	EIF3F	-1.31849	1.21533e-11
O00308	11060	WWP2	-0.220165	0.00117353
O00329	5293	PIK3CD	-0.253018	0.00019663
O00330	8050	PDHX	-0.2539	0.000656534
O00391	5768	QSOX1	-0.495074	9.07178e-07
O00399	10671	DCTN6	-0.762016	7.42306e-05
O00401	8976; 142685	WASL; ASB15	-0.32403	0.0103728
O00410	3843	IPO5	-1.10186	4.11227e-14
O00418	29904; 101930123	EEF2K; LOC101930123	-0.274858	0.000299247
O00422	10284	SAP18	-0.494969	6.61909e-08
O00429	10059	DNM1L	-0.42006	1.50566e-05
O00442	8634	RTCA	-0.523364	6.43855e-06
O00461	27333	GOLIM4	-0.20912	0.00200397
O00468			-0.173828	0.00702406
O00469	5352	PLOD2	0.205233	0.0399721
O00470	4211	MEIS1	-0.49188	0.000111008
O00471	10640	EXOC5	-0.459799	0.00202873
O00483	4697	NDUFA4	-0.541828	7.54843e-08
O00487	10213	PSMD14	-0.775765	9.04959e-11
O00488	51042	ZNF593	-2.03546	1.43091e-10
O00499	274	BIN1	1.83661	0.0126148
O00505	3839	KPNA3	-0.973861	2.14287e-09
O00506	10494	STK25	-0.596403	0.0132995
O00541	23481	PES1	-0.929184	5.2814e-11
O00560	6386	SDCBP	-0.150474	0.0102183
O00566	10199	MPHOSPH10	-0.873625	2.48979e-08
O00567	10528	NOP56	-0.952283	1.69641e-11
O00571	1654	DDX3X	-0.955753	1.15579e-13
O00584	8635	RNASET2	-0.506893	2.59297e-07
O00592	5420	PODXL	0.126424	0.0897916
O00622	3491	CYR61	0.105219	0.0778214
O00625	8544	PIR	-0.461515	0.025786
O00629	3840	KPNA4	-0.484229	0.00846549
O00712	4781	NFIB	-0.581933	0.0384181
O00743	5537	PPP6C	-0.744322	8.55856e-08
O00754	4125	MAN2B1	-0.614935	1.01558e-11
O00757	8789	FBP2	-0.537259	9.89205e-05
O00762	11065	UBE2C	-0.704999	4.11363e-10
O00764	8566	PDXK	-0.413437	0.0010813
O00767	6319	SCD	-0.971274	7.0005e-08
O14497	8289	ARID1A	-0.394536	1.44495e-07
O14530	10190	TXNDC9	-0.782823	1.40213e-08
O14545	10906	TRAFD1	-0.356231	0.00572631
O14548	9167	COX7A2L	-1.0238	1.26147e-08
O14561	4706	NDUFAB1	-2.30658	0.00156392
O14562	56061	UBFD1	-0.57221	2.74891e-06
O14578	11113	CIT	-0.362214	0.00156679
O14579	11316	COPE	-0.685623	2.9361e-10
O14617	8943	AP3D1	-0.525605	4.1241e-09
O14618	9973	CCS	-0.488243	5.25708e-08
O14641	1856	DVL2	-0.334496	0.00536639
O14646	1105	CHD1	-0.45629	2.38064e-07
O14656	1861	TOR1A	-0.177287	0.0351588
O14672	102	ADAM10	-0.353745	7.29699e-07
O14727	317	APAF1	-0.592692	7.27249e-07
O14732	3613	IMPA2	-0.629689	0.00312194
O14733	5609	MAP2K7	-0.602894	0.000154687
O14735	10423	CDIPT	-0.0763224	0.0659014
O14737	9141	PDCD5	-0.77676	2.76274e-10
O14744	10419	PRMT5	-1.02918	5.75072e-07
O14745	9368	SLC9A3R1	-0.713281	4.63586e-11
O14757	1111	CHEK1	-0.508892	1.32178e-06
O14773	1200	TPP1	-0.359226	1.41293e-06
O14776	10915	TCERG1	-0.742133	7.68161e-07
O14777	10403	NDC80	-0.198321	5.91429e-05
O14787	30000	TNPO2	-1.20565	8.51208e-05
O14802	11128	POLR3A	-0.553011	0.000127983
O14818	5688	PSMA7	-0.74588	8.72831e-11
O14828	10067	SCAMP3	-0.488901	7.82938e-08
O14832	5264	PHYH	-0.177405	0.00596498
O14874	10295	BCKDK	0.0694062	0.0806329
O14880	4259	MGST3	-0.280238	0.00108455
O14908	10755	GIPC1	0.0239804	0.114822
O14920	3551	IKBKB	-0.232399	0.000203806
O14929	8520	HAT1	-0.52946	1.94089e-07
O14936	8573	CASK	0.556557	0.0549333
O14949	27089	UQCRQ	-0.320885	4.15909e-05
O14964	9146	HGS	-0.452281	2.39836e-07
O14965	6790	AURKA	-0.51602	1.93755e-07
O14974	4659	PPP1R12A	-0.456756	1.63247e-09
O14975	11001	SLC27A2	-1.02707	8.96916e-06
O14976	2580	GAK	-0.608543	0.000444111
O14979	9987	HNRNPDL; HNRPDL	-0.773432	7.43384e-10
O14980	7514	XPO1	-0.756853	9.27691e-11
O14981	9044	BTAF1	-0.684081	5.74914e-09
O15020	6712	SPTBN2	0.0368749	0.113101
O15027			-0.522558	4.71317e-07
O15031	23654	PLXNB2	-0.0320272	0.0552163
O15037	23351	KHNYN	0.164456	0.0392519
O15042	23350	U2SURP	-0.620538	4.02224e-11
O15061	23336	SYNM	0.0369195	0.109935
O15067	5198	PFAS	-0.81645	1.80956e-12
O15084	23243	ANKRD28	-0.0154403	0.115334
O15091	9692	KIAA0391	-0.428097	0.000195403
O15116	27257	LSM1	-0.719822	2.90503e-05
O15121	8560	DEGS1	-1.14846	6.9687e-08
O15126	9522	SCAMP1	-0.616047	1.58594e-05
O15127	10066	SCAMP2	-0.422646	0.000320062
O15143	10095	ARPC1B	-0.491717	2.41402e-09
O15144	10109	ARPC2	-0.589804	7.26311e-09
O15145	10094	ARPC3	-0.330739	0.00139461
O15160	9533	POLR1C	-1.05144	2.84507e-08
O15164	8805	TRIM24	-0.283201	2.48381e-06
O15173	10424	PGRMC2	-0.625642	3.98296e-05
O15182	1070	CETN3	-0.457591	0.00537802
O15212	10471	PFDN6	-0.777848	5.98175e-10
O15213	9277	WDR46	-0.632214	5.11041e-08
O15226	55922	NKRF	-0.964891	5.58146e-07
O15228	8443	GNPAT	-0.3459	0.00167982
O15231	7739	ZNF185	0.0639722	0.027351
O15234	22794	CASC3	-0.282762	0.0108433
O15235	6183	MRPS12	-0.899774	8.63095e-05
O15254	8310	ACOX3	-0.544929	0.0445757
O15258	11079	RER1	-0.656042	9.64656e-07
O15260	6836	SURF4	-0.573406	0.00100883
O15269	10558	SPTLC1	-0.491203	1.12376e-08
O15270	9517	SPTLC2	-0.267217	5.73083e-05
O15287	2189	FANCG	-0.162113	0.0701941
O15294	8473	OGT	-1.18811	1.75586e-11
O15305	5373	PMM2	-0.754186	1.21797e-06
O15347	3149	HMGB3	-0.574794	2.82361e-08
O15355	5496	PPM1G	-0.413281	6.64127e-09
O15357	3636	INPPL1	-0.0610214	0.0631519
O15371	8664	EIF3D	-1.12289	6.7713e-12
O15372	8667	EIF3H	-1.40709	3.71893e-13
O15379	8841	HDAC3	-0.243399	0.00687641
O15381	4931	NVL	-0.415253	0.000111156
O15382	587	BCAT2	-0.486927	4.15646e-05
O15394	4685	NCAM2	-0.428615	0.000867745
O15397	10526	IPO8	-0.656717	5.4013e-05
O15400	8417	STX7	-0.391759	1.18736e-06
O15427	9123	SLC16A3	-0.820878	1.35097e-10
O15439	10257	ABCC4	0.3009	0.0478172
O15460	8974	P4HA2	0.409336	0.0472215
O15498	10652	YKT6	-0.692136	4.72127e-08
O15511	10092	ARPC5	-0.327608	2.7347e-05
O15514	5433	POLR2D	-0.562575	0.000562455
O15523	8653	DDX3Y	-0.886205	4.83856e-07
O15525	4097	MAFG	-1.29088	4.19243e-08
O15530	5170	PDPK1	-0.297026	8.66032e-05
O15533	6892	TAPBP	-0.177866	0.00716442
O15541	7737	RNF113A	-0.726302	0.000160955
O15554	3783	KCNN4	-1.26673	0.00107952
O43143	1665	DHX15	-0.8426	4.27076e-13
O43148	8731	RNMT	-0.327026	0.000786226
O43149	23140	ZZEF1	-0.307089	3.48578e-05
O43156	9675	TTI1	-0.630193	1.16781e-05
O43159	23378	RRP8	-0.530437	3.93651e-05
O43169	80777	CYB5B	-0.514233	3.23551e-05
O43172	9128	PRPF4	-0.527242	8.58337e-10
O43175	26227	PHGDH	-0.182229	0.00665248
O43181	4724	NDUFS4	-0.387575	4.37728e-07
O43237	1783	DYNC1LI2	-0.862677	2.52206e-07
O43242	5709	PSMD3	-0.674105	2.49288e-10
O43251	23543	RBFOX2	0.0772145	0.111279
O43252	9061	PAPSS1	-0.275807	0.000323041
O43264	9183	ZW10	-0.507713	4.98802e-06
O43290	9092	SART1	-0.372852	4.21276e-08
O43292	8733	GPAA1	-0.403383	2.14883e-05
O43294	7041	TGFB1I1	0.407758	0.0266081
O43299	9907	AP5Z1	-0.458437	0.000382569
O43314	23262	PPIP5K2	-0.371881	0.00139672
O43318	6885	MAP3K7	-0.378705	0.00475719
O43324	9521	EEF1E1	-1.05658	1.28398e-10
O43390	10236	HNRNPR	-0.465616	7.75308e-09
O43395	9129	PRPF3	-0.743336	5.48067e-11
O43396	9352	TXNL1	-0.7012	3.22876e-10
O43399	7165	TPD52L2	-0.432435	1.8865e-08
O43402	10328	EMC8	-0.705222	0.000158597
O43427	9158	FIBP	-0.48736	4.38447e-06
O43432	8672	EIF4G3	-0.571609	5.21301e-06
O43447	10465	PPIH	-0.500017	6.32438e-07
O43463	6839	SUV39H1	-0.518304	2.44094e-05
O43488	8574	AKR7A2	-0.324297	3.37841e-07
O43491	2037	EPB41L2	-0.331667	1.53876e-06
O43493			-0.656812	8.0958e-10
O43516	7456	WIPF1	-0.271384	9.61491e-05
O43524	2309	FOXO3	0.15109	0.0288552
O43566	10636	RGS14	-0.479979	0.0010389
O43583	8562	DENR	-0.534738	9.28845e-05
O43592	11260	XPOT	-0.820156	9.62861e-06
O43598	10591	C6orf108; DNPH1	-0.665901	0.000127483
O43615	10469	TIMM44	-0.9681	4.87776e-12
O43617	27095	TRAPPC3	-0.608494	1.57729e-08
O43633	27243	CHMP2A	-0.573285	6.63121e-10
O43639	8440	NCK2	-0.400986	0.0791293
O43660	5356	PLRG1	-0.502921	4.61488e-07
O43663	9055	PRC1	-0.502963	9.1073e-09
O43665	6001	RGS10	-1.01414	1.79882e-07
O43670	7756	ZNF207	-0.433273	1.24427e-05
O43674	4711	NDUFB5	-0.844738	1.86823e-06
O43676	4709	NDUFB3	-0.799933	8.0958e-10
O43678	4695	NDUFA2	-0.26322	0.000413918
O43681	439	ASNA1	-0.535265	3.90735e-09
O43683	699	BUB1	-0.405803	2.00989e-05
O43684	9184	BUB3	-0.332441	6.39216e-09
O43707	81	ACTN4	-0.414448	9.51101e-10
O43709	114049	WBSCR22; BUD23	-0.316146	0.00117353
O43719	27336	HTATSF1	-0.330977	5.16445e-06
O43747	164	AP1G1	-0.447055	8.02929e-06
O43752	10228	STX6	0.243415	0.0686323
O43760	9144	SYNGR2	-0.559837	1.40572e-05
O43765	6449	SGTA	-0.799671	1.58819e-09
O43768	2029	ENSA	-0.272881	0.000405183
O43772	788	SLC25A20	-0.0529508	0.0897916
O43776	4677	NARS	-0.775252	3.33952e-11
O43795	4430	MYO1B	-0.32691	0.0603799
O43805	8636	SSNA1	-0.684629	1.0751e-07
O43808	10478	SLC25A17	-0.853825	0.0233834
O43809	11051	NUDT21	-0.698844	1.25126e-10
O43813	10314	LANCL1	-0.141572	0.0094619
O43815	6801	STRN	-0.00272538	0.118527
O43818	9136	RRP9	-0.995554	6.83507e-09
O43819	9997	SCO2	-0.675821	8.52611e-06
O43823	10270	AKAP8	-0.701798	2.26014e-08
O43824			-0.519868	0.00010336
O43837	3420	IDH3B	-0.428673	1.49444e-08
O43847			-0.634378	2.21528e-09
O43852	813	CALU	-0.695651	3.84416e-07
O43854	10085	EDIL3	-0.543827	0.0306492
O43865	10768	AHCYL1	-0.313011	0.00123091
O43914	7305	TYROBP	-0.748318	8.82574e-06
O43920	4725	NDUFS5	-0.85299	5.81795e-05
O43924	5147	PDE6D	-2.27054	0.0159606
O60216	5885	RAD21	-0.202093	2.1139e-05
O60220	1678	TIMM8A	-1.25712	0.00080947
O60231	8449	DHX16	-0.441362	3.13901e-07
O60232	10534	SSSCA1	-0.85661	2.97468e-06
O60234	9535	GMFG	-0.66524	9.91244e-10
O60256	5636	PRPSAP2	-0.272208	0.000322189
O60264	8467	SMARCA5	-0.72399	4.01206e-11
O60271	9043	SPAG9	-0.347325	1.59896e-05
O60287	9875	URB1	-0.77356	2.29945e-05
O60291	23295	MGRN1	-0.373583	0.00383663
O60293	196441	ZFC3H1	-0.262244	0.0195983
O60306	9716	AQR	-0.672933	3.55215e-09
O60307	23031	MAST3	-0.395236	7.05838e-05
O60313	4976	OPA1	-0.411922	4.62484e-07
O60315	9839	ZEB2	-0.472188	1.60572e-06
O60318	8888	MCM3AP	-0.235168	0.0159541
O60341	23028	KDM1A	-0.570565	2.18052e-09
O60346	23239	PHLPP1	-0.402121	2.87194e-05
O60427	3992	FADS1	-0.536955	4.41924e-06
O60437	5493	PPL	-0.0500982	0.0941798
O60443	1687	DFNA5; GSDME	0.0496287	0.0994549
O60488	2182	ACSL4	-0.822799	3.44821e-10
O60493	8724	SNX3	-0.36637	4.12389e-07
O60496	9046	DOK2	0.0816161	0.0319161
O60502	10724	MGEA5	-0.0735826	0.0210974
O60503	115	ADCY9	-0.25146	0.00392861
O60504	10174	SORBS3	-0.0657846	0.0445757
O60506	10492	SYNCRIP	-0.75445	3.24555e-12
O60508	51362	CDC40	-0.388778	8.64168e-07
O60518	26953	RANBP6	-0.521143	0.00609751
O60524	9147	NEMF	-0.710182	2.15856e-09
O60547	2762	GMDS	-0.386151	2.01615e-05
O60563	904	CCNT1	-1.26058	3.23551e-05
O60566	701	BUB1B	-0.617091	3.62105e-11
O60568	8985	PLOD3	-0.412317	0.000911818
O60573	9470	EIF4E2	-1.07334	1.0481e-05
O60603	7097	TLR2	-1.23526	2.38771e-10
O60610	1729	DIAPH1	-0.486321	2.29082e-12
O60645	11336	EXOC3	-0.485249	2.40597e-08
O60664	10226	PLIN3	-0.117068	0.00371224
O60674	3717	JAK2	-0.0232259	0.107669
O60678	10196	PRMT3	-0.948777	5.4013e-05
O60684	23633	KPNA6	-0.559992	1.34862e-06
O60701	7358	UGDH	-0.108189	0.0396686
O60716	1500	CTNND1	0.152027	0.0341384
O60749	6643	SNX2	-0.402091	1.21485e-08
O60762	8813	DPM1	-0.56765	2.82717e-07
O60763	8615	USO1	-0.5639	4.15716e-10
O60783	63931	MRPS14	-0.70372	0.000736245
O60784	10043	TOM1	-0.0883112	0.0603122
O60826	28952	CCDC22	-0.567112	3.39775e-06
O60828	10084	PQBP1	-0.97485	2.27189e-08
O60832	1736	DKC1	-1.05195	1.09627e-11
O60841	9669	EIF5B	-0.890196	1.0694e-13
O60858	10206	TRIM13	-0.494593	0.0202142
O60869	8721	EDF1	-0.81639	5.32302e-11
O60870	22944	KIN	-0.688342	6.83585e-08
O60879	1730	DIAPH2	-0.441011	6.21855e-07
O60884	10294	DNAJA2	-0.98446	1.79734e-12
O60885	23476	BRD4	-0.36215	7.92737e-06
O60888	51596	CUTA	-0.459302	4.10936e-07
O60925	5201	PFDN1	-0.597906	6.58098e-08
O60934	4683	NBN	-0.38363	2.27672e-08
O60936	8996	NOL3	0.0947001	0.0979298
O60942	8732	RNGTT	-0.250291	0.00120345
O75027	22	ABCB7	-0.609463	9.93627e-07
O75044			-0.194972	0.00401408
O75083	9948	WDR1	-0.560066	3.28832e-12
O75116	9475	ROCK2	-0.362087	5.49885e-08
O75122			-0.331632	3.67837e-07
O75127	26024	PTCD1	-0.992288	0.000202478
O75128	23242	COBL	0.416444	0.0372673
O75131	8895	CPNE3	-0.486213	1.45961e-06
O75144	23308; 102723996	ICOSLG; LOC102723996	-1.35907	7.99582e-08
O75150	9810	RNF40	-0.545047	2.18052e-09
O75152	9877	ZC3H11A	-0.720919	6.15514e-09
O75153	23277	CLUH; KIAA0664	-0.927285	2.80196e-12
O75164	9682	KDM4A	-0.055099	0.0610844
O75165	23317	DNAJC13	-0.234113	0.00454188
O75170	9701	PPP6R2	-0.410715	0.00010336
O75175	4849	CNOT3	-0.380969	3.34707e-06
O75179	26057	ANKRD17	-0.572812	2.53432e-07
O75190	10049	DNAJB6	-0.612265	6.80206e-07
O75208	57017	COQ9	-0.221022	0.00147449
O75223	79017	GGCT	-0.769623	1.09532e-10
O75251	374291	NDUFS7	-0.303409	0.0127378
O75306	4720	NDUFS2	-0.190655	0.000353303
O75312	8882	ZNF259; ZPR1	-0.746891	4.85649e-10
O75323	2631	GBAS; NIPSNAP2	-0.460097	0.00256382
O75330	3161	HMMR	-0.23491	4.1411e-06
O75340	10016	PDCD6	-0.481561	6.08444e-06
O75347	6902	TBCA	-1.0094	1.95159e-09
O75348	9550	ATP6V1G1	-0.421167	4.8879e-06
O75351	9525	VPS4B	-0.295474	2.23614e-07
O75362	7764	ZNF217	-0.418697	6.25938e-06
O75367	9555	H2AFY	-0.434351	2.57624e-08
O75368	6451	SH3BGRL	-0.302261	8.71485e-06
O75369	2317	FLNB	-0.392577	1.26601e-06
O75376	9611	NCOR1	-0.0906067	0.0179962
O75380	4726	NDUFS6	-0.407708	2.85472e-05
O75381	5195	PEX14	-0.242161	0.00502411
O75390	1431	CS	-0.806252	8.27038e-10
O75391	9552	SPAG7	-0.441946	0.000109961
O75396	9554	SEC22B	-0.34334	0.00019016
O75400	55660	PRPF40A	-0.612242	4.01206e-11
O75410	6867	TACC1	-0.576665	1.01716e-09
O75414	10201	NME6	-0.731372	0.0179438
O75419	8318	CDC45	-0.641888	2.26252e-05
O75427	4034	LRCH4	-0.281581	0.000801205
O75431	10651	MTX2	-0.510991	5.73307e-06
O75436	9559	VPS26A	-0.535603	6.33804e-09
O75438	4707	NDUFB1	-0.491456	0.000104727
O75439	9512	PMPCB	-0.6342	3.19007e-08
O75446	8819	SAP30	-0.248635	0.013764
O75448	9862	MED24	-0.424588	0.00118206
O75449	11104	KATNA1	-0.47129	6.31718e-05
O75475	11168	PSIP1	-0.224128	3.51269e-05
O75477	10613	ERLIN1	-0.507182	9.99537e-07
O75489	4722	NDUFS3	-0.36701	0.000136531
O75494	10772	SRSF10; LOC100996657	-0.483283	3.20507e-08
O75496	51053	GMNN	-0.89137	6.41767e-05
O75503	1203	CLN5	-0.598326	5.33973e-05
O75506	3281	HSBP1	-0.566113	7.85848e-06
O75530	8726	EED	-0.337639	0.00655519
O75531	8815	BANF1	-0.483927	2.69946e-06
O75533	23451	SF3B1	-0.520962	2.56221e-10
O75534	7812	CSDE1	-1.22944	2.94196e-14
O75563	8935	SKAP2	-0.155138	0.0424137
O75592			-0.363491	2.92931e-05
O75600	23464	GCAT	-0.760573	0.0271729
O75607	10360	NPM3	-1.26694	3.85036e-08
O75608	10434	LYPLA1	-0.745793	7.43384e-10
O75616	26284	ERAL1	-0.262205	0.00207021
O75643	23020	SNRNP200	-0.576876	3.98092e-10
O75663	261726	TIPRL	-0.751887	2.80712e-06
O75676	8986	RPS6KA4	-0.127794	0.0119222
O75683	6838	SURF6	-1.12953	3.11919e-09
O75688	5495	PPM1B	-0.246938	0.000707382
O75689	11033	ADAP1	-0.254687	0.00548641
O75691	27340	UTP20	-0.719996	2.47214e-09
O75694	9631	NUP155	-0.609504	5.68568e-06
O75695	6102	RP2	-0.366691	3.83199e-06
O75717	11169	WDHD1	-0.645021	3.47041e-08
O75718	10491	CRTAP	-0.855119	0.000994018
O75746	8604	SLC25A12	-0.542698	3.73224e-05
O75787	10159	ATP6AP2	-0.383472	3.03069e-05
O75792	10535	RNASEH2A	-0.453596	1.14829e-08
O75794	8872	CDC123	-0.918686	6.57499e-09
O75821	8666	EIF3G	-1.0957	1.6216e-13
O75822	8669	EIF3J	-0.898162	1.4211e-10
O75832	5716	PSMD10	-0.378262	0.000915262
O75843	8906	AP1G2	-0.357185	0.00442683
O75844	10269	ZMPSTE24	-0.710259	5.35324e-07
O75845	6309	SC5D; SC5DL	-0.394292	0.000168587
O75874	3417	IDH1	-0.515571	1.05828e-06
O75880	6341	SCO1	-0.663773	8.34072e-06
O75882	8455	ATRN	-0.402269	6.08444e-06
O75886	10254	STAM2	-0.361067	0.000165192
O75909	8812	CCNK	-0.641054	1.99953e-06
O75915	10550	ARL6IP5	-0.422824	0.00520598
O75934	10286	BCAS2	-0.79855	3.8326e-06
O75935	11258	DCTN3	-0.576754	1.31762e-06
O75937	22826	DNAJC8	-0.354421	2.21375e-08
O75940	10285	SMNDC1	-0.581074	1.48211e-06
O75947	10476	ATP5H	-0.579256	2.47545e-08
O75955	10211	FLOT1	-0.287196	0.00300403
O75964	10632	ATP5L	-0.890971	5.45339e-10
O75976	1362	CPD	-0.473542	1.80521e-08
O76003	10539	GLRX3	-0.894432	8.60709e-12
O76021	26156	RSL1D1	-1.17968	3.99767e-13
O76031	10845	CLPX	-0.34255	1.3481e-06
O76070	6623	SNCG	-0.58043	0.0310062
O76071	9391	CIAO1	-0.393735	0.000740285
O76080	7763	ZFAND5	-0.838013	2.02493e-07
O76094	6731	SRP72	-0.689112	2.76388e-12
O94761			-0.290437	0.0192129
O94766	26229	B3GAT3	-0.457023	0.00139461
O94776	9219	MTA2	-0.39319	1.2985e-09
O94782	7398	USP1	-0.433897	1.12741e-05
O94788	8854	ALDH1A2	-0.166337	0.0224028
O94804	6793	STK10	-0.538225	1.0097e-10
O94819	9920	KBTBD11	-0.348641	0.0123151
O94822	26046	LTN1	-1.25444	9.49935e-05
O94826	9868	TOMM70A; TOMM70	-0.720552	5.41263e-08
O94842	9878	TOX4	-0.0417961	0.10297
O94855	9871	SEC24D	-0.196597	0.00438178
O94874	23376	UFL1	-0.222525	0.000109961
O94875	8470	SORBS2	-0.304584	0.0460463
O94880	9678	PHF14	-0.478683	1.04347e-05
O94885	23328	SASH1	-1.19294	0.00572631
O94888	26043	UBXN7	0.126481	0.0242141
O94901	23353	SUN1	-0.0734526	0.0936307
O94903	11212	PROSC; PLPBP	-0.54176	5.75075e-07
O94905	11160	ERLIN2	-0.452512	1.31923e-10
O94906	24148	PRPF6	-0.469345	1.14829e-08
O94913	51585	PCF11	-0.636591	6.85862e-06
O94915	285527	FRYL	-0.529216	7.96712e-05
O94925	2744	GLS	-0.78276	5.05791e-06
O94927	23354	HAUS5	-0.243781	0.0387255
O94953	23030	KDM4B	-0.109652	0.0344968
O94966	10869	USP19	-0.357362	0.000440278
O94973	161	AP2A2	-0.729104	3.44638e-06
O94979	22872	SEC31A	-0.428688	1.86484e-08
O94992	10614	HEXIM1	-0.391303	0.000768923
O95067	9133	CCNB2	-0.119024	0.0216125
O95071	51366	UBR5	-0.371156	9.61299e-08
O95104	57466	SCAF4	-0.555565	1.25075e-07
O95139	4712	NDUFB6	-0.512393	0.000960035
O95140	9927	MFN2	-0.494792	2.99283e-06
O95149	10073	SNUPN	-0.663927	2.52931e-07
O95155	10277	UBE4B	-0.287001	0.000356921
O95163	8518	IKBKAP; ELP1	-0.5638	4.06621e-07
O95168	4710	NDUFB4	-0.573346	4.06835e-05
O95169	4714	NDUFB8	-0.46295	0.00118218
O95182	4701	NDUFA7	-0.288294	0.000216269
O95197	10313	RTN3	-0.341169	0.00544585
O95202	3954	LETM1	-0.672907	9.5857e-11
O95218	9406	ZRANB2	-0.605732	2.98961e-08
O95219	8723	SNX4	-0.0434616	0.107418
O95229	11130	ZWINT	-0.595816	4.01151e-06
O95232	51747	LUC7L3	-0.865853	3.62697e-11
O95235	10112	KIF20A	-0.129318	0.00266106
O95239	24137	KIF4A	-0.308313	5.38507e-06
O95243	8930	MBD4	-0.468104	0.000933129
O95248			0.000424099	0.119235
O95249	9527	GOSR1	-0.662337	2.474e-05
O95251	11143	KAT7	-0.293582	0.00062524
O95292	9217	VAPB	-0.373623	0.000377298
O95295	23557	SNAPIN	-0.493528	0.000507459
O95298	4718; 100532726	NDUFC2; NDUFC2-KCTD14	-0.523828	6.10189e-07
O95299	4705	NDUFA10	-0.370463	3.89982e-06
O95302	11328	FKBP9	-0.0170962	0.11175
O95319	10659	CELF2	-0.565162	2.87674e-09
O95336	25796	PGLS	-1.11839	1.40362e-10
O95340	9060	PAPSS2	0.420399	0.0197443
O95347	10592	SMC2	-0.499752	1.04249e-11
O95352	10533	ATG7	-0.427322	1.32359e-06
O95361	10626	TRIM16	-1.44326	1.78808e-10
O95363	10667	FARS2	-0.291485	0.00065963
O95372	11313	LYPLA2	-0.268567	0.0020393
O95373	10527	IPO7	-1.33453	8.10853e-11
O95391	10569	SLU7	-0.0902289	0.0379726
O95394	5238	PGM3	-0.354136	0.000844957
O95400	10421	CD2BP2	-0.516814	0.000244105
O95429	9530	BAG4	-0.546372	6.10901e-07
O95433	10598	AHSA1	-0.754635	1.78139e-11
O95453	5073	PARN	-0.240622	0.000158334
O95456	8624	PSMG1	-0.841497	5.51143e-07
O95466	752	FMNL1	-0.173364	0.000154715
O95478	10412	NSA2	-1.25137	1.57882e-08
O95486	10802	SEC24A	-0.661656	2.01357e-08
O95487	10427	SEC24B	-0.406437	0.00625508
O95551	51567	TDP2	-0.421903	0.000133572
O95562	375035	SFT2D2	-0.508742	8.50747e-05
O95571	23474	ETHE1	-0.60992	1.79292e-07
O95573	2181	ACSL3	-0.337299	1.40833e-05
O95602	25885	POLR1A	-0.788048	2.78478e-07
O95613	5116	PCNT	-0.235749	0.000590047
O95619	8089	YEATS4	-0.434377	3.3203e-06
O95625	27107	ZBTB11	-0.61586	0.00846549
O95628	4850	CNOT4	-0.642401	0.000150795
O95630	10617	STAMBP	-0.204494	0.000738981
O95644	4772	NFATC1	-0.676575	0.0121307
O95671	8623	ASMTL	-0.472427	1.326e-05
O95684	11116	FGFR1OP	-0.760058	5.05938e-05
O95696	23774	BRD1	-0.209837	0.0363429
O95707	10775	POP4	-1.07996	1.66283e-05
O95714	8924	HERC2	-0.455134	0.000112203
O95716	9545	RAB3D	-0.504216	1.87662e-06
O95721	9342	SNAP29	-0.418039	2.47829e-06
O95747	9943	OXSR1	-0.484967	2.82361e-08
O95757	22824	HSPA4L	-1.06761	2.26267e-09
O95758	9991	PTBP3	-0.48875	9.14102e-07
O95777	51691	NAA38; LSM8	-0.805004	1.00578e-08
O95782	160	AP2A1	-0.796596	1.5002e-11
O95793	6780	STAU1	-0.788838	8.10853e-11
O95801	7268	TTC4	-0.694844	2.10658e-06
O95816	9532	BAG2	-0.960148	6.95926e-11
O95817	9531	BAG3	-0.336281	8.78662e-05
O95819	9448	MAP4K4	-0.302322	0.000477562
O95825	9946	CRYZL1	-0.436058	0.000350789
O95831	9131	AIFM1	-0.446558	2.7638e-07
O95834	24139	EML2	-0.575351	5.49596e-06
O95861	10380	BPNT1	-0.427052	0.000112017
O95864	9415	FADS2	-0.699762	4.47066e-08
O95865	23564	DDAH2	-0.0976854	0.0570414
O95870	7920	ABHD16A	-0.378456	4.60435e-05
O95881	51060	TXNDC12	-0.541124	1.19736e-07
O95900	26995	TRUB2	-0.127733	0.0669503
O95905	11319	ECD	-0.789698	4.51939e-05
O95926	25949	SYF2	-0.143704	0.0344421
O95983	53615	MBD3	-0.499729	1.26485e-05
O95989	11165	NUDT3	-0.109966	0.044934
O95997	9232	PTTG1	-0.0417525	0.0843352
O95999	8915	BCL10	-0.350062	2.12623e-05
O96000	4716	NDUFB10	-0.743173	5.21046e-09
O96005	1209	CLPTM1	-1.02763	4.90247e-10
O96006	9189	ZBED1	-0.151201	0.046947
O96008	10452	TOMM40	-1.02706	5.99721e-05
O96011	8799	LOC101060567; PEX11B	-0.194307	0.00521435
O96017	11200	CHEK2	-0.162385	0.0554353
O96019	86	ACTL6A	-0.461788	1.17829e-08
O96028	7468	WHSC1; NSD2	-0.378048	1.46419e-06
P00167	1528	CYB5A	-0.949459	0.0491538
P00338	3939	LDHA	-0.908456	2.91232e-13
P00367	2746	GLUD1	-0.466853	4.62055e-09
P00374	1719; 573971	DHFR; DHFRP1	-0.321681	3.50389e-06
P00387	1727	CYB5R3	-0.297539	0.000201796
P00390	2936	GSR	-0.513957	3.20611e-06
P00403	4513	COX2	-0.0911826	0.0151415
P00441	6647	SOD1	-0.626358	6.65572e-07
P00488	2162	F13A1	0.0592477	0.0818354
P00491	4860	PNP	-1.08652	1.1734e-10
P00492	3251	HPRT1	-0.521214	3.19028e-09
P00505	2806	GOT2	-0.601046	2.76718e-07
P00533	1956	EGFR	1.37382	0.00463869
P00558	5230	PGK1	-0.499815	1.16436e-11
P00568	203	AK1	-0.359416	0.0101941
P00746	1675	CFD	-0.347738	0.00022223
P00813	100	ADA	-0.369012	6.61482e-07
P00846	4508	ATP6	-0.325096	0.000387254
P00918	760	CA2	-0.502212	0.00587269
P00966	445	ASS1	-1.19505	1.32163e-10
P01033	7076	TIMP1	-0.573851	2.97509e-05
P01034	1471	CST3	-0.0964783	0.018368
P01040	1475	CSTA	-0.751432	1.92393e-07
P01111	4893	NRAS	-0.63365	1.02174e-05
P01137	7040	TGFB1	-0.627738	2.78734e-07
P01730	920	CD4	-0.377924	0.000235873
P01891	3105	HLA-A	-0.090878	0.0324563
P01903	3122	HLA-DRA	-0.406647	0.000209862
P02511	1410	CRYAB	0.0585094	0.107455
P02545	4000	LMNA	-0.49854	6.88668e-10
P02655	344	APOC2	-0.486509	1.48338e-06
P02686	4155	MBP	-0.591524	0.00158969
P02786	7037	TFRC	-0.761847	8.69637e-14
P02792	2512	FTL	-1.00649	5.73317e-07
P02794	2495	FTH1	-0.033446	0.114337
P03923	4541	ND6	0.229479	0.0937379
P04035	3156	HMGCR	-1.64443	7.57127e-07
P04040	847	CAT	-0.252438	2.48507e-08
P04049	5894	RAF1	-0.0179847	0.107342
P04062	2629	GBA	-0.00172055	0.116877
P04066	2517	FUCA1	0.251004	0.0101689
P04075	226	ALDOA	-0.689415	2.77499e-12
P04080	1476	CSTB	-0.752991	7.40089e-07
P04083	301	ANXA1	-0.292713	6.72859e-05
P04150	2908	NR3C1	-0.430846	0.000278606
P04179			-0.661334	1.43368e-06
P04181	4942	OAT	-0.529147	1.27835e-06
P04183	7083	TK1	-0.298817	1.69616e-06
P04233	972	CD74	-0.412469	5.41991e-07
P04406	2597	GAPDH	-1.04076	1.10524e-15
P04632	826	CAPNS1	-0.457739	1.33815e-08
P04792	3315	HSPB1	-0.461839	9.18122e-08
P04818	7298	TYMS	-0.614907	7.24419e-09
P04843	6184	RPN1	-0.774088	1.39695e-13
P04844	6185	RPN2	-0.476562	3.36674e-08
P04899	2771	GNAI2	-0.181592	0.000987229
P05023	476	ATP1A1	-0.889287	3.45282e-12
P05026	481	ATP1B1	-0.0611552	0.107418
P05091	217	ALDH2	-0.121859	0.0704469
P05107	3689	ITGB2	-0.620457	1.10096e-10
P05114	3150	HMGN1	-0.46778	1.56209e-07
P05141	292	SLC25A5	-1.28163	3.62137e-10
P05161	9636	ISG15	-0.527103	6.85739e-06
P05165	5095	PCCA	-0.0509215	0.0922355
P05166	5096	PCCB	0.0686583	0.0608094
P05186	249	ALPL	0.0364861	0.0930791
P05198	1965	EIF2S1	-0.909777	1.75227e-13
P05204	3151	HMGN2	-0.465276	1.27091e-05
P05387	6181	RPLP2	-1.72513	8.69637e-14
P05388	6175	RPLP0	-1.78549	2.61421e-13
P05455	6741	SSB	-0.815027	3.60774e-14
P05496	516	ATP5G1	-0.651301	7.24026e-07
P05556	3688	ITGB1	-0.388511	0.000466549
P05771	5579	PRKCB	-0.494234	0.000718197
P05783	3875	KRT18	-0.168951	0.00304587
P06132	7389	UROD	-0.360188	0.000356921
P06213	3643	INSR	0.245259	0.00773257
P06280	2717	GLA	-0.627306	5.84251e-08
P06396	2934	GSN	-0.480968	2.34332e-09
P06400	5925	RB1	-0.474702	8.63751e-08
P06454	5757	PTMA	-0.623386	3.64424e-09
P06493	983	CDK1	-0.406896	1.02904e-08
P06576	506	ATP5B	-0.618126	1.76516e-10
P06703	6277	S100A6	-0.274742	0.0016444
P06730	1977	EIF4E	-0.879921	4.11008e-09
P06733	2023	ENO1	-0.617087	3.21621e-08
P06737	5836	PYGL	-0.536142	1.31923e-10
P06744	2821	GPI	-0.90556	1.15579e-13
P06748	4869	NPM1	-1.02771	1.86602e-11
P06753	7170	TPM3	-0.459075	3.83705e-06
P06756	3685	ITGAV	-0.0412854	0.0864133
P06858	4023	LPL	-0.238314	0.0681369
P06865	3073	HEXA	-0.331484	0.000309889
P07099	2052	EPHX1	-0.281876	0.0013836
P07108	1622	DBI	-0.616587	0.000178785
P07195	3945	LDHB	-0.978876	3.22322e-12
P07203	2876	GPX1	0.614139	8.01497e-08
P07237	5034	P4HB	-0.885976	2.77499e-12
P07305	3005	H1F0	0.00562575	0.118749
P07311	97	ACYP1	-0.432319	0.0145227
P07332	2242	FES	-0.29493	1.15718e-05
P07339	1509	CTSD	-0.41813	1.76201e-09
P07355	302	ANXA2	-0.297395	9.35904e-06
P07384	823	CAPN1	-0.444738	1.94665e-08
P07437	203068	TUBB	-0.918595	6.96281e-10
P07602	5660	PSAP	-0.272873	0.00134269
P07686	3074	HEXB	-0.459509	2.7106e-07
P07737	5216	PFN1	-0.41196	1.59524e-08
P07741	353	APRT	-0.576184	1.07116e-07
P07814	2058	EPRS	-0.902906	6.97742e-14
P07858	1508	CTSB	-0.0998472	0.0571584
P07900	3320	HSP90AA1	-0.897247	4.7929e-13
P07902	2592	GALT	-0.254516	0.0319968
P07910	3183	HNRNPC	-0.507235	3.10528e-06
P07919	7388	UQCRH	-0.634274	5.77608e-06
P07942	3912	LAMB1	-0.148834	0.0560625
P07948	4067	LYN	-0.385296	5.60871e-06
P07954	2271	FH	-0.775277	5.80892e-09
P07992	2067	ERCC1	-0.536941	0.00105767
P07996	7057	THBS1	-0.437928	0.0691706
P08047	6667	SP1	-0.562421	0.000135603
P08069	3480	IGF1R	-0.0171663	0.110871
P08133	309	ANXA6	-0.417565	1.5132e-09
P08174	1604	CD55	-0.219413	0.093943
P08195	6520	SLC3A2	-0.852254	3.9607e-10
P08236	2990	GUSB	-0.606081	1.36681e-06
P08237	5213	PFKM	0.195605	0.0699234
P08238	3326	HSP90AB1	-1.09158	5.28673e-14
P08240	6734	SRPR; SRPRA	-0.915867	7.72787e-12
P08243	440	ASNS	-0.853809	1.29293e-07
P08246	1991	ELANE	-0.364974	6.74082e-07
P08311	1511	CTSG	-0.537211	6.87969e-08
P08397	3145	HMBS	-0.527886	1.53449e-05
P08559	5160	PDHA1	-0.282797	1.15227e-06
P08567	5341	PLEK	-0.297735	2.99304e-05
P08574	1537	CYC1	-0.467598	1.71828e-06
P08575			-0.268376	3.54073e-07
P08579	6629	SNRPB2	-0.578635	5.86413e-09
P08581	4233	MET	1.01511	0.0407908
P08621	6625	SNRNP70	-0.845352	2.85243e-10
P08631	3055	HCK	-0.609922	1.57199e-07
P08648	3678	ITGA5	-0.553845	1.53829e-08
P08670	7431	VIM	-1.24432	4.42412e-13
P08708	6218	RPS17; RPS17L	-1.65861	9.6485e-11
P08727	3880	KRT19	-0.0132754	0.115293
P08754	2773	GNAI3	-0.308792	0.000357567
P08758	308	ANXA5	-0.255489	4.06058e-05
P08865	3921	RPSA	-1.49337	4.18035e-12
P08962	967	CD63	-0.652615	6.86107e-09
P09001	11222	MRPL3	-0.828122	3.71017e-08
P09012	6626	SNRPA	-0.516912	7.92276e-08
P09104	2026	ENO2	0.17907	0.0595838
P09110	30	ACAA1	-0.412667	0.00163691
P09211	2950	GSTP1	-0.602272	7.34457e-10
P09234	6631	SNRPC	-0.650593	5.44025e-07
P09382	3956	LGALS1	-0.564441	7.56886e-08
P09417	5860	QDPR	-0.369388	2.7852e-05
P09429	3146	HMGB1	-0.322567	0.000127983
P09467	2203	FBP1	-0.512505	3.03069e-05
P09488	2944	GSTM1	0.140257	0.0696658
P09493	7168	TPM1	-0.46894	0.000221555
P09496	1211	CLTA	-0.57021	1.11937e-06
P09497	1212	CLTB	-0.548181	1.82709e-07
P09525	307	ANXA4	-0.316375	6.62866e-07
P09543	1267	CNP	-0.395771	1.44045e-07
P09622	1738	DLD	-0.419917	2.10047e-08
P09651	3178	HNRNPA1	-1.61307	5.8624e-12
P09661	6627	SNRPA1	-0.657809	4.64242e-06
P09669	1345	COX6C	-0.646533	2.03078e-07
P09874	142	PARP1	-0.394933	2.561e-10
P09884	5422	POLA1	-0.588882	5.1482e-08
P09960	4048	LTA4H	-0.663756	2.56144e-08
P09972	230	ALDOC	-0.358217	3.31173e-07
P0CG12	54921	CHTF8	-0.461795	0.000214925
P0DI82	6399; 10597; 284306	TRAPPC2; TRAPPC2P1; TRAPPC2B; ZNF547	-0.546287	2.13468e-05
P0DJ07	100131801	PET100	-0.64915	6.27307e-05
P0DMU7	728911; 101060211; 441521; 541465; 102723631	CT45A2; LOC101060211; CT45A7; LOC101060208; CT45A5; CT45A6; LOC102723631; CT45A10	-0.365869	0.0176605
P0DMV9	3304; 3303	HSPA1B; HSPA1A	-1.44436	9.41825e-11
P0DN79	875; 102724560	CBS; LOC102724560; CBSL	-0.309882	0.0125067
P0DP25	808; 805; 801	CALM3; CALM2; CALM1	-0.625866	8.86251e-06
P10109	2230	FDX1	-0.728039	0.00602575
P10124	5552	SRGN	-0.827754	8.8261e-09
P10153	6036	RNASE2	-0.371185	0.00466442
P10155	6738	TROVE2	-0.588034	7.68533e-08
P10242	4602	MYB	-0.271858	0.0043044
P10276	5914	RARA	-0.691684	1.84196e-06
P10301	6237	RRAS	-0.14018	0.0610844
P10398	369	ARAF	-0.353653	6.02501e-05
P10412	3008	HIST1H1E	-0.405963	9.14102e-07
P10515	1737	DLAT	-0.732014	1.97113e-11
P10599	7295	TXN	-0.537396	2.52e-05
P10606	1329	COX5B	-0.347645	9.50419e-05
P10619	5476	CTSA	-0.454888	1.0481e-05
P10620	4257	MGST1	-0.227268	0.00991958
P10644	5573	PRKAR1A	-0.156303	0.000656225
P10768	2098	ESD	-0.548769	8.57647e-11
P10809	3329	HSPD1	-1.10289	2.70375e-12
P10909	1191	CLU	-0.0196625	0.114973
P11021	3309	HSPA5	-0.661209	5.47899e-10
P11047	3915	LAMC1	0.0182241	0.109093
P11049	951	CD37	-0.846983	5.43508e-06
P11117	53	ACP2	0.188832	0.0506553
P11142	3312	HSPA8	-2.32719	3.24709e-15
P11166	6513	SLC2A1	-0.940161	1.08708e-08
P11171	2035	EPB41	-0.618571	0.00121451
P11172	7372	UMPS	-0.823232	1.39145e-10
P11177	5162	PDHB	-0.339534	6.55988e-09
P11216	5834	PYGB	-0.441754	1.14543e-07
P11233	5898	RALA	-0.579439	3.18629e-05
P11234	5899	RALB	-0.327478	0.00784607
P11279	3916	LAMP1	-0.252352	0.000256007
P11310	34	ACADM	-0.186207	0.000290682
P11387	7150	TOP1	-0.676763	3.03663e-11
P11388	7153	TOP2A	-0.740595	2.16065e-12
P11413	2539	G6PD	-0.246913	1.39928e-05
P11441	8266	UBL4A	-1.04988	9.1674e-08
P11473	7421	VDR	-0.0959492	0.0472913
P11498	5091	PC	-0.186101	0.017346
P11586	4522	MTHFD1	-0.775952	3.22322e-12
P11717	3482	IGF2R	-0.37041	2.17767e-06
P11766	128	ADH5	-0.426217	1.7769e-09
P11802	1019	CDK4	-0.626101	8.87426e-05
P11908	5634	PRPS2	-1.61232	3.36744e-05
P11940	26986	PABPC1	-2.38043	2.94936e-16
P12004	5111	PCNA	-0.276989	3.05731e-08
P12081	3035	HARS	-0.76236	1.69893e-13
P12236	293	SLC25A6	-2.04156	2.85181e-12
P12268	3615	IMPDH2	-1.24016	3.12824e-13
P12270	7175	TPR	-0.608797	3.69687e-11
P12277	1152	CKB	-0.00810019	0.115652
P12429	306	ANXA3	0.0679394	0.0937357
P12694	593	BCKDHA	0.142406	0.000243764
P12814	87	ACTN1	-0.57463	5.21326e-09
P12955	5184	PEPD	-0.337805	6.25537e-07
P12956	2547	XRCC6	-0.530723	2.23709e-11
P13010	7520	XRCC5	-0.63486	4.84455e-11
P13051	7374	UNG	-0.699815	8.14051e-07
P13073	1327	COX4I1	-0.880164	4.84455e-11
P13196	211	ALAS1	-0.508221	5.39554e-05
P13473	3920	LAMP2	-0.3355	0.00197481
P13489	6050	RNH1	-0.442618	5.32577e-09
P13498	1535	CYBA	-0.722845	3.53347e-08
P13591	4684	NCAM1	0.82612	0.0014435
P13612	3676	ITGA4	-0.380652	0.00012211
P13639	1938	EEF2	-2.10308	1.40431e-17
P13667	9601	PDIA4	-0.568202	8.81145e-11
P13674	5033	P4HA1	-0.630628	1.49325e-06
P13693	7178	TPT1	-1.69846	3.14184e-13
P13747	3133	HLA-E	-0.318954	0.00926145
P13796	3936	LCP1	-0.564126	6.49951e-13
P13797	5358	PLS3	-0.216556	0.0249098
P13798	327	APEH	-0.618831	1.05995e-11
P13804	2108	ETFA	-0.24852	5.59946e-06
P13807	2997	GYS1	-0.620202	9.40079e-09
P13861	5576	PRKAR2A	-0.422061	3.42616e-06
P13929	2027	ENO3	-0.393769	4.61492e-05
P13984	2963	GTF2F2	-0.805044	1.61933e-07
P13987	966	CD59	-0.510017	0.00229096
P13994	81576	CCDC130	-0.435168	0.00275365
P13995	10797	MTHFD2	-0.941084	2.49592e-06
P14174	4282	MIF	-0.533396	4.22563e-06
P14209	4267	CD99	-0.0905805	0.0446829
P14314	5589	PRKCSH	-0.585887	9.61088e-09
P14317	3059	HCLS1	-0.499061	5.03149e-09
P14324	2224	FDPS	-0.630472	4.22332e-08
P14373	5987	TRIM27	-0.679745	9.98327e-06
P14384	1368	CPM	0.000840157	0.11855
P14406	1347	COX7A2	-0.274049	0.00575005
P14550	10327	AKR1A1	-0.517303	2.39512e-06
P14618	5315	PKM	-0.547829	1.43805e-10
P14625	7184	HSP90B1	-0.476178	3.13309e-11
P14635	891	CCNB1	-0.487352	2.18123e-06
P14735	3416	IDE	-0.734429	8.53111e-10
P14854	1340	COX6B1	-0.486029	4.4618e-06
P14866	3191	HNRNPL	-0.124835	0.000446006
P14868	1615	DARS	-0.643169	1.40797e-13
P14923	3728	JUP	0.138441	0.0457125
P14927	7381	UQCRB	-0.488353	7.38556e-07
P15104	2752	GLUL	0.031621	0.0766161
P15121	231	AKR1B1	-0.233402	0.000131212
P15151	5817	PVR	-1.8864	1.80792e-07
P15153	5880	RAC2	-0.786829	4.69997e-10
P15170	2935	GSPT1	-0.873339	4.54037e-11
P15289	410	ARSA	-0.0627171	0.0992504
P15291	2683	B4GALT1	-0.559095	0.0189637
P15311	7430	EZR	-0.528397	2.23709e-11
P15328	2348	FOLR1	-0.0493142	0.10656
P15374	7347	UCHL3	-0.768868	1.80521e-08
P15408	2355	FOSL2	-0.808266	7.21017e-07
P15498	7409	VAV1	-0.359859	7.2212e-06
P15529	4179	CD46	-0.144028	0.0635789
P15531	4830	NME1	-0.892144	9.28921e-07
P15559	1728	NQO1	-0.496305	7.99425e-05
P15586	2799	GNS	0.203216	0.00219824
P15848	411	ARSB	-0.363614	5.34464e-06
P15880	6187	RPS2	-1.64423	6.49951e-13
P15923	6929	TCF3	-0.589968	0.000318032
P15924	1832	DSP	-0.797695	0.0295821
P15927	6118	RPA2	-0.44215	4.30318e-06
P15954	1350	COX7C	-0.825001	1.51091e-06
P16070	960	CD44	-0.879144	3.5327e-09
P16083	4835	NQO2	-0.438745	0.00021936
P16104	3014	H2AFX	-0.406316	2.25053e-05
P16150	6693	SPN; LOC101929889; LOC105369261	-0.601745	6.86746e-07
P16152	873; 54093	CBR1; SETD4	-0.645297	6.14404e-08
P16219	35	ACADS	-0.069471	0.0783183
P16278	2720	GLB1	-0.173053	0.0101942
P16284			-0.238695	0.000546963
P16298	5532	PPP3CB	-0.64215	0.00242823
P16333	4690	NCK1	-0.611415	6.09101e-05
P16401	3009	HIST1H1B	-0.237016	0.000112665
P16402	3007	HIST1H1D	0.0717924	0.036034
P16403	3006	HIST1H1C	-0.0524283	0.0333814
P16435	5447	POR	-0.506057	6.08225e-08
P16615	488	ATP2A2	-0.853528	2.48683e-09
P16671	948	CD36	-0.274601	0.000633854
P16885	5336	PLCG2	-0.66363	1.39766e-07
P16930	2184	FAH	-0.609273	4.99334e-07
P16949	3925	STMN1	-0.268182	0.000141062
P16989	8531	CSDA; YBX3	-1.29766	3.13137e-08
P17050	4668	NAGA	-0.245354	0.000886709
P17096	3159	HMGA1	-1.07267	1.87374e-10
P17152	8834	TMEM11	-0.629103	5.47864e-05
P17174	2805	GOT1	-0.0271063	0.10675
P17252	5578	PRKCA	-0.165557	0.0707072
P17275	3726	JUNB	-0.840393	7.28597e-06
P17342	4883	NPR3	-0.179313	0.0417631
P17405			0.216767	0.0887539
P17480	7343	UBTF	-0.401244	1.11704e-09
P17535	3727	JUND	-0.66034	2.06537e-08
P17544	11016	ATF7	0.00107927	0.119125
P17568	4713	NDUFB7	-0.942376	1.26007e-06
P17612	5566	PRKACA	-0.440694	0.000389919
P17655	824	CAPN2	-0.49142	1.08818e-06
P17676	1051	CEBPB	-0.90155	6.10066e-06
P17706	5771	PTPN2	-0.573483	1.13588e-06
P17812	1503	CTPS1	-0.951968	4.57844e-05
P17813	2022	ENG	-0.262781	0.0060178
P17844	1655	DDX5	-1.23604	1.06952e-15
P17858	5211	PFKL	-0.353332	4.19247e-06
P17900	2760	GM2A	-0.555833	1.18911e-07
P17931	3958	LGALS3	-0.0628329	0.0897518
P17947	6688	SPI1	-0.0207122	0.0955874
P17980	5702	PSMC3	-0.837255	1.49854e-11
P17987	6950	TCP1	-0.954724	9.74273e-13
P18031	5770	PTPN1	-0.427103	1.53829e-08
P18074	2068	ERCC2	-0.81558	5.93602e-09
P18077	6165	RPL35A	-1.61842	2.22271e-11
P18084	3693	ITGB5	-0.236573	0.0242633
P18085	378	ARF4	-0.741173	5.70779e-05
P18124	6129	RPL7	-1.75433	1.67835e-15
P18206	7414	VCL	-0.456754	8.42762e-09
P18583	6651	SON	-0.603146	1.783e-11
P18615	7936	NELFE; RDBP	-0.38556	1.61375e-05
P18621	6139	RPL17	-1.52882	1.05564e-12
P18669	5223; 643576	PGAM1; LOC643576	-0.813484	1.6216e-13
P18754	1104	RCC1	-0.88338	3.76743e-09
P18858	3978	LIG1	-0.475912	1.82373e-10
P18859	522	ATP5J	-0.54956	6.07141e-05
P18887	7515	XRCC1	-0.547306	3.64956e-09
P19022	1000	CDH2	0.12766	0.0603129
P19174	5335	PLCG1	0.305514	0.0612552
P19256	965	CD58	-0.0402915	0.11558
P19338	4691	NCL	-0.724556	2.91232e-13
P19367	3098	HK1	-0.651548	2.98532e-05
P19387	5432	POLR2C	-0.719278	1.48487e-07
P19388	5434	POLR2E	-0.355419	5.06875e-07
P19397	963	CD53	-0.88519	3.17857e-06
P19404	4729	NDUFV2	-0.257226	8.27201e-05
P19440	2678	GGT1	-0.728667	7.85771e-08
P19447	2071	ERCC3	0.263967	0.0648055
P19474	6737	TRIM21	-0.609971	1.56622e-05
P19525	5610	EIF2AK2	-0.212153	0.0345357
P19623	6723	SRM	-0.836602	7.72453e-09
P19784	1459	CSNK2A2	-0.786522	6.81365e-08
P19793	6256	RXRA	-0.379394	5.83867e-06
P19838	4790	NFKB1	-0.461152	6.11203e-06
P19971	1890; 9997	TYMP; SCO2	-0.325168	1.78618e-06
P20020			-0.38386	0.00255883
P20042	8894	EIF2S2	-0.713273	1.03888e-10
P20073	310	ANXA7	-0.401567	6.33804e-09
P20138	945	CD33	-0.958284	9.15896e-09
P20160	566	AZU1	-0.527541	3.33343e-07
P20248	890	CCNA2	-0.441236	2.4123e-07
P20290	689	BTF3	-1.24468	3.22322e-12
P20292	241	ALOX5AP	-0.355226	0.000428896
P20338	5867	RAB4A	-1.19601	7.22938e-06
P20339	5868	RAB5A	-0.530602	0.000380006
P20340	5870	RAB6A	-0.277608	0.00421272
P20585	4437	MSH3	-0.250434	0.00109167
P20618	5689	PSMB1	-0.679032	3.54335e-10
P20645	4074	M6PR	-0.60984	3.15501e-07
P20674	9377	COX5A	-0.948941	1.69452e-09
P20700	4001	LMNB1	-0.573687	1.01736e-11
P20701	3683	ITGAL	-0.468217	1.15335e-09
P20810	831	CAST	-0.263733	0.000168281
P20839	3614	IMPDH1	-0.691041	0.000129684
P20908	1289	COL5A1	-0.50539	0.0278021
P20962	5763	PTMS	0.355831	0.0278132
P21127			-0.578688	0.00335966
P21266	2947	GSTM3	0.0839212	0.0456656
P21281	526	ATP6V1B2	-0.479685	3.31385e-10
P21283	528	ATP6V1C1	-0.576373	1.12232e-10
P21291	1465	CSRP1	-0.391841	0.00119686
P21333	2316	FLNA	-0.528055	1.66947e-11
P21359	4763	NF1	-0.469379	0.0201937
P21399	48	ACO1	-0.224285	0.00133977
P21796	7416	VDAC1	-1.01339	3.91902e-13
P21912	6390	SDHB	-0.361131	1.18784e-05
P21964	1312	COMT	-0.304524	7.22338e-06
P21980	7052	TGM2	0.0195731	0.108543
P22033	4594	MUT	-0.0546556	0.0525422
P22059	5007	OSBP	-0.414281	7.52648e-08
P22061	5110	PCMT1	-0.408312	5.26414e-06
P22087	2091	FBL	-0.782551	3.33271e-12
P22090	6192	RPS4Y1	-1.55946	7.72787e-12
P22102	2618	GART	-0.892638	6.64182e-13
P22234	10606	PAICS	-0.974677	5.13321e-14
P22307	6342	SCP2	-0.447988	2.26557e-08
P22314	7317	UBA1	-0.455543	1.03469e-10
P22392	4831; 654364	NME2; NME1-NME2	-1.7462	1.4955e-11
P22415	7391	USF1	-0.361608	0.00102024
P22570	2232	FDXR	-0.324291	1.18656e-06
P22626	3181	HNRNPA2B1	-0.45406	2.19148e-07
P22670	5989	RFX1	-0.0159666	0.115606
P22681	867	CBL	-0.265434	0.0101942
P22695	7385	UQCRC2	-0.628132	2.04415e-12
P22830	2235	FECH	-0.109715	0.0519743
P23141	1066	CES1	-0.233443	1.48168e-06
P23193	6917	TCEA1	-0.288912	2.06939e-08
P23229	3655	ITGA6	-0.57358	0.0107603
P23246	6421	SFPQ	-0.660996	8.41847e-13
P23258	7283	TUBG1	-0.822023	4.01834e-07
P23284	5479	PPIB	-0.734755	1.53989e-09
P23368	4200	ME2	-0.795062	6.63121e-10
P23381	7453	WARS	-0.559321	9.11402e-12
P23396	6188	RPS3	-1.53246	1.90065e-14
P23443	6198	RPS6KB1	-0.720072	4.92711e-05
P23458	3716	JAK1	-0.0908738	0.0431101
P23469	5791	PTPRE	-1.36174	0.00200664
P23497	6672	SP100	-0.404804	0.0134463
P23526	191	AHCY	-1.32361	1.90065e-14
P23528	1072	CFL1	-0.283549	0.000240683
P23588	1975	EIF4B	-1.29592	5.42853e-12
P23634	493	ATP2B4	-0.186154	0.0241696
P23786	1376	CPT2	0.103772	0.0161835
P23919	1841	DTYMK	-0.362371	9.75515e-05
P23921	6240	RRM1	-0.662452	3.15846e-09
P24158	5657	PRTN3	-0.887752	3.25585e-11
P24390	10945	KDELR1	-0.625187	0.00097171
P24534	1933	EEF1B2	-1.49197	1.24734e-12
P24539	515	ATP5F1	-0.676034	2.8876e-10
P24666	52	ACP1	-0.625617	4.03344e-10
P24752	38	ACAT1	-0.355073	1.07817e-09
P24844	10398	MYL9	-0.309719	0.0486574
P24928	5430	POLR2A	-0.207478	1.30199e-07
P24941	1017	CDK2	-0.340948	2.55018e-05
P25098	156	ADRBK1; GRK2	-0.37551	3.03069e-05
P25205	4172	MCM3	-0.38126	2.18344e-11
P25325	4357	MPST	-0.461383	1.06403e-06
P25398	6206	RPS12	-1.37274	6.87749e-08
P25440	6046	BRD2	-0.381862	3.00541e-06
P25490	7528	YY1	-0.430353	1.61675e-05
P25685	3337	DNAJB1	-1.07256	8.46301e-13
P25705	498	ATP5A1	-0.61002	2.04156e-12
P25774	1520	CTSS	-0.130504	0.0154303
P25786	5682	PSMA1	-0.611562	9.77903e-09
P25787	5683	PSMA2	-0.635299	2.15394e-09
P25788	5684	PSMA3	-0.703246	2.70098e-09
P25789	5685	PSMA4	-0.615317	1.89844e-07
P26006	3675	ITGA3	-0.466753	0.0706268
P26010	3695	ITGB7	-0.189421	0.0296284
P26038	4478	MSN	-0.666405	5.71784e-12
P26196	1656	DDX6	-1.1153	1.08318e-11
P26358	1786	DNMT1	-0.614181	3.80945e-13
P26368	11338	U2AF2	-0.417203	4.58538e-09
P26373	6137	RPL13	-1.52537	6.86501e-13
P26374	1122	CHML	-0.373207	4.47616e-05
P26440			-0.220581	2.84046e-05
P26447	6275	S100A4	-0.486573	2.2993e-07
P26572	4245	MGAT1	-0.697655	3.32977e-08
P26583	3148	HMGB2	-0.0553669	0.0453674
P26599	5725	PTBP1	-0.438405	3.97996e-09
P26639	6897	TARS	-0.781585	4.27089e-11
P26640	7407; 57176	VARS; VARS2	-0.662274	7.2283e-11
P26641	1937	EEF1G	-1.68513	2.3674e-12
P26885	2286	FKBP2	-0.365581	0.00482583
P26951	3563	IL3RA	-0.365637	2.97509e-05
P27105	2040	STOM	-0.55835	1.63219e-07
P27144	205	AK4; LOC100507855	-0.672922	0.0157339
P27348	10971	YWHAQ	-0.37424	1.19332e-06
P27361	5595	MAPK3	-0.232179	0.0713589
P27449	527	ATP6V0C	-0.703823	3.95483e-05
P27635	6134	RPL10	-1.71857	2.91232e-13
P27694	6117	RPA1	-0.366651	7.43661e-09
P27695	328	APEX1	-0.797647	4.26208e-10
P27701	3732	CD82	-0.511984	5.19516e-05
P27707	1633	DCK	-0.053979	0.0478172
P27708	790	CAD	-1.11298	3.41072e-12
P27797	811	CALR	-0.597937	4.09622e-10
P27816	4134	MAP4	-0.577686	6.81734e-10
P27824	821	CANX	-0.70807	3.22322e-12
P27986	5295	PIK3R1	-0.206142	0.00514487
P28062	5696	PSMB8	-0.679463	1.02904e-08
P28065	5698	PSMB9	-0.102698	0.0707072
P28066	5686	PSMA5	-0.743193	1.09929e-11
P28070	5692	PSMB4	-0.558479	3.65343e-09
P28072	5694	PSMB6	-0.524633	9.98359e-08
P28074	5693	PSMB5	-0.775002	5.28033e-10
P28288	5825	ABCD3	-0.448023	1.66283e-05
P28290	6744	SSFA2	-0.689315	0.00303633
P28331	4719	NDUFS1	-0.236417	6.289e-06
P28340	5424	POLD1	-0.292544	6.02269e-07
P28482	5594	MAPK1	-0.419096	2.26552e-08
P28676	25801	GCA	-0.318989	7.26229e-05
P28715	2073	ERCC5	-0.308405	0.000369465
P28749	5933	RBL1	-0.722093	2.96676e-05
P28799	2896	GRN	-0.261191	0.000587999
P28838	51056	LAP3	-0.707053	1.10096e-10
P29083	2960	GTF2E1	-0.773848	0.000163508
P29084	2961	GTF2E2	-0.693913	7.71262e-09
P29144	7174	TPP2	-0.784032	3.68212e-12
P29218	3612	IMPA1	-0.514257	1.39667e-08
P29350	5777	PTPN6	-0.728838	6.61794e-12
P29353	6464	SHC1	-0.150842	0.0394765
P29372	4350	MPG	-0.547144	4.13766e-06
P29375	5927	KDM5A	0.0681378	0.0505302
P29401	7086	TKT	-1.02078	1.16642e-11
P29466	834	CASP1	-1.51025	0.00732427
P29590	5371	PML	-0.240985	8.11246e-06
P29597	7297	TYK2	-0.118539	0.0270333
P29692	1936	EEF1D	-1.29876	2.22271e-11
P29966	4082	MARCKS	0.404634	0.0236313
P29992	2767	GNA11	-0.170074	0.0895861
P30038	8659	ALDH4A1	-0.365148	4.23773e-07
P30040	10961	ERP29	-0.594339	1.24328e-08
P30041	9588	PRDX6	-0.54138	4.10175e-07
P30043	645	BLVRB	-0.38182	3.06824e-05
P30044	25824	PRDX5	-0.678566	6.1564e-05
P30046	1652	DDT	-0.534428	1.17935e-07
P30048	10935	PRDX3	-0.648525	8.82077e-10
P30049	513	ATP5D	-1.16445	4.81285e-11
P30050	6136	RPL12	-1.87905	1.49908e-10
P30084	1892	ECHS1	-0.437624	1.55242e-09
P30085	51727	CMPK1	-0.616007	1.35675e-08
P30086	5037	PEBP1	-0.419048	3.86208e-07
P30101	2923	PDIA3	-0.516603	4.37102e-10
P30153	5518	PPP2R1A	-0.601477	6.76314e-13
P30154	5519	PPP2R1B	-0.729306	4.00002e-08
P30260	996	CDC27	-0.464948	6.37714e-06
P30273	2207	FCER1G	-1.3814	9.89347e-08
P30291	7465	WEE1	-0.526363	2.49277e-06
P30307	995	CDC25C	0.153665	0.0429111
P30405	10105	PPIF	-0.841613	4.84455e-11
P30414	4820	NKTR	-0.549272	0.00132409
P30419	4836	NMT1	-0.632399	3.47915e-09
P30481	3106	HLA-B	0.0547527	0.0906436
P30519	3163	HMOX2	-0.892668	4.36237e-09
P30520	159	ADSS	-1.06624	6.96778e-13
P30533	4043	LRPAP1	-0.641796	4.18695e-12
P30536	706	TSPO	-0.37898	9.56269e-05
P30566	158	ADSL	-1.05146	1.23333e-11
P30622	6249	CLIP1	-0.621191	4.10898e-06
P30626	6717	SRI	-0.396088	0.00227483
P30679	2769	GNA15	-0.413226	0.0014435
P30740	1992	SERPINB1	-0.749427	1.25432e-07
P30837	219	ALDH1B1	-0.585796	9.71101e-06
P30838	218	ALDH3A1	0.146118	0.0831697
P30876	5431	POLR2B	-0.393759	2.61061e-06
P31040	6389	SDHA	-0.190219	0.000345103
P31146	11151	CORO1A	-0.565108	2.01134e-11
P31150	2664	GDI1	-0.341068	2.25129e-05
P31153	4144	MAT2A	-1.95697	2.08362e-12
P31327	1373	CPS1	-0.0276647	0.090203
P31350	6241	RRM2	-1.19418	3.28832e-12
P31483	7072	TIA1	-0.496394	1.02024e-05
P31641	6533	SLC6A6	-0.0970536	0.0940909
P31689	3301	DNAJA1	-1.3046	2.74412e-11
P31749	207	AKT1	-0.260921	0.000382589
P31751	208	AKT2	-0.487044	2.12964e-06
P31930	7384	UQCRC1	-0.642197	1.55992e-10
P31937	11112	HIBADH	-0.482684	0.0294248
P31939	471	ATIC	-1.01066	3.15449e-13
P31942	3189	HNRNPH3	-0.601694	2.87515e-10
P31943	3187	HNRNPH1	-0.604708	4.62055e-09
P31946	7529	YWHAB	-0.421264	1.26524e-06
P31947	2810	SFN	-0.497549	1.7631e-06
P31948	10963	STIP1	-0.908523	6.02072e-13
P31949	6282	S100A11	-0.347142	6.05271e-06
P32004	3897	L1CAM	-0.107589	0.0592458
P32119	7001	PRDX2	-0.439781	1.47302e-08
P32189	2710	GK	-0.620451	1.46023e-06
P32322	5831	PYCR1	-0.673007	0.00962202
P32455	2633	GBP1	-0.112729	0.0739266
P32519	1997	ELF1	-0.129036	3.91071e-05
P32754	3242	HPD	0.168893	0.0719204
P32942	3385	ICAM3	-0.516553	0.000258087
P32969	6133	RPL9	-1.53161	2.51635e-11
P33121	2180	ACSL1	-1.03325	1.28722e-10
P33176	3799	KIF5B	-0.592225	1.15164e-09
P33240	1478	CSTF2	-0.369559	2.90379e-05
P33241	4046	LSP1	-0.173404	0.00497501
P33316	1854	DUT	-0.323343	0.000152964
P33527	4363	ABCC1	-0.350827	0.00572631
P33552	1164	CKS2	-0.414915	0.000951221
P33897	215	ABCD1	-0.176349	0.0151224
P33981	7272	TTK	-0.193181	0.000394453
P33991	4173	MCM4	-0.586124	8.8351e-13
P33992	4174	MCM5	-0.320861	1.18988e-08
P33993	4176	MCM7	-0.406031	1.15332e-10
P34059	2588	GALNS	-0.26843	0.0331788
P34741	6383	SDC2	-0.7354	8.96882e-07
P34896	6470	SHMT1	0.142402	0.0115732
P34897	6472	SHMT2	-0.914121	6.54136e-12
P34910	2124	EVI2B	-0.50974	4.1818e-05
P34932	3308	HSPA4	-0.738618	7.78565e-11
P34949	4351	MPI	-0.532716	0.000549471
P35052	2817	GPC1	-0.0448228	0.105837
P35080	5217	PFN2	0.367049	0.0493785
P35221	1495	CTNNA1	-0.448698	8.44726e-07
P35222	1499	CTNNB1	-0.37163	0.00195716
P35226	648; 100532731	BMI1; COMMD3-BMI1	-0.087689	0.0672118
P35232	5245	PHB	-0.812014	1.61585e-10
P35236	5778	PTPN7	-0.662619	2.01357e-08
P35237	5269	SERPINB6	-0.534058	8.66285e-06
P35240	4771	NF2	-0.448747	0.00233902
P35241	5962	RDX	-0.612244	1.54432e-06
P35244	6119	RPA3	-0.520921	5.83858e-08
P35249	5984	RFC4	-0.615745	5.49641e-09
P35250	5982	RFC2	-0.586955	3.62131e-07
P35251	5981	RFC1	-0.480338	0.000104244
P35268	6146	RPL22	-1.42893	2.29082e-12
P35269	2962	GTF2F1	-0.484099	1.98889e-06
P35270	6697	SPR	-0.806262	3.17347e-05
P35573	178	AGL	-0.155022	0.0229468
P35579	4627	MYH9	-0.793153	2.12293e-13
P35580	4628	MYH10	-0.0645982	0.0876596
P35606	9276	COPB2	-0.59173	1.37082e-10
P35611	118	ADD1	-0.126407	0.00923291
P35612	119	ADD2	-0.200402	0.000202225
P35613	682	BSG	-0.741304	2.32698e-09
P35625	7078	TIMP3	-1.92759	0.0295727
P35637	2521	FUS	-0.403821	7.3469e-06
P35658	8021	NUP214	-0.668259	1.84004e-07
P35659	7913	DEK	-0.381672	2.47663e-07
P35790	1119	CHKA	-0.99518	3.26464e-06
P35914	3155	HMGCL	0.378286	4.72348e-05
P35998	5701	PSMC2	-0.498756	7.15476e-07
P36222	1116	CHI3L1	-0.283654	7.45529e-05
P36404	402	ARL2	-0.517174	1.0481e-05
P36405	403	ARL3	-0.35669	0.000536059
P36507	5605	MAP2K2	-0.49569	1.01302e-06
P36542	509	ATP5C1	-0.778089	1.80956e-12
P36543	529	ATP6V1E1	-0.411957	4.24249e-07
P36551	1371	CPOX	-0.830363	1.44123e-08
P36578	6124	RPL4	-1.43409	1.83497e-14
P36639	4521	NUDT1	-0.606924	7.0267e-08
P36776	9361	LONP1	-0.577737	2.68772e-12
P36871	5236	PGM1	-0.514256	1.02043e-05
P36873	5501	PPP1CC	-0.745597	6.64127e-09
P36888	2322	FLT3	0.46235	6.70758e-08
P36915	2794	GNL1	-0.466302	5.22342e-05
P36952	5268	SERPINB5	-0.350457	0.0538315
P36957	1743	DLST	-0.341547	7.46729e-08
P36969	2879	GPX4	0.212493	0.00754352
P37108	6727	SRP14	-0.346332	4.22332e-08
P37198	23636	NUP62	-0.713666	7.56359e-08
P37235	3241	HPCAL1	-0.327563	0.00043302
P37268	2222	FDFT1	-0.545889	2.07223e-07
P37802	8407	TAGLN2	-0.464442	1.41494e-07
P37837	6888	TALDO1	-0.679336	4.92239e-13
P38117	2109	ETFB	-0.402424	4.3307e-08
P38159	27316	RBMX	-0.754395	9.61158e-13
P38398	672	BRCA1	-0.281245	0.0346351
P38432	8161	COIL	-0.688187	2.28596e-06
P38571	3988	LIPA	-0.33608	0.000429099
P38606	523	ATP6V1A	-0.434153	2.54364e-08
P38646	3313	HSPA9	-0.696483	1.76161e-11
P38919	9775	EIF4A3	-0.454961	3.71864e-10
P39019	6223	RPS19	-1.51563	1.69968e-13
P39023	6122	RPL3	-1.77879	1.67835e-15
P39656	1650	DDOST	-0.63837	4.5386e-11
P39687	8125	ANP32A	-0.391806	2.01368e-07
P39748	2237	FEN1	-0.710892	4.85422e-10
P39880	1523	CUX1	-0.338825	0.000262228
P40121	822	CAPG	-0.475211	3.52521e-07
P40222	200081	TXLNA	-0.765718	2.63378e-11
P40227	908	CCT6A	-1.04975	7.03243e-14
P40306	5699	PSMB10	-0.468871	2.40597e-08
P40429	23521	RPL13A	-1.76836	1.23446e-15
P40616	400	ARL1	-0.501751	0.00192346
P40692	4292	MLH1	-0.544617	4.47066e-08
P40763	6774	STAT3	-0.324243	1.0229e-06
P40818	9101	USP8	-0.349245	5.75637e-07
P40855	5824	PEX19	-0.958323	0.00401788
P40925	4190	MDH1	-0.331296	1.66147e-09
P40926	4191	MDH2	-0.736101	5.28673e-14
P40937	5985	RFC5	-0.587943	1.57042e-08
P40938	5983	RFC3	-0.461899	6.55364e-07
P40939	3030	HADHA	-0.564126	4.6222e-13
P41091	1968	EIF2S3	-1.47694	4.26654e-13
P41208	1069	CETN2	-0.516676	1.50105e-05
P41212	2120	ETV6	-0.222066	0.000449759
P41214	1939	EIF2D	-1.3632	0.00290272
P41218	4332	MNDA	-0.450496	1.10957e-06
P41221	7474	WNT5A	-0.0309608	0.107068
P41223	8896	BUD31	-0.644923	1.50735e-06
P41226	7318	UBA7	-0.63301	3.90855e-06
P41227	8260	NAA10	-1.27403	2.85178e-11
P41229	8242	KDM5C	0.0318422	0.0981681
P41236	5504	PPP1R2	-0.469168	5.35743e-07
P41240	1445	CSK	-0.46353	6.03687e-09
P41250	2617	GARS	-0.86296	3.92708e-13
P41252	3376	IARS	-0.770005	1.02364e-10
P41440	6573	SLC19A1	-1.0097	1.23583e-06
P41567	10209	EIF1	-1.45165	1.37082e-10
P41743	5584	PRKCI	-0.406313	0.0132158
P42025	10120	ACTR1B	-0.442688	0.0025785
P42126	1632	ECI1	-0.244671	0.00180387
P42166	7112	TMPO	-0.345307	2.4343e-05
P42167	7112	TMPO	-0.465088	2.72591e-08
P42224	6772	STAT1	-0.653697	6.19913e-11
P42226	6778	STAT6	-0.265796	0.000146966
P42285	23517	SKIV2L2	-0.731636	5.26134e-12
P42330	8644	AKR1C3	0.625644	2.22718e-05
P42345	2475	MTOR	-0.468291	1.25475e-05
P42356	5297	PI4KA	-0.437447	9.33132e-05
P42566	2060	EPS15	-0.369622	2.18807e-05
P42574	836	CASP3	-0.476652	0.00023183
P42679	4145	MATK	-0.814628	2.02591e-08
P42694	9931	HELZ	-0.0253572	0.0982875
P42695	23310	NCAPD3	-0.466885	4.45464e-05
P42696	23029	RBM34	-0.591824	3.9919e-09
P42704	10128	LRPPRC	-0.944024	1.15579e-13
P42765	10449	ACAA2	-0.171003	0.000398927
P42766	11224	RPL35	-1.39158	1.79734e-12
P42768	7454	WAS	-0.464634	4.68233e-06
P42771	1029	CDKN2A	-0.0561271	0.0961079
P42773	1031	CDKN2C	0.491444	0.00451875
P42785	5547	PRCP	-0.12467	0.0784246
P42858	3064	HTT	-0.199263	0.00326098
P42892	1889	ECE1	-0.172573	0.0402356
P42898	4524	MTHFR	1.2376	0.0304101
P43007	6509	SLC1A4	-1.1778	1.93999e-08
P43034	5048	PAFAH1B1	-0.410147	1.87011e-09
P43121	4162	MCAM	0.259764	0.0205753
P43155	1384	CRAT	0.0734131	0.100198
P43243	9782	MATR3	-0.806655	5.94683e-10
P43246	4436	MSH2	-0.745531	7.41484e-12
P43250	2870	GRK6	-0.51435	0.000261808
P43304	2820	GPD2	-0.105726	0.00259403
P43307	6745	SSR1	-0.754397	1.24705e-10
P43353	221	ALDH3B1	-0.103452	0.0742121
P43405	6850	SYK	-0.445878	1.40694e-08
P43487	5902	RANBP1	-0.578057	7.04333e-09
P43490	10135	NAMPT	-0.650503	3.31173e-07
P43686	5704	PSMC4	-0.765883	3.26318e-12
P43897	10102	TSFM	-0.603789	2.43009e-08
P45880	7417	VDAC2	-1.08977	3.11284e-13
P45954	36	ACADSB	0.0260031	0.103974
P45973	23468	CBX5	-0.299312	7.76993e-05
P45974	8078	USP5	-0.416913	1.51961e-07
P45985	6416	MAP2K4	-1.07471	0.00695079
P46013	4288	MKI67	-0.59458	6.3121e-11
P46019	5256	PHKA2	-0.622612	0.000914007
P46060	5905	RANGAP1	-0.792563	7.41484e-12
P46063	5965	RECQL	-0.416282	4.32993e-09
P46087	4839	NOP2	-1.10817	2.76274e-10
P46100	546	ATRX	-0.350279	0.000564519
P46108	1398	CRK	-0.502885	0.000323573
P46109	1399	CRKL	-0.485389	2.72071e-06
P46199	4528	MTIF2	-0.413495	0.000384089
P46379	7917	BAG6	-0.654577	2.43127e-10
P46459	4905	NSF	-0.432127	9.11972e-10
P46527	1027	CDKN1B	-0.0498448	0.0824377
P46531	4851	NOTCH1	-0.198698	0.0317514
P46734	5606	MAP2K3	-0.233829	0.0296949
P46776	6157	RPL27A	-1.65117	3.68045e-12
P46777	6125	RPL5	-1.42084	3.25523e-13
P46778	6144	RPL21	-1.6394	3.12824e-13
P46779	6158	RPL28	-1.45218	9.37183e-13
P46781	6203	RPS9	-1.59502	9.18477e-14
P46782	6193	RPS5	-1.41236	1.44269e-13
P46783	6204	RPS10	-1.4453	5.11981e-15
P46821	4131	MAP1B	-0.169735	0.0189372
P46926	10007	GNPDA1	-0.445195	0.0236619
P46939	7402	UTRN	-0.400642	0.000100515
P46940	8826	IQGAP1	-0.366256	6.08401e-09
P46976	2992	GYG1	-0.836423	1.42976e-06
P46977	3703	STT3A	-0.628872	1.61478e-09
P47224	5877	RABIF	-0.897897	0.0049437
P47712	5321	PLA2G4A	-0.223245	0.000183414
P47755	830	CAPZA2	-0.459345	2.10823e-07
P47756	832	CAPZB	-0.467271	9.51101e-10
P47897	5859	QARS	-1.15218	2.30749e-11
P47914	6159	RPL29	-1.31716	1.12448e-12
P47974	678	ZFP36L2	-0.786797	1.44445e-07
P47985	7386	UQCRFS1	-0.565512	5.33439e-10
P48047	539	ATP5O	-0.73081	2.02674e-10
P48059	3987	LIMS1	-0.604181	7.14694e-06
P48147	5550	PREP	-0.828699	8.10846e-11
P48163	4199	ME1	-0.154436	0.0515787
P48200			-0.439258	3.00908e-06
P48426	5305	PIP4K2A	-0.105436	0.0562736
P48444	372	ARCN1	-0.67515	8.62188e-11
P48449	4047	LSS	-0.362184	0.00012951
P48506	2729	GCLC	-0.0103	0.115593
P48507	2730	GCLM	-0.584953	5.64282e-07
P48509	977	CD151	-0.870484	7.72453e-09
P48553	7109	TRAPPC10	-0.418615	0.040962
P48556	5714	PSMD8	-0.582289	1.23464e-09
P48634	7916	PRRC2A	-0.57551	3.55281e-07
P48637	2937	GSS	-0.283729	1.27903e-06
P48643	22948	CCT5	-1.06293	4.58611e-13
P48651	9791	PTDSS1	-0.801771	9.99537e-07
P48681	10763	NES	1.4153	0.0068228
P48723	6782	HSPA13	-0.255016	0.00217078
P48729	1452	CSNK1A1	-0.359636	8.5796e-06
P48730	1453	CSNK1D	-0.319508	0.00316719
P48735	3418	IDH2	-0.52698	2.87491e-07
P48736	5294	PIK3CG	-0.295022	0.000894383
P48739	23760	PITPNB	-0.731154	2.208e-10
P48960	976	CD97; ADGRE5	-0.277244	5.4013e-05
P49005	5425	POLD2	-0.318006	0.000132869
P49006	65108	MARCKSL1	-0.308814	0.000229364
P49137	9261	MAPKAPK2	-0.412807	9.26566e-08
P49189	223	ALDH9A1	-0.516048	2.3896e-08
P49207	6164	RPL34	-1.71527	2.49886e-12
P49247	22934	LOC101060545; RPIA	-0.74842	7.37439e-06
P49257	3998	LMAN1	-0.702264	2.69429e-09
P49321	4678	NASP	-0.410515	2.3354e-07
P49327	2194	FASN	-1.41516	3.12317e-16
P49354	2339	FNTA	-0.699089	2.84124e-06
P49366	1725	DHPS	-0.449284	0.0154939
P49368	7203	CCT3	-1.03545	8.84336e-14
P49406	9801	MRPL19	-0.717368	7.75068e-09
P49411	7284	TUFM	-0.554608	9.35498e-08
P49419	501	ALDH7A1	0.00598486	0.116242
P49427	997	CDC34	-0.620713	2.25796e-06
P49454	1063	CENPF	-0.298815	2.63635e-08
P49458	6726; 653226	SRP9; SRP9P1	-0.379936	2.05411e-06
P49585	5130	PCYT1A	-0.366544	1.67879e-05
P49588	16	AARS	-0.662383	1.80965e-11
P49589	833	CARS	-0.632451	1.78757e-06
P49590	23438	HARS2	0.0434021	0.095318
P49591	6301	SARS	-0.702307	6.13988e-10
P49642	5557	PRIM1	-0.540206	8.3501e-08
P49643	5558	PRIM2	-0.414355	4.20113e-07
P49662	837	CASP4	-0.657915	1.97349e-07
P49711	10664	CTCF	-0.380469	9.92564e-05
P49715	1050	CEBPA	-0.691788	8.78918e-07
P49720	5691	PSMB3	-0.802615	2.87153e-05
P49721	5690	PSMB2	-0.521339	6.70758e-08
P49736	4171	MCM2	-0.51184	1.18771e-10
P49748	37	ACADVL	-0.267925	1.1719e-06
P49750			-0.550634	1.19906e-08
P49754	27072	VPS41	-0.348216	0.00740608
P49755	10972	TMED10	-0.653732	6.20814e-11
P49756	58517	RBM25	-0.762135	4.6222e-13
P49757	8650	NUMB	-0.198387	0.00413657
P49768	5663	PSEN1	-0.403658	0.00338124
P49770	8892	EIF2B2	-0.645894	5.20867e-06
P49773	3094	HINT1	-0.561262	5.37321e-05
P49790	9972	NUP153	-0.661553	1.04249e-11
P49792	5903	RANBP2	-0.741239	4.03453e-12
P49815	7249	TSC2	-0.705182	8.89926e-07
P49821	4723	NDUFV1	-0.194328	3.41101e-05
P49840	2931	GSK3A	-0.409288	3.51269e-05
P49841	2932	GSK3B	-0.19708	0.0254748
P49848	6878	TAF6	-0.333159	0.00196034
P49902	22978	NT5C2	-0.245046	0.0199044
P49903	22929	SEPHS1	-0.762479	6.10975e-05
P49915	8833	GMPS	-0.694669	1.42346e-13
P49916	3980	LIG3	-0.568827	8.71839e-09
P49959	4361	MRE11A; MRE11	-0.418969	3.52674e-09
P50135	3176	HNMT	-0.452248	9.69695e-06
P50148	2776	GNAQ	-0.629021	2.41042e-05
P50213	3419	IDH3A	-0.74842	3.05104e-09
P50238	1396	CRIP1	-0.634848	0.00182928
P50281	4323	MMP14	-0.178779	0.000673324
P50395	2665	GDI2	-0.919193	2.02478e-11
P50402	2010	EMD	-0.427524	1.89126e-07
P50416	1374	CPT1A	-0.825104	1.70636e-10
P50452	5271	SERPINB8	-0.609785	1.29645e-06
P50454	871	SERPINH1	-0.545329	4.24599e-09
P50502	6767	ST13	-0.983474	1.22731e-10
P50548	2077	ERF	-0.460501	2.6421e-05
P50552	7408	VASP	-0.595161	1.80655e-11
P50570	1785	DNM2	-0.454708	1.46942e-08
P50579	10988	METAP2	-0.658826	2.12149e-10
P50583	318	NUDT2	-0.198577	0.0110739
P50613	1022	CDK7	-0.702652	2.3001e-05
P50748	9735	KNTC1	-0.544513	1.12969e-06
P50749	9770	RASSF2	-0.31164	1.3883e-05
P50750	1025	CDK9	-0.567544	3.17151e-05
P50851	987	LRBA	0.333307	0.0114614
P50897	5538	PPT1	-0.359597	5.99531e-06
P50914	9045	RPL14	-1.5158	2.70524e-13
P50990	10694	CCT8	-1.04617	4.87418e-16
P50991	10575	CCT4	-0.923396	7.82279e-13
P50995	311	ANXA11	-0.481363	1.99215e-10
P51003	10914	PAPOLA	-0.566069	2.89621e-08
P51114	8087	FXR1	-0.714752	2.20587e-10
P51116	9513	FXR2	-0.429429	0.00742425
P51148	5878	RAB5C	-0.596778	9.47291e-09
P51149	7879	RAB7A	-0.486957	4.2452e-09
P51151	9367	RAB9A	0.314928	0.0180035
P51153	5872	RAB13	-0.554219	0.0155162
P51159	5873	RAB27A	-0.701477	3.24084e-10
P51397	1611	DAP	-0.849768	9.45745e-08
P51398	7818	DAP3	-0.754878	7.69795e-08
P51452	1845	DUSP3	-0.863483	1.02364e-10
P51531	6595	SMARCA2	-0.248423	0.00058323
P51532	6597	SMARCA4	-0.70851	3.55978e-10
P51553	3421	IDH3G	-0.466511	7.32044e-05
P51570	2584	GALK1	-0.6331	7.57724e-09
P51571	6748	SSR4	-1.21086	4.84327e-12
P51572	10134	BCAP31	-0.528832	4.54772e-10
P51580	7172	TPMT	-0.722795	1.067e-05
P51587	675	BRCA2	-0.00612066	0.114294
P51610	3054	HCFC1	-0.395641	1.00406e-07
P51648	224	ALDH3A2	-0.319493	0.00091397
P51649	7915	ALDH5A1	-0.750732	2.61061e-06
P51659	3295	HSD17B4	-0.557208	1.11704e-09
P51665	5713	PSMD7	-0.631252	5.29658e-07
P51784	8237	USP11	-0.428686	8.0499e-05
P51798	1186	CLCN7	-0.391032	0.00853379
P51809	6845	VAMP7	-0.182333	0.0108159
P51812	6197	RPS6KA3	-0.412853	1.2208e-08
P51825	4299	AFF1	0.0135825	0.105886
P51858	3068	HDGF	-0.503564	1.37368e-09
P51946	902	CCNH	-0.869116	0.00219558
P51948	4331	MNAT1	-0.511495	0.000217623
P51965	7324	UBE2E1	-1.33215	0.00112625
P51970	4702	NDUFA8	-0.656856	7.12547e-08
P51991	220988	HNRNPA3	-0.618015	5.20355e-10
P52209	5226	PGD	-1.03903	6.39868e-13
P52272	4670	HNRNPM	-0.495244	4.74834e-11
P52292	3838	KPNA2	-0.981062	2.76946e-12
P52294	3836	KPNA1	-0.402116	1.8542e-07
P52298	22916	NCBP2	-0.921851	7.6008e-07
P52306	5910	RAP1GDS1	-0.729224	4.43232e-10
P52434	5437	POLR2H	-1.20629	3.50998e-08
P52435	5439	POLR2J	-1.15765	1.18471e-06
P52565	396	ARHGDIA	-0.809249	1.35097e-10
P52566	397	ARHGDIB	-0.419519	4.6367e-08
P52594	3267	AGFG1	-0.443542	7.44959e-05
P52597	3185	HNRNPF	-0.908658	5.27904e-12
P52630	6773	STAT2	0.239898	0.000259431
P52655	2957	GTF2A1	-0.161924	0.0847439
P52657	2958	GTF2A2	-0.712121	5.38466e-05
P52701	2956	MSH6	-0.604603	9.15803e-07
P52732	3832	KIF11	-0.204533	1.02412e-06
P52735	7410	VAV2	-0.256527	0.0332628
P52756	10181	RBM5	-0.176672	0.00590394
P52758	10247	HRSP12; RIDA	-0.264885	0.0138191
P52788	6611	SMS	-0.796273	1.29796e-07
P52789	3099	HK2	-1.21825	1.80965e-11
P52815	6182	MRPL12	-0.96092	7.92809e-08
P52888	7064	THOP1	-0.660681	7.02482e-07
P52895	1646	AKR1C2	-0.209464	0.0320778
P52907	829	CAPZA1	-0.313788	0.000180481
P52943	1397	CRIP2	-0.149171	0.0929542
P52948	4928	NUP98	-0.694442	1.16811e-09
P53004	644	BLVRA	-0.136454	0.082243
P53007	6576	SLC25A1	-0.49945	3.47787e-08
P53041	5536	PPP5C	-0.690177	6.43983e-12
P53350	5347	PLK1	-0.433871	3.60663e-06
P53367	27236	ARFIP1	-0.493679	2.06015e-05
P53384	4682	NUBP1	-0.457915	5.3788e-05
P53396	47	ACLY	-0.808707	3.68045e-12
P53567	1054	CEBPG	-0.699443	4.07856e-08
P53582	23173	METAP1	-0.920041	2.43044e-08
P53597	8802	SUCLG1	-0.640143	6.6568e-07
P53602	4597	MVD	-0.527431	3.41111e-07
P53609	5229	PGGT1B	-0.348572	0.000982521
P53611	5876	RABGGTB	-1.73489	0.00161497
P53618	1315	COPB1	-0.655301	1.43159e-12
P53621	1314	COPA	-0.590442	1.19923e-09
P53634	1075	CTSC	-0.817033	2.98557e-08
P53680	1175	AP2S1	-0.607393	4.61747e-08
P53701	3052	HCCS	-0.557447	1.22205e-07
P53801	754	PTTG1IP	-0.853333	2.47598e-07
P53803	5440	POLR2K	-0.930992	0.0264258
P53985	6566	SLC16A1	-1.2064	3.04944e-09
P53990	9798	IST1	-0.378975	1.77057e-08
P53992	9632	SEC24C	-0.58327	9.51101e-10
P53999	10923	SUB1	-0.7196	1.03975e-07
P54105	1207	CLNS1A	-0.607365	7.00015e-05
P54132	641	BLM	-0.503392	2.2334e-07
P54136	5917	RARS	-0.969258	3.24555e-12
P54252			-0.462808	0.00469769
P54289	781	CACNA2D1	0.878871	0.000895334
P54577	8565	YARS	-0.757506	1.84386e-12
P54578	9097	USP14	-0.736991	3.44277e-10
P54619	5571	PRKAG1	-0.768828	2.99038e-07
P54687	586	BCAT1	-1.1315	3.41262e-06
P54709	483	ATP1B3	-0.875882	6.46536e-11
P54725	5886	RAD23A	-0.565583	1.21485e-08
P54727	5887	RAD23B	-0.311297	2.13282e-06
P54802	4669	NAGLU	-0.188328	0.0835856
P54819	204	AK2	-0.542687	8.13217e-09
P54886	5832	ALDH18A1	-0.818014	3.38337e-11
P54920	8775	NAPA	-0.377823	1.13529e-09
P55008	199	AIF1	-0.673777	4.56049e-08
P55010	1983	EIF5	-0.135088	0.000934192
P55011	6558	SLC12A2	-0.341617	0.0189522
P55036	5710	PSMD4	-0.543484	7.15164e-11
P55039	1819	DRG2	-0.532275	1.81329e-05
P55060	1434	CSE1L	-0.761749	8.67683e-13
P55061	7009	TMBIM6	-0.275953	0.0112568
P55072	7415	VCP	-0.530989	1.20942e-11
P55081	4236	MFAP1	-0.427881	1.48214e-05
P55084	3032	HADHB	-0.33863	1.04938e-09
P55145	7873	MANF	-1.0064	2.62174e-09
P55160	3071	NCKAP1L	-0.645132	0.000193499
P55199	8178	ELL	-0.606611	1.10533e-07
P55209	4673	NAP1L1	-1.28194	5.2814e-11
P55212	839	CASP6	-0.27567	0.00543583
P55263	132	ADK	-0.500855	4.75029e-08
P55265	103	ADAR	-0.414235	1.71088e-06
P55327	7163	TPD52	-0.443982	0.0132841
P55735	6396	SEC13	-0.563272	1.08532e-06
P55769	4809	NHP2L1; SNU13	-0.826719	2.51099e-08
P55786	9520	NPEPPS	-0.688698	1.73344e-10
P55795	3188	HNRNPH2	-0.365601	3.94612e-05
P55809	5019	OXCT1	-0.21347	0.00545577
P55854	6612	SUMO3	-0.597801	1.43368e-06
P55884	8662	EIF3B	-0.943466	2.19048e-12
P55957	637	BID	-0.477673	1.85751e-05
P56134	9551	ATP5J2	-0.574397	2.50195e-05
P56181	4731	NDUFV3	-0.858269	5.51249e-07
P56182	8568	RRP1	-0.863147	7.18255e-11
P56192	4141	MARS	-0.891036	1.14084e-10
P56199	3672	ITGA1	-1.0043	0.0362353
P56211	10776	ARPP19	-0.365015	0.00560559
P56378	9556	C14orf2	-0.740542	4.72062e-06
P56381	514	ATP5E	-1.11154	7.27249e-07
P56385	521	ATP5I	-0.882843	1.26775e-09
P56537	3692	EIF6	-0.336469	9.2337e-05
P56545	1488	CTBP2	-0.292252	5.18067e-05
P56556	4700	NDUFA6	-0.593546	6.45512e-05
P56589	8504	PEX3	-0.617726	0.000287356
P56937	51478	HSD17B7	-0.243481	0.0293165
P57076	56683	C21orf59	-0.630813	1.67632e-09
P57081	10785	WDR4	-0.505593	0.00353905
P57088	55161	TMEM33	-0.78037	1.18405e-07
P57105	55333	SYNJ2BP	-0.214614	0.051082
P57678	50628	GEMIN4	-1.00297	1.97996e-07
P57737	79585	CORO7	-0.545824	3.99102e-05
P57740	57122	NUP107	-0.745378	7.55248e-10
P57764	79792	GSDMD	-0.317459	0.00131649
P58107			-0.0556248	0.0437429
P58546	767558; 136319	LUZP6; MTPN	-0.603088	1.24306e-07
P59998	10093	ARPC4	-0.606372	4.85678e-08
P60033	975	CD81	-0.546119	0.000547622
P60174	7167	TPI1	-0.487856	9.67003e-09
P60228	3646	EIF3E	-1.50377	1.0694e-13
P60468	10952	SEC61B	-0.665176	1.34709e-06
P60484	5728	PTEN	-0.238991	0.000329729
P60510	5531	PPP4C	-0.611037	4.49311e-05
P60520	11345	GABARAPL2	-0.0952257	0.0358322
P60602	140823	ROMO1	-1.74218	0.00224195
P60604	7327	UBE2G2	-0.82194	6.03576e-07
P60660	4637	MYL6	-0.672874	7.13769e-07
P60842	1973	EIF4A1	-0.978293	7.2646e-14
P60866	6224	RPS20	-1.48356	8.15777e-15
P60891	5631	PRPS1	-0.336075	7.06809e-05
P60900	5687	PSMA6	-0.587202	3.32588e-11
P60953	998	CDC42	-0.553247	3.76514e-08
P60981	11034	DSTN	-0.812965	0.000262569
P60983	2764	GMFB	-0.63693	0.000786226
P61006	4218	RAB8A	-0.473356	1.90987e-06
P61009	60559	SPCS3	-0.735386	1.03436e-09
P61011	6729	SRP54	-0.54934	2.90992e-10
P61018	53916	RAB4B	-0.165159	0.0731489
P61019	5862	RAB2A	-0.467379	2.822e-08
P61020	5869	RAB5B	-0.140841	0.00249024
P61024	1163	CKS1B	-0.249766	0.00318075
P61026	10890	RAB10	-0.540789	1.93e-06
P61073	7852	CXCR4	0.178586	0.0131428
P61081	9040	UBE2M	-0.749975	2.66235e-10
P61086	3093	UBE2K	-0.317455	3.17072e-05
P61088	7334	UBE2N	-0.770016	2.14441e-10
P61106	51552	RAB14	-0.448243	4.19243e-08
P61158	10096	ACTR3	-0.377721	3.97996e-09
P61160	10097	ACTR2	-0.437905	3.07218e-10
P61163	10121	ACTR1A	-0.730391	3.78336e-12
P61201	9318	COPS2	-0.679821	9.13586e-08
P61204	377	ARF3	-0.395522	2.66533e-06
P61221	6059	ABCE1	-0.858718	1.35097e-10
P61224	5908	RAP1B	-0.574246	2.08513e-05
P61225	5912	RAP2B	-0.236111	0.0301051
P61244	4149	MAX	-0.865698	1.80119e-08
P61247	6189	RPS3A	-1.60737	3.13587e-14
P61254	6154	RPL26	-1.80572	4.77478e-09
P61289	10197	PSME3	-0.823592	6.66116e-13
P61313	6138	RPL15	-1.40038	2.01562e-13
P61326	4116	MAGOH	-0.604927	1.40127e-10
P61353	6155	RPL27	-1.49495	9.50316e-15
P61421	9114	ATP6V0D1	-0.729034	8.47308e-09
P61457	5092	PCBD1	-1.28464	1.59481e-06
P61513	6168	RPL37A	-1.48837	2.03861e-10
P61586	387	RHOA	-0.357277	0.00145303
P61604	3336	HSPE1	-0.79143	1.24004e-11
P61619	29927	SEC61A1	-0.583701	3.44591e-07
P61626	4069	LYZ	-0.391328	3.07465e-07
P61758	7411	VBP1	-0.659318	7.64216e-08
P61764	6812	STXBP1	-0.324528	0.00900078
P61769	567	B2M	-0.417052	3.22e-05
P61803	1603	DAD1	-0.676869	8.90058e-07
P61916	10577	NPC2	-0.642093	1.13464e-06
P61923	22818	COPZ1	-0.659167	2.47265e-08
P61927	6167	RPL37	-1.4844	6.13988e-10
P61956	6613	SUMO2	-0.643515	2.87407e-07
P61960	51569	UFM1	-0.683936	8.11913e-07
P61962	10238	DCAF7	-0.294126	2.46464e-06
P61964	11091	WDR5	-0.873533	9.61299e-08
P61966	1174	AP1S1	-0.479262	0.000141171
P61970	10204	NUTF2	-0.495633	3.28804e-06
P61978	3190	HNRNPK	-0.451635	1.07176e-09
P61981	7532	YWHAG	-0.914672	2.93829e-14
P62072	26519	TIMM10	-0.701173	8.34112e-07
P62081	6201	RPS7	-1.67665	1.23634e-14
P62136	5499	PPP1CA	-0.433371	4.45815e-08
P62140	5500	PPP1CB	-0.337047	0.000119933
P62191	5700	PSMC1	-0.751073	6.038e-11
P62195	5705	PSMC5	-0.833681	3.08267e-11
P62241	6202	RPS8	-1.59311	4.87418e-16
P62244	6210	RPS15A	-1.61107	6.73405e-12
P62249	6217	RPS16	-1.59268	1.5538e-13
P62256	7328	UBE2H	0.0153791	0.107719
P62258	7531	YWHAE	-0.3883	1.83508e-09
P62263	6208	RPS14	-1.40795	1.02005e-10
P62266	6228	RPS23	-1.81479	2.53012e-11
P62269	6222	RPS18	-1.57281	1.67835e-15
P62273	6235	RPS29	-1.29578	4.42353e-07
P62277	6207	RPS13	-1.68879	1.88e-12
P62280	6205	RPS11	-1.5895	1.84386e-12
P62304	6635	SNRPE	-0.741318	7.25176e-06
P62306	6636	SNRPF	-0.342412	0.0764309
P62308	6637	SNRPG	-0.540227	4.0686e-05
P62310	27258	LSM3	-0.631036	1.47149e-07
P62312	11157	LSM6	-0.578639	9.06998e-07
P62314	6632	SNRPD1	-0.753083	2.85567e-05
P62316	6633	SNRPD2	-0.873088	2.49886e-12
P62318	6634	SNRPD3	-0.559765	2.45918e-08
P62330	382	ARF6	-0.635198	1.35533e-05
P62333	5706	PSMC6	-0.594714	1.582e-10
P62424	6130	RPL7A	-1.6085	3.58852e-13
P62487	5436	POLR2G	-0.817122	4.73749e-09
P62495	2107	ETF1	-0.992074	2.64232e-12
P62633	7555	CNBP	-0.414164	5.2858e-06
P62701	6191	RPS4X	-1.51587	8.44367e-15
P62745	388	RHOB	0.124269	0.0692854
P62750	6147	RPL23A	-1.68063	4.79686e-12
P62753	6194	RPS6	-1.5904	4.40148e-13
P62805	8359; 8361; 8360; 8363; 8370; 554313; 8365; 8364; 121504; 8367; 8294; 8366; 8362; 8368	HIST1H4A; HIST1H4F; HIST1H4D; HIST1H4J; HIST2H4A; HIST2H4B; HIST1H4H; HIST1H4C; HIST4H4; HIST1H4E; HIST1H4I; HIST1H4B; HIST1H4K; HIST1H4L	-0.378098	1.23009e-05
P62820	5861	RAB1A	-0.66848	9.09702e-10
P62826	5901	RAN	-0.836288	1.84386e-12
P62829	9349	RPL23	-1.41591	2.31323e-11
P62841	6209	RPS15	-1.27145	2.48745e-09
P62847	6229	RPS24	-1.61858	1.67835e-15
P62851	6230	RPS25	-1.74406	4.6222e-13
P62854	6231; 101929876; 728937	RPS26; LOC101929876; RPS26P25	-1.12346	1.54957e-08
P62857	6234	RPS28	-1.62168	4.26368e-13
P62861	2197	FAU	-1.31684	1.02134e-11
P62873	2782	GNB1	-0.393022	0.000494326
P62875	5441	POLR2L	-0.696094	1.16886e-06
P62877	9978	RBX1	0.0721677	0.0863556
P62879	2783	GNB2	-0.241176	0.0132158
P62888	6156	RPL30	-1.58508	1.08087e-13
P62891	6170; 285785	RPL39; RPL39P3	-1.32903	6.01573e-09
P62899	6160	RPL31	-1.6675	5.41539e-13
P62906	4736	RPL10A	-1.71673	5.59536e-15
P62910	6161	RPL32	-1.51481	7.90034e-11
P62913	6135	RPL11	-1.57684	5.28673e-14
P62917	6132	RPL8	-1.28763	7.06458e-12
P62937	5478	PPIA	-0.346294	4.27868e-07
P62942	2280	FKBP1A	-0.301319	0.000464786
P62979	6233	RPS27A	-1.18229	0.00453548
P62993	2885	GRB2	-0.277974	5.61741e-06
P62995	6434	TRA2B	-0.748328	2.32698e-09
P63000	5879	RAC1	-0.686117	3.86818e-07
P63010	163	AP2B1	-0.78569	2.15895e-11
P63092	2778	GNAS	-0.349179	0.000160656
P63096	2770	GNAI1	-0.401717	0.0149918
P63098	5534	PPP3R1	-0.476677	1.52215e-05
P63104	7534	YWHAZ	-0.529586	5.46146e-07
P63151	5520	PPP2R2A	-0.569264	5.97002e-07
P63165	7341	SUMO1	-0.238296	0.00218686
P63167	8655	DYNLL1	-0.704287	4.93477e-07
P63172	6993	DYNLT1	-1.00818	5.81914e-05
P63173	6169	RPL38	-1.41376	3.43216e-09
P63208	6500	SKP1	-0.433372	9.52386e-08
P63218	2787	GNG5	-0.641144	1.66072e-08
P63220	6227	RPS21	-1.54596	8.10846e-11
P63241	1984	EIF5A	-0.731117	0.000687565
P63244	10399	GNB2L1; RACK1	-1.52931	1.40431e-17
P63272	6827	SUPT4H1	-0.305634	0.0456482
P63279	7329	UBE2I	-0.557823	6.02579e-08
P67775	5515	PPP2CA	-0.293928	0.00805054
P67809	4904	YBX1	-1.61674	2.01562e-13
P67812	23478	SEC11A	-0.541878	2.52583e-07
P67870	1460	CSNK2B	-0.807281	5.89394e-10
P67936	7171	TPM4	-0.479693	6.96052e-07
P68036	7332	UBE2L3	-0.660082	1.44257e-08
P68104	1915	EEF1A1	-2.3129	2.3815e-16
P68366	7277	TUBA4A	-0.969843	1.44747e-05
P68371	10383	TUBB4B	-0.815999	2.98205e-07
P68400	1457	CSNK2A1	-0.858238	6.85984e-12
P68402	5049	PAFAH1B2	-0.882764	0.00213767
P78316	8602	NOP14	-0.827604	1.40127e-10
P78318	3476	IGBP1	-0.649114	3.93393e-05
P78324	140885	SIRPA	-0.803903	2.34332e-09
P78330	5723	PSPH	-0.53134	0.00687546
P78332	10180	RBM6	-0.549068	3.40379e-08
P78337	5307	PITX1	-0.152436	0.00854139
P78344	1982	EIF4G2	-0.757565	6.46447e-11
P78345	10557	RPP38	-0.657021	0.0150343
P78346	10556	RPP30	-0.387947	0.000929038
P78347	2969	GTF2I	-0.364017	1.79718e-11
P78357	8506	CNTNAP1	0.0519847	0.105782
P78371	10576	CCT2	-1.05115	6.49951e-13
P78382	10559	SLC35A1	-0.7465	0.0040145
P78406	8480	RAE1	-0.470129	4.7217e-07
P78417	9446	GSTO1	-0.578104	1.35141e-10
P78527	5591	PRKDC	-0.547055	1.40668e-10
P78537	2647	BLOC1S1	-0.35503	0.0134747
P80217	3430	IFI35	-0.443491	0.000301649
P80303	4925	NUCB2	-0.681121	1.57135e-09
P80723	10409	BASP1	0.36635	1.53946e-05
P82094	7110	TMF1	-0.533016	2.76728e-09
P82650	56945	MRPS22	-0.526075	2.71039e-09
P82663	64432	MRPS25	-0.693245	1.18981e-05
P82664	55173	MRPS10	-0.702724	1.6e-06
P82673	60488	MRPS35	-0.600471	6.22303e-08
P82675	64969	MRPS5	-0.510333	1.45225e-05
P82912	64963	MRPS11	-0.420722	8.22482e-06
P82914	64960	MRPS15	-0.478777	4.49915e-06
P82930	65993	MRPS34	-0.97612	6.56774e-09
P82932	64968	MRPS6	-0.677993	2.74891e-06
P82933	64965	MRPS9	-0.519667	3.00519e-06
P82970	79366	HMGN5	-0.124246	0.00272114
P82979	84324	SARNP	-0.470076	1.22226e-08
P83111	114294	LACTB	-0.655283	0.00019016
P83436	91949	COG7	-0.473475	0.000161155
P83731	6152	RPL24	-1.17886	2.482e-12
P83876	10907	TXNL4A	-0.658787	1.05003e-07
P83881	6173	RPL36A	-2.60616	2.94419e-07
P83916	10951	CBX1	-0.305902	0.000106681
P84085	381	ARF5	-0.482063	4.10555e-05
P84090	2079	ERH	-0.55388	8.43299e-08
P84095	391	RHOG	-0.397873	3.04237e-06
P84098	6143	RPL19	-1.72473	1.35531e-08
P84101	10169	SERF2	-0.360942	2.68708e-05
P84103	6428	SRSF3	-0.550476	6.15514e-09
P84243	3020; 440926; 3021	H3F3A; H3F3AP4; H3F3B	-0.154116	0.0231703
P85037	221937	FOXK1	-0.5907	7.60493e-09
P86790	51622; 221960	CCZ1; CCZ1B	-0.543669	3.55555e-05
P98082	1601	DAB2	0.241607	0.0515747
P98155	7436	VLDLR	-0.238832	0.0117176
P98160	3339	HSPG2	-0.01198	0.109399
P98170	331	XIAP	-0.433026	0.0114043
P98171	393	ARHGAP4	-0.26066	4.95533e-08
P98175	8241	RBM10	-0.21921	8.71114e-05
P98179	5935	RBM3	-0.770862	6.76534e-11
P98194	27032	ATP2C1	-0.763036	0.00211259
P99999	54205	CYCS	-0.553237	7.17525e-07
Q00013	4354	MPP1	-0.555599	2.78812e-05
Q00059	7019	TFAM	-0.457754	4.9334e-10
Q00169	5306	PITPNA	-0.458434	6.85336e-08
Q00325	5250	SLC25A3	-0.958825	8.30903e-11
Q00341	3069	HDLBP	-0.7835	7.2646e-14
Q00403	2959	GTF2B	-0.436045	7.1899e-09
Q00534	1021	CDK6	-0.465292	1.22389e-09
Q00535	1020	CDK5	-0.274088	0.000987219
Q00577	5813	PURA	-0.686268	1.26793e-05
Q00610	1213	CLTC	-0.697327	1.0694e-13
Q00613	3297	HSF1	-0.413655	0.000920223
Q00688	2287	FKBP3	-0.583647	3.68768e-09
Q00722	5330	PLCB2	-0.487974	0.000451898
Q00765	7905	REEP5	-0.608424	5.31769e-06
Q00796	6652	SORD	-0.82564	6.62832e-08
Q00839	3192	HNRNPU	-0.571022	2.6832e-12
Q01081	7307; 102724594	U2AF1; LOC102724594; U2AF1L5	-0.512311	4.41708e-08
Q01082	6711	SPTBN1	0.103566	0.0119187
Q01085	7073	TIAL1	-0.723362	8.77723e-05
Q01130	6427	SRSF2	-0.51796	4.85886e-06
Q01167	3607	FOXK2	-0.712424	4.5801e-07
Q01196	861	RUNX1	-0.551072	2.64324e-08
Q01415	2585	GALK2	-0.295151	0.00679719
Q01433	271	AMPD2	-0.791476	5.58366e-05
Q01469	2171	FABP5	-0.928057	1.976e-10
Q01518	10487	CAP1	-0.489189	3.07158e-11
Q01543	2313	FLI1	-0.43862	2.81168e-05
Q01581	3157	HMGCS1	-0.934111	3.54843e-09
Q01650	8140	SLC7A5	-0.991215	2.98257e-05
Q01658	1810	DR1	-0.179112	0.00662792
Q01664	7023	TFAP4	-1.1503	0.053683
Q01780	5394	EXOSC10	-0.554723	1.79531e-09
Q01804	54726	OTUD4	-1.05442	4.85422e-10
Q01813	5214	PFKP	-0.682338	8.54637e-09
Q01826	6304	SATB1	-0.559763	8.83086e-11
Q01831	7508	XPC	-0.316711	0.000222135
Q01844	2130	EWSR1	-0.494985	1.86945e-07
Q01970	5331	PLCB3	-0.208683	0.00115443
Q01995	6876	TAGLN	0.129405	0.0328061
Q02040	8227	AKAP17A	-0.45127	8.122e-07
Q02083	27163	NAAA	-0.410903	0.00169087
Q02127	1723	DHODH	-0.674544	1.86096e-06
Q02218	4967	OGDH	-0.3818	8.81652e-08
Q02224	1062	CENPE	-0.568782	6.29146e-06
Q02241	9493	KIF23	-0.601577	4.48761e-06
Q02252	4329	ALDH6A1	0.187919	0.00771782
Q02338	622	BDH1	-0.489976	3.74688e-05
Q02543	6142	RPL18A	-1.68498	3.37462e-12
Q02556	3394	IRF8	-0.166089	0.000109513
Q02750	5604	MAP2K1	-0.508083	0.00643976
Q02790	2288	FKBP4	-1.2367	5.26323e-12
Q02809	5351	PLOD1	-0.335738	2.412e-07
Q02818	4924	NUCB1	-0.210458	0.00164989
Q02878	6128	RPL6	-1.53625	5.13321e-14
Q02880	7155	TOP2B	-0.13617	0.000830257
Q02952	9590	AKAP12	0.00295932	0.11855
Q02978	8402	SLC25A11	-0.547358	9.30438e-08
Q03001	667	DST	-0.0582886	0.106431
Q03111	4298	MLLT1	-0.461986	0.000100204
Q03135	857	CAV1	-0.700885	0.00892892
Q03154	95	ACY1	-0.270489	1.26005e-06
Q03169	7127	TNFAIP2	0.974226	0.028534
Q03188	1060	CENPC; CENPC1	-0.117946	0.028349
Q03252	84823	LMNB2	-0.609402	9.51101e-10
Q03518	6890	TAP1	-0.525296	0.000132076
Q03519	6891	TAP2	-0.49104	5.41089e-05
Q03701	10153	CEBPZ	-0.834735	1.7636e-09
Q04206	5970	RELA	-0.444152	7.52648e-08
Q04323	51035	UBXN1	-0.532426	1.41139e-06
Q04446	2632	GBE1	-0.512976	1.27532e-07
Q04637	1981	EIF4G1	-0.812714	4.58611e-13
Q04721	4853	NOTCH2	0.737527	0.00179985
Q04726	7090	TLE3	-0.339951	1.02302e-05
Q04760	2739	GLO1	-0.589699	2.79861e-08
Q04837	6742	SSBP1	-0.772248	2.42428e-07
Q04864	5966	REL	-0.404196	0.000745446
Q04917	7533	YWHAH	-0.671749	2.45292e-11
Q05048	1477	CSTF1	-0.608169	2.71151e-06
Q05086	7337	UBE3A	-0.485758	2.76447e-05
Q05193	1759	DNM1	-0.315295	0.027462
Q05209	5782	PTPN12	-0.497133	1.05003e-07
Q05519	9295	SRSF11	-0.587042	3.1121e-08
Q05639	1917	EEF1A2	-1.11979	1.62981e-11
Q05655	5580	PRKCD	-0.687293	1.59182e-11
Q05682	800	CALD1	-0.131797	0.0784443
Q05823	6041	RNASEL	-0.375405	0.000836918
Q05932	2356	FPGS	-0.358072	0.00128455
Q05D32	51496	CTDSPL2	-0.0538069	0.0633157
Q06124	5781	PTPN11	-0.525489	1.68646e-09
Q06136	2531	KDSR	-0.247305	0.0548391
Q06187	695	BTK	-0.559691	9.45745e-10
Q06203	5471	PPAT	-0.996761	1.09238e-08
Q06210	2673	GFPT1	-0.522563	8.21227e-06
Q06265	5393	EXOSC9	-0.857175	4.01348e-09
Q06323	5720	PSME1	-0.500092	9.39336e-10
Q06330	3516	RBPJ	-0.352655	3.97489e-05
Q06413	4208	MEF2C	-0.0928912	0.0510881
Q06481	334	APLP2	-0.293006	0.000192617
Q06546	2551	GABPA	-0.330769	4.18087e-05
Q06587	6015	RING1	0.0598758	0.0916787
Q06609	5888	RAD51	-0.507777	0.0017968
Q06787	2332	FMR1	-0.173939	0.016032
Q06830	5052	PRDX1	-0.518104	1.19249e-07
Q07020	6141	RPL18	-1.37307	3.58554e-12
Q07021	708	C1QBP	-0.689853	9.68479e-10
Q07065	10970	CKAP4	-0.235128	0.013496
Q07157	7082	TJP1	0.743552	0.0341631
Q07666	10657	KHDRBS1	-0.713399	1.08318e-11
Q07812	581	BAX	-0.427821	4.77115e-08
Q07820	4170	MCL1	-0.757146	0.00362561
Q07864	5426	POLE	-0.575372	1.2047e-07
Q07866	3831	KLC1	-0.479319	5.5565e-10
Q07954	4035	LRP1	0.0162308	0.108222
Q07955	6426	SRSF1	-0.787789	7.38349e-07
Q07960	392	ARHGAP1	-0.322143	8.9816e-06
Q08170	6429	SRSF4	-0.515074	9.97017e-06
Q08209	5530	PPP3CA	-0.385081	0.00016233
Q08211	1660	DHX9	-0.811402	1.40797e-13
Q08257	1429	CRYZ	-0.111292	0.0795881
Q08334	3588	IL10RB	-0.00946398	0.116231
Q08378	2802	GOLGA3	-0.442481	1.67024e-05
Q08379	2801	GOLGA2	-0.353085	2.19772e-05
Q08380	3959	LGALS3BP	-0.0752042	0.0913709
Q08499	5144	PDE4D	0.673056	0.00687984
Q08722	961	CD47	-0.475639	4.07383e-06
Q08752	5481	PPID	-0.706495	9.5857e-11
Q08945	6749	SSRP1	-0.622174	3.78741e-10
Q08AF3	162394	SLFN5	-0.763221	0.037089
Q08AG7	440145	MZT1	-1.01975	0.00419034
Q08AM6	55697	VAC14	-0.306491	0.00310223
Q08J23	54888	NSUN2	-0.686447	2.43009e-08
Q09028	5928	RBBP4	-0.593353	7.04506e-09
Q09161	4686	NCBP1	-0.734698	1.55922e-09
Q09472	2033	EP300	0.097963	0.0754167
Q09666	79026	AHNAK	-0.208236	1.83704e-06
Q0VD83	55911	APOBR	-0.833092	2.18344e-11
Q0VDF9	51182	HSPA14	-0.590192	3.76835e-08
Q0VDG4	79634	SCRN3	-0.863236	0.00948719
Q0ZGT2	91624	NEXN	0.0949136	0.089146
Q10469	4247	MGAT2	-0.633169	7.99643e-06
Q10471	2590	GALNT2	-0.206944	0.000828272
Q10472	2589	GALNT1	-0.254913	0.00128277
Q10567	162	AP1B1	-0.548701	5.09154e-10
Q10570	29894	CPSF1	-0.710625	3.94193e-11
Q10589	684	BST2	-0.790029	3.20115e-09
Q10713	23203	PMPCA	-0.705525	8.49509e-08
Q12765	9805	SCRN1	0.343037	0.0278021
[truncated: 2,747 more rows]

## Sheet: MV411_Gilteritinib
Accession	Entrez.Gene.ID	Gene.Symbol	log2FC	q
A0A0B4J2D5	8209; 102724023	C21orf33; LOC102724023	-0.466848	1.74544e-07
A0AVT1	55236	UBA6	-0.527444	6.44287e-09
A0FGR8	57488	ESYT2	-0.385867	2.17129e-07
A0JNW5	23074	UHRF1BP1L	-0.414345	0.00581049
A0MZ66	57698	KIAA1598; SHTN1	-0.493171	0.00459977
A1L0T0	10994	ILVBL	-0.401276	0.000148087
A1X283	285590	SH3PXD2B	0.376194	0.0198971
A2RRP1	51594	NBAS	-0.432361	0.00104723
A2RUS2	22898	DENND3	-0.740807	4.46883e-10
A3KMH1	23078	VWA8	-0.243773	0.00132949
A3KN83	55206	SBNO1	-0.507191	1.17965e-07
A4D1E9	85865	GTPBP10	-0.457584	5.93911e-07
A4D1P6	29062	WDR91	-0.562484	8.69506e-06
A5YKK6	23019	CNOT1	-0.509134	1.72466e-09
A6NC98	283234	CCDC88B	-0.502548	0.00495056
A6NDG6	283871	PGP	-0.87228	1.45649e-06
A6NED2	91433	RCCD1	-0.315869	0.0227624
A6NHL2	79861	TUBAL3	-0.432694	0.00499801
A6NHR9	23347	SMCHD1	-0.478435	7.778e-06
A6NHT5	340784	HMX3	-0.198528	0.010248
A6NJ78	196074	METTL15	-0.209395	0.0168948
A8MXV4	390916	NUDT19	-0.773268	0.000353941
A9UHW6	57409	MIF4GD	-0.116559	0.00595875
B0I1T2	64005	MYO1G	-0.28121	4.37937e-06
C9JLW8	348262	FAM195B; MCRIP1	-0.271703	0.00106543
E9PRG8	102288414	LOC102288414; C11orf98	-0.830871	4.9258e-09
L0R6Q1	113829	SLC35A4	-0.308946	0.0121727
O00115	1777	DNASE2	1.04158	0.00108852
O00116	8540	AGPS	-0.573478	1.68935e-08
O00139	3796	KIF2A	-0.697883	2.25707e-10
O00148	10212	DDX39A	-0.573072	2.41546e-07
O00151	9124	PDLIM1	-0.16925	0.000743774
O00154	11332	ACOT7	-0.768259	1.23176e-07
O00159	4641	MYO1C	-0.300382	0.000189447
O00160	4542	MYO1F	-0.468103	1.09019e-09
O00161	8773	SNAP23	-0.296175	4.60947e-05
O00165	10456	HAX1	-0.379978	0.000244977
O00170	9049	AIP	-0.368771	1.10026e-07
O00178	9567	GTPBP1	-0.110729	0.0469972
O00182	3965	LGALS9	-0.815405	9.79635e-10
O00186	6814	STXBP3	-0.196565	8.82274e-05
O00193	10944	C11orf58	-0.459473	1.71638e-05
O00203	8546	AP3B1	-0.687764	3.14343e-10
O00214	3964	LGALS8	-0.339984	0.000199456
O00217	4728	NDUFS8	-0.520779	0.000200502
O00231	5717	PSMD11	-0.738651	1.10779e-10
O00232	5718	PSMD12	-0.819371	1.20173e-08
O00233	5715	PSMD9	-0.585411	1.05326e-08
O00244	475	ATOX1	-0.619631	8.93061e-07
O00255	4221	MEN1	-0.532512	1.07502e-06
O00257	8535	CBX4	-0.181088	0.00448633
O00264	10857	PGRMC1	-0.463475	6.60521e-05
O00267	6829	SUPT5H	-0.382003	1.2722e-08
O00273	1676	DFFA	-0.102897	0.0468412
O00291	3092	HIP1	-0.0399342	0.106813
O00299	1192	CLIC1	-0.730429	7.90707e-11
O00303	8665	EIF3F	-1.27298	1.59357e-11
O00308	11060	WWP2	-0.281891	0.000201743
O00329	5293	PIK3CD	-0.328947	1.97631e-05
O00330	8050	PDHX	-0.182128	0.00367183
O00391	5768	QSOX1	-0.562552	2.05084e-07
O00399	10671	DCTN6	-0.974207	7.33992e-06
O00401	8976; 142685	WASL; ASB15	-0.235299	0.0225474
O00410	3843	IPO5	-1.13387	2.87603e-14
O00418	29904; 101930123	EEF2K; LOC101930123	-0.305045	0.000122392
O00422	10284	SAP18	-0.491456	6.2193e-08
O00429	10059	DNM1L	-0.399788	2.102e-05
O00442	8634	RTCA	-0.557421	3.13185e-06
O00461	27333	GOLIM4	-0.226254	0.001173
O00468			-0.0894461	0.0344154
O00469	5352	PLOD2	0.138163	0.05638
O00470	4211	MEIS1	-0.202826	0.011784
O00471	10640	EXOC5	-0.246543	0.0188408
O00483	4697	NDUFA4	-0.539753	6.85629e-08
O00487	10213	PSMD14	-0.77767	7.40934e-11
O00488	51042	ZNF593	-2.08652	9.36225e-11
O00499	274	BIN1	0.2354	0.0910781
O00505	3839	KPNA3	-0.990057	1.50113e-09
O00506	10494	STK25	-0.44642	0.0248466
O00541	23481	PES1	-0.940032	4.06931e-11
O00560	6386	SDCBP	-0.249844	0.000881088
O00566	10199	MPHOSPH10	-0.811161	4.96986e-08
O00567	10528	NOP56	-1.0249	6.81876e-12
O00571	1654	DDX3X	-1.01839	5.71806e-14
O00584	8635	RNASET2	-0.579867	5.22209e-08
O00592	5420	PODXL	0.486522	0.0238391
O00622	3491	CYR61	0.150504	0.0560465
O00625	8544	PIR	0.0193784	0.104467
O00629	3840	KPNA4	-0.540433	0.0050796
O00712	4781	NFIB	-0.906457	0.0141165
O00743	5537	PPP6C	-0.724763	1.00082e-07
O00754	4125	MAN2B1	-0.618473	8.40612e-12
O00757	8789	FBP2	-0.61087	2.98828e-05
O00762	11065	UBE2C	-0.746098	1.89043e-10
O00764	8566	PDXK	-0.385453	0.00146326
O00767	6319	SCD	-1.19062	6.27704e-09
O14497	8289	ARID1A	-0.393369	1.30313e-07
O14530	10190	TXNDC9	-0.700729	4.22337e-08
O14545	10906	TRAFD1	-0.418931	0.00250358
O14548	9167	COX7A2L	-1.11377	4.24182e-09
O14561	4706	NDUFAB1	-1.14024	0.020356
O14562	56061	UBFD1	-0.527375	5.51592e-06
O14578	11113	CIT	-0.314215	0.0029749
O14579	11316	COPE	-0.613386	9.06278e-10
O14617	8943	AP3D1	-0.584978	1.03548e-09
O14618	9973	CCS	-0.5308	1.81632e-08
O14641	1856	DVL2	-0.17704	0.0294507
O14646	1105	CHD1	-0.539673	3.34822e-08
O14656	1861	TOR1A	-0.194949	0.0274147
O14672	102	ADAM10	-0.382935	2.75959e-07
O14727	317	APAF1	-0.474703	6.06989e-06
O14732	3613	IMPA2	-0.419626	0.0133047
O14733	5609	MAP2K7	-0.572229	0.000206225
O14735	10423	CDIPT	-0.133121	0.0327751
O14737	9141	PDCD5	-0.814696	1.37802e-10
O14744	10419	PRMT5	-0.991004	7.49758e-07
O14745	9368	SLC9A3R1	-0.682724	6.52607e-11
O14757	1111	CHEK1	-0.643751	9.56e-08
O14773	1200	TPP1	-0.407188	3.35827e-07
O14776	10915	TCERG1	-0.755771	5.587e-07
O14777	10403	NDC80	-0.244014	8.17481e-06
O14787	30000	TNPO2	-0.866706	0.000822589
O14802	11128	POLR3A	-0.624913	4.1889e-05
O14818	5688	PSMA7	-0.816556	2.74215e-11
O14828	10067	SCAMP3	-0.563944	1.392e-08
O14832	5264	PHYH	-0.242716	0.00116654
O14874	10295	BCKDK	-0.117	0.0518588
O14880	4259	MGST3	-0.341521	0.000262552
O14908	10755	GIPC1	-0.47323	0.0318168
O14920	3551	IKBKB	-0.35823	4.18084e-06
O14929	8520	HAT1	-0.605317	3.9209e-08
O14936	8573	CASK	-0.340202	0.0713225
O14949	27089	UQCRQ	-0.325395	3.2837e-05
O14964	9146	HGS	-0.453092	2.04744e-07
O14965	6790	AURKA	-0.597647	3.41721e-08
O14974	4659	PPP1R12A	-0.465503	1.12653e-09
O14975	11001	SLC27A2	-0.533691	0.00126166
O14976	2580	GAK	-0.382566	0.00506848
O14979	9987	HNRNPDL; HNRPDL	-0.619487	8.10583e-09
O14980	7514	XPO1	-0.725726	1.24942e-10
O14981	9044	BTAF1	-0.610227	1.79133e-08
O15020	6712	SPTBN2	0.141066	0.0853912
O15027			-0.542878	2.7414e-07
O15031	23654	PLXNB2	-0.0663936	0.0146881
O15037	23351	KHNYN	-0.019526	0.0991048
O15042	23350	U2SURP	-0.654613	1.93723e-11
O15061	23336	SYNM	0.492224	0.0184128
O15067	5198	PFAS	-0.864974	8.67276e-13
O15084	23243	ANKRD28	-0.271808	0.044758
O15091	9692	KIAA0391	-0.611443	8.22162e-06
O15116	27257	LSM1	-0.611379	0.000103115
O15121	8560	DEGS1	-0.96233	4.10694e-07
O15126	9522	SCAMP1	-0.398247	0.000471153
O15127	10066	SCAMP2	-0.524651	5.28894e-05
O15143	10095	ARPC1B	-0.518082	1.13036e-09
O15144	10109	ARPC2	-0.633087	2.7868e-09
O15145	10094	ARPC3	-0.243846	0.00557194
O15160	9533	POLR1C	-0.839914	2.93782e-07
O15164	8805	TRIM24	-0.348842	2.47614e-07
O15173	10424	PGRMC2	-0.586657	6.15964e-05
O15182	1070	CETN3	-0.365155	0.0111763
O15212	10471	PFDN6	-0.836216	2.25707e-10
O15213	9277	WDR46	-0.592765	9.07071e-08
O15226	55922	NKRF	-0.814232	2.82788e-06
O15228	8443	GNPAT	-0.408178	0.000560702
O15231	7739	ZNF185	0.0306199	0.0614541
O15234	22794	CASC3	-0.500246	0.000663153
O15235	6183	MRPS12	-0.729542	0.000377575
O15254	8310	ACOX3	-1.4548	0.00275557
O15258	11079	RER1	-0.642376	1.05582e-06
O15260	6836	SURF4	-0.440369	0.00367859
O15269	10558	SPTLC1	-0.443687	3.07285e-08
O15270	9517	SPTLC2	-0.277572	3.69414e-05
O15287	2189	FANCG	-0.280414	0.0380122
O15294	8473	OGT	-1.16533	1.89323e-11
O15305	5373	PMM2	-0.936401	1.07456e-07
O15347	3149	HMGB3	-0.483237	1.67629e-07
O15355	5496	PPM1G	-0.467603	1.37829e-09
O15357	3636	INPPL1	-0.175033	0.00861582
O15371	8664	EIF3D	-1.11492	6.81876e-12
O15372	8667	EIF3H	-1.39657	3.85513e-13
O15379	8841	HDAC3	-0.258156	0.00497869
O15381	4931	NVL	-0.525091	1.30759e-05
O15382	587	BCAT2	-0.55203	1.1956e-05
O15394	4685	NCAM2	-0.321678	0.00364907
O15397	10526	IPO8	-0.36641	0.00249566
O15400	8417	STX7	-0.471548	1.46831e-07
O15427	9123	SLC16A3	-0.728677	4.62093e-10
O15439	10257	ABCC4	-0.112652	0.0823841
O15460	8974	P4HA2	0.404046	0.0439531
O15498	10652	YKT6	-0.66328	6.60143e-08
O15511	10092	ARPC5	-0.389575	4.80964e-06
O15514	5433	POLR2D	-0.865616	1.63019e-05
O15523	8653	DDX3Y	-0.860479	5.75028e-07
O15525	4097	MAFG	-1.13228	1.54056e-07
O15530	5170	PDPK1	-0.324846	3.6456e-05
O15533	6892	TAPBP	-0.280377	0.000653016
O15541	7737	RNF113A	-0.661746	0.000288796
O15554	3783	KCNN4	-1.55542	0.000247188
O43143	1665	DHX15	-0.843595	4.12287e-13
O43148	8731	RNMT	-0.320545	0.00080032
O43149	23140	ZZEF1	-0.316959	2.33663e-05
O43156	9675	TTI1	-0.590607	1.89556e-05
O43159	23378	RRP8	-0.481154	8.02308e-05
O43169	80777	CYB5B	-0.625811	4.65089e-06
O43172	9128	PRPF4	-0.535533	6.23529e-10
O43175	26227	PHGDH	-0.143604	0.0135492
O43181	4724	NDUFS4	-0.41025	2.06936e-07
O43237	1783	DYNC1LI2	-0.974961	5.78862e-08
O43242	5709	PSMD3	-0.696505	1.48748e-10
O43251	23543	RBFOX2	-1.1906	0.0180344
O43252	9061	PAPSS1	-0.311251	0.000116811
O43264	9183	ZW10	-0.546772	2.12114e-06
O43290	9092	SART1	-0.433381	6.80489e-09
O43292	8733	GPAA1	-0.389137	2.62406e-05
O43294	7041	TGFB1I1	0.0484033	0.0966008
O43299	9907	AP5Z1	-0.509849	0.000157375
O43314	23262	PPIP5K2	-0.61927	3.0436e-05
O43318	6885	MAP3K7	-0.541256	0.000638141
O43324	9521	EEF1E1	-1.11071	6.33395e-11
O43390	10236	HNRNPR	-0.432848	1.53042e-08
O43395	9129	PRPF3	-0.818358	1.61391e-11
O43396	9352	TXNL1	-0.599549	1.65739e-09
O43399	7165	TPD52L2	-0.573174	6.66993e-10
O43402	10328	EMC8	-0.58775	0.000528416
O43427	9158	FIBP	-0.560468	9.38816e-07
O43432	8672	EIF4G3	-0.694172	6.43585e-07
O43447	10465	PPIH	-0.59324	8.72403e-08
O43463	6839	SUV39H1	-0.414241	0.000142191
O43488	8574	AKR7A2	-0.20328	2.99376e-05
O43491	2037	EPB41L2	-0.31624	2.22905e-06
O43493			-0.641284	9.09848e-10
O43516	7456	WIPF1	-0.321482	2.00348e-05
O43524	2309	FOXO3	0.341714	0.00155245
O43566	10636	RGS14	-0.574435	0.000283877
O43583	8562	DENR	-0.648786	1.54668e-05
O43592	11260	XPOT	-0.663906	5.74588e-05
O43598	10591	C6orf108; DNPH1	-0.853471	1.34644e-05
O43615	10469	TIMM44	-0.946611	5.83035e-12
O43617	27095	TRAPPC3	-0.639677	7.86265e-09
O43633	27243	CHMP2A	-0.645623	1.46133e-10
O43639	8440	NCK2	-0.873149	0.0368252
O43660	5356	PLRG1	-0.520922	2.76807e-07
O43663	9055	PRC1	-0.607051	9.11993e-10
O43665	6001	RGS10	-0.940074	3.57086e-07
O43670	7756	ZNF207	-0.528039	1.57941e-06
O43674	4711	NDUFB5	-0.785496	3.47517e-06
O43676	4709	NDUFB3	-0.940934	1.06628e-10
O43678	4695	NDUFA2	-0.356829	3.40698e-05
O43681	439	ASNA1	-0.601034	8.89526e-10
O43683	699	BUB1	-0.422288	1.23547e-05
O43684	9184	BUB3	-0.374937	1.37428e-09
O43707	81	ACTN4	-0.359127	4.30722e-09
O43709	114049	WBSCR22; BUD23	-0.410021	0.000183329
O43719	27336	HTATSF1	-0.449807	1.91031e-07
O43747	164	AP1G1	-0.586685	4.52705e-07
O43752	10228	STX6	-0.257534	0.0601043
O43760	9144	SYNGR2	-0.671987	2.10962e-06
O43765	6449	SGTA	-0.799633	1.362e-09
O43768	2029	ENSA	-0.341027	6.65087e-05
O43772	788	SLC25A20	-0.100443	0.0590388
O43776	4677	NARS	-0.827951	1.43162e-11
O43795	4430	MYO1B	-0.0929973	0.0928499
O43805	8636	SSNA1	-0.698578	7.51602e-08
O43808	10478	SLC25A17	-1.46584	0.00368525
O43809	11051	NUDT21	-0.669838	1.75087e-10
O43813	10314	LANCL1	-0.191362	0.00243518
O43815	6801	STRN	-0.25965	0.0338605
O43818	9136	RRP9	-1.06842	2.62489e-09
O43819	9997	SCO2	-0.897691	4.25207e-07
O43823	10270	AKAP8	-0.852502	2.16105e-09
O43824			-0.439689	0.000328243
O43837	3420	IDH3B	-0.397328	3.08957e-08
O43847			-0.679517	8.64789e-10
O43852	813	CALU	-0.472499	1.60962e-05
O43854	10085	EDIL3	-0.533318	0.0291747
O43865	10768	AHCYL1	-0.246309	0.0038418
O43914	7305	TYROBP	-0.599106	5.83992e-05
O43920	4725	NDUFS5	-0.586349	0.000816929
O43924	5147	PDE6D	-0.605083	0.0749145
O60216	5885	RAD21	-0.208063	1.43065e-05
O60220	1678	TIMM8A	-1.51423	0.000200957
O60231	8449	DHX16	-0.513314	5.28152e-08
O60232	10534	SSSCA1	-0.96174	8.01779e-07
O60234	9535	GMFG	-0.686883	6.0518e-10
O60256	5636	PRPSAP2	-0.326179	7.18606e-05
O60264	8467	SMARCA5	-0.753192	2.26828e-11
O60271	9043	SPAG9	-0.404074	3.35515e-06
O60287	9875	URB1	-0.954867	2.7334e-06
O60291	23295	MGRN1	-0.400611	0.00249676
O60293	196441	ZFC3H1	-0.240168	0.0220502
O60306	9716	AQR	-0.643441	5.10552e-09
O60307	23031	MAST3	-0.364795	0.000121124
O60313	4976	OPA1	-0.334923	3.44996e-06
O60315	9839	ZEB2	-0.381504	1.16902e-05
O60318	8888	MCM3AP	-0.270205	0.0096568
O60341	23028	KDM1A	-0.61917	7.34512e-10
O60346	23239	PHLPP1	-0.409259	2.17107e-05
O60427	3992	FADS1	-0.718819	1.89191e-07
O60437	5493	PPL	-0.0811177	0.0719182
O60443	1687	DFNA5; GSDME	-0.267599	0.0268275
O60488	2182	ACSL4	-0.844059	2.2246e-10
O60493	8724	SNX3	-0.339829	7.94745e-07
O60496	9046	DOK2	0.0835288	0.0281495
O60502	10724	MGEA5	-0.0964371	0.00899582
O60503	115	ADCY9	-0.171102	0.01441
O60504	10174	SORBS3	-0.177714	0.00260599
O60506	10492	SYNCRIP	-0.74082	3.56511e-12
O60508	51362	CDC40	-0.464953	1.11836e-07
O60518	26953	RANBP6	-0.383274	0.0154705
O60524	9147	NEMF	-0.659145	4.36556e-09
O60547	2762	GMDS	-0.573683	3.41426e-07
O60563	904	CCNT1	-1.33435	1.72245e-05
O60566	701	BUB1B	-0.626052	2.74145e-11
O60568	8985	PLOD3	-0.399707	0.000984606
O60573	9470	EIF4E2	-0.786066	0.000138852
O60603	7097	TLR2	-1.15347	4.62093e-10
O60610	1729	DIAPH1	-0.546601	5.74872e-13
O60645	11336	EXOC3	-0.525955	8.48368e-09
O60664	10226	PLIN3	-0.172132	0.000364456
O60674	3717	JAK2	0.0581023	0.0817384
O60678	10196	PRMT3	-1.08311	1.48317e-05
O60684	23633	KPNA6	-0.778441	3.49054e-08
O60701	7358	UGDH	0.0777828	0.0531209
O60716	1500	CTNND1	0.255204	0.00888346
O60749	6643	SNX2	-0.419465	6.58527e-09
O60762	8813	DPM1	-0.679417	3.50534e-08
O60763	8615	USO1	-0.638227	8.73835e-11
O60783	63931	MRPS14	-0.482664	0.00484133
O60784	10043	TOM1	-0.0690359	0.0658059
O60826	28952	CCDC22	-0.540341	4.91296e-06
O60828	10084	PQBP1	-1.16163	2.7162e-09
O60832	1736	DKC1	-1.04272	1.07023e-11
O60841	9669	EIF5B	-0.906407	7.73557e-14
O60858	10206	TRIM13	-0.87036	0.00242268
O60869	8721	EDF1	-0.820777	4.4257e-11
O60870	22944	KIN	-0.690396	5.74446e-08
O60879	1730	DIAPH2	-0.487837	1.84423e-07
O60884	10294	DNAJA2	-0.941934	2.44181e-12
O60885	23476	BRD4	-0.380917	4.40144e-06
O60888	51596	CUTA	-0.354886	5.10232e-06
O60925	5201	PFDN1	-0.724431	6.67983e-09
O60934	4683	NBN	-0.458659	2.62455e-09
O60936	8996	NOL3	0.00702357	0.107396
O60942	8732	RNGTT	-0.395877	3.80427e-05
O75027	22	ABCB7	-0.747625	9.87497e-08
O75044			-0.280298	0.000477716
O75083	9948	WDR1	-0.557757	3.08466e-12
O75116	9475	ROCK2	-0.422447	8.52407e-09
O75122			-0.294698	1.10451e-06
O75127	26024	PTCD1	-0.741057	0.00126663
O75128	23242	COBL	0.258165	0.0578987
O75131	8895	CPNE3	-0.555697	3.17826e-07
O75144	23308; 102723996	ICOSLG; LOC102723996	-1.49307	2.48824e-08
O75150	9810	RNF40	-0.423934	3.2472e-08
O75152	9877	ZC3H11A	-0.600913	4.10498e-08
O75153	23277	CLUH; KIAA0664	-0.890455	3.82066e-12
O75164	9682	KDM4A	-0.0784479	0.0384309
O75165	23317	DNAJC13	-0.203504	0.00733363
O75170	9701	PPP6R2	-0.194467	0.00719934
O75175	4849	CNOT3	-0.412935	1.30689e-06
O75179	26057	ANKRD17	-0.570724	2.29801e-07
O75190	10049	DNAJB6	-0.764119	5.42664e-08
O75208	57017	COQ9	-0.16851	0.00506848
O75223	79017	GGCT	-0.833955	3.91629e-11
O75251	374291	NDUFS7	-0.247847	0.0200348
O75306	4720	NDUFS2	-0.242229	4.89693e-05
O75312	8882	ZNF259; ZPR1	-0.8137	1.58701e-10
O75323	2631	GBAS; NIPSNAP2	-0.676205	0.000209908
O75330	3161	HMMR	-0.236643	3.45645e-06
O75340	10016	PDCD6	-0.467948	7.2094e-06
O75347	6902	TBCA	-1.06628	8.94667e-10
O75348	9550	ATP6V1G1	-0.429351	3.63786e-06
O75351	9525	VPS4B	-0.33551	4.86583e-08
O75362	7764	ZNF217	-0.417664	5.7727e-06
O75367	9555	H2AFY	-0.4862	6.3941e-09
O75368	6451	SH3BGRL	-0.392479	5.55249e-07
O75369	2317	FLNB	-0.386854	1.30691e-06
O75376	9611	NCOR1	-0.111063	0.00902476
O75380	4726	NDUFS6	-0.398934	3.07107e-05
O75381	5195	PEX14	-0.160062	0.018
O75390	1431	CS	-0.783328	9.86268e-10
O75391	9552	SPAG7	-0.549384	1.50159e-05
O75396	9554	SEC22B	-0.264929	0.000993036
O75400	55660	PRPF40A	-0.660578	1.49991e-11
O75410	6867	TACC1	-0.618879	3.97246e-10
O75414	10201	NME6	-0.868908	0.00997272
O75419	8318	CDC45	-0.685115	1.09932e-05
O75427	4034	LRCH4	-0.361185	0.000122982
O75431	10651	MTX2	-0.396435	5.22552e-05
O75436	9559	VPS26A	-0.529067	6.2983e-09
O75438	4707	NDUFB1	-0.609126	1.46113e-05
O75439	9512	PMPCB	-0.590188	6.23409e-08
O75446	8819	SAP30	-0.283967	0.00827351
O75448	9862	MED24	-0.487708	0.000442594
O75449	11104	KATNA1	-0.389554	0.000251625
O75475	11168	PSIP1	-0.251506	1.09771e-05
O75477	10613	ERLIN1	-0.59236	1.69699e-07
O75489	4722	NDUFS3	-0.325534	0.000300054
O75494	10772	SRSF10; LOC100996657	-0.547574	6.93884e-09
O75496	51053	GMNN	-0.97291	2.69087e-05
O75503	1203	CLN5	-0.466053	0.000332799
O75506	3281	HSBP1	-0.621223	2.84028e-06
O75530	8726	EED	-0.171945	0.0340159
O75531	8815	BANF1	-0.412934	1.12412e-05
O75533	23451	SF3B1	-0.517373	2.40207e-10
O75534	7812	CSDE1	-1.14789	5.30754e-14
O75563	8935	SKAP2	-0.417191	0.00220715
O75592			-0.259809	0.000374887
O75600	23464	GCAT	-0.911492	0.0166179
O75607	10360	NPM3	-0.939479	8.52634e-07
O75608	10434	LYPLA1	-0.791079	3.25168e-10
O75616	26284	ERAL1	-0.269732	0.00161435
O75643	23020	SNRNP200	-0.553929	5.58816e-10
O75663	261726	TIPRL	-0.700614	5.07011e-06
O75676	8986	RPS6KA4	-0.22684	0.000784589
O75683	6838	SURF6	-1.15062	2.16105e-09
O75688	5495	PPM1B	-0.255924	0.00050236
O75689	11033	ADAP1	-0.445588	0.00019789
O75691	27340	UTP20	-0.711466	2.42892e-09
O75694	9631	NUP155	-0.673602	1.87264e-06
O75695	6102	RP2	-0.414782	9.63934e-07
O75717	11169	WDHD1	-0.705916	1.1172e-08
O75718	10491	CRTAP	-0.761945	0.00173861
O75746	8604	SLC25A12	-0.494948	7.28248e-05
O75787	10159	ATP6AP2	-0.550825	7.91648e-07
O75792	10535	RNASEH2A	-0.428278	1.90118e-08
O75794	8872	CDC123	-0.93063	4.90386e-09
O75821	8666	EIF3G	-1.0359	2.81276e-13
O75822	8669	EIF3J	-0.933369	7.98101e-11
O75832	5716	PSMD10	-0.162096	0.0227556
O75843	8906	AP1G2	-0.689248	6.10727e-05
O75844	10269	ZMPSTE24	-0.870086	5.14343e-08
O75845	6309	SC5D; SC5DL	-0.405811	0.00012148
O75874	3417	IDH1	-0.616484	1.39702e-07
O75880	6341	SCO1	-0.617276	1.47664e-05
O75882	8455	ATRN	-0.466198	1.23419e-06
O75886	10254	STAM2	-0.354754	0.000170261
O75909	8812	CCNK	-0.439059	6.10505e-05
O75915	10550	ARL6IP5	-0.225332	0.0287062
O75934	10286	BCAS2	-0.645449	2.54158e-05
O75935	11258	DCTN3	-0.481302	7.17044e-06
O75937	22826	DNAJC8	-0.402038	4.64971e-09
O75940	10285	SMNDC1	-0.550682	2.28073e-06
O75947	10476	ATP5H	-0.643785	6.6278e-09
O75955	10211	FLOT1	-0.168015	0.0183954
O75964	10632	ATP5L	-0.848017	8.40267e-10
O75976	1362	CPD	-0.524654	4.9615e-09
O76003	10539	GLRX3	-0.875983	9.61622e-12
O76021	26156	RSL1D1	-1.2209	2.66615e-13
O76031	10845	CLPX	-0.379831	4.03967e-07
O76070	6623	SNCG	0.166164	0.0817009
O76071	9391	CIAO1	-0.593572	2.87634e-05
O76080	7763	ZFAND5	-0.755913	5.32857e-07
O76094	6731	SRP72	-0.710043	1.77328e-12
O94761			-0.332878	0.0121727
O94766	26229	B3GAT3	-0.560229	0.00034441
O94776	9219	MTA2	-0.431195	3.95055e-10
O94782	7398	USP1	-0.42745	1.16177e-05
O94788	8854	ALDH1A2	-0.379074	0.000717095
O94804	6793	STK10	-0.557851	5.84594e-11
O94819	9920	KBTBD11	-0.257391	0.0243034
O94822	26046	LTN1	-1.38699	3.6559e-05
O94826	9868	TOMM70A; TOMM70	-0.719817	4.78004e-08
O94842	9878	TOX4	-0.116417	0.0674543
O94855	9871	SEC24D	-0.388947	4.85145e-05
O94874	23376	UFL1	-0.135771	0.00246062
O94875	8470	SORBS2	0.173526	0.0679479
O94880	9678	PHF14	-0.508447	5.27693e-06
O94885	23328	SASH1	-1.55317	0.00146234
O94888	26043	UBXN7	-0.00558099	0.104106
O94901	23353	SUN1	-0.143226	0.0638746
O94903	11212	PROSC; PLPBP	-0.568168	3.02476e-07
O94905	11160	ERLIN2	-0.465914	8.03926e-11
O94906	24148	PRPF6	-0.497717	5.13292e-09
O94913	51585	PCF11	-0.585155	1.36562e-05
O94915	285527	FRYL	-0.514999	8.95887e-05
O94925	2744	GLS	-0.760294	6.02149e-06
O94927	23354	HAUS5	-0.200642	0.0456408
O94953	23030	KDM4B	-0.183188	0.00922054
O94966	10869	USP19	-0.343827	0.000513428
O94973	161	AP2A2	-0.393101	0.000547774
O94979	22872	SEC31A	-0.393291	4.24982e-08
O94992	10614	HEXIM1	-0.388156	0.00072726
O95067	9133	CCNB2	-0.250972	0.00104709
O95071	51366	UBR5	-0.432665	1.53094e-08
O95104	57466	SCAF4	-0.617064	3.4809e-08
O95139	4712	NDUFB6	-0.726258	6.97751e-05
O95140	9927	MFN2	-0.460797	5.42212e-06
O95149	10073	SNUPN	-0.59348	7.32314e-07
O95155	10277	UBE4B	-0.245761	0.000888816
O95163	8518	IKBKAP; ELP1	-0.618029	1.30824e-07
O95168	4710	NDUFB4	-0.718671	4.50333e-06
O95169	4714	NDUFB8	-0.560634	0.000305411
O95182	4701	NDUFA7	-0.26368	0.000370068
O95197	10313	RTN3	-0.646029	0.000106363
O95202	3954	LETM1	-0.687166	6.5138e-11
O95218	9406	ZRANB2	-0.5319	1.10093e-07
O95219	8723	SNX4	0.245184	0.0498858
O95229	11130	ZWINT	-0.625284	2.19855e-06
O95232	51747	LUC7L3	-0.82527	5.56618e-11
O95235	10112	KIF20A	-0.1648	0.000600219
O95239	24137	KIF4A	-0.313268	4.16849e-06
O95243	8930	MBD4	-0.38073	0.00263167
O95248			-0.193602	0.0299173
O95249	9527	GOSR1	-0.724109	9.64979e-06
O95251	11143	KAT7	-0.129966	0.0184821
O95292	9217	VAPB	-0.477766	5.01777e-05
O95295	23557	SNAPIN	-0.351354	0.003181
O95298	4718; 100532726	NDUFC2; NDUFC2-KCTD14	-0.501752	8.35328e-07
O95299	4705	NDUFA10	-0.391663	1.98084e-06
O95302	11328	FKBP9	0.272255	0.0189493
O95319	10659	CELF2	-0.621645	8.34463e-10
O95336	25796	PGLS	-0.962459	6.92058e-10
O95340	9060	PAPSS2	0.556912	0.00787942
O95347	10592	SMC2	-0.504917	8.35898e-12
O95352	10533	ATG7	-0.491717	2.67617e-07
O95361	10626	TRIM16	-1.39443	2.29532e-10
O95363	10667	FARS2	-0.267119	0.00101675
O95372	11313	LYPLA2	-0.366782	0.000261341
O95373	10527	IPO7	-1.27619	1.11443e-10
O95391	10569	SLU7	-0.120519	0.020356
O95394	5238	PGM3	-0.298216	0.00203312
O95400	10421	CD2BP2	-0.570907	0.000102393
O95429	9530	BAG4	-0.510482	1.08056e-06
O95433	10598	AHSA1	-0.760774	1.43162e-11
O95453	5073	PARN	-0.347573	5.68044e-06
O95456	8624	PSMG1	-0.884795	2.81533e-07
O95466	752	FMNL1	-0.290972	1.20715e-06
O95478	10412	NSA2	-1.17818	2.74317e-08
O95486	10802	SEC24A	-0.507577	3.21262e-07
O95487	10427	SEC24B	-0.269914	0.020172
O95551	51567	TDP2	-0.36732	0.000336006
O95562	375035	SFT2D2	-0.53859	4.73426e-05
O95571	23474	ETHE1	-0.713499	2.81487e-08
O95573	2181	ACSL3	-0.318219	2.13657e-05
O95602	25885	POLR1A	-0.806974	1.88681e-07
O95613	5116	PCNT	-0.215574	0.000933924
O95619	8089	YEATS4	-0.437903	2.7334e-06
O95625	27107	ZBTB11	-0.659199	0.00601152
O95628	4850	CNOT4	-0.770995	2.97343e-05
O95630	10617	STAMBP	-0.328206	1.62159e-05
O95644	4772	NFATC1	-0.648762	0.0126521
O95671	8623	ASMTL	-0.633992	6.26844e-07
O95684	11116	FGFR1OP	-0.539458	0.000599799
O95696	23774	BRD1	-0.253491	0.0238027
O95707	10775	POP4	-1.12951	9.75286e-06
O95714	8924	HERC2	-0.447155	0.000116335
O95716	9545	RAB3D	-0.555326	6.1132e-07
O95721	9342	SNAP29	-0.459971	8.18738e-07
O95747	9943	OXSR1	-0.479449	2.84851e-08
O95757	22824	HSPA4L	-1.11302	1.19254e-09
O95758	9991	PTBP3	-0.483305	9.03946e-07
O95777	51691	NAA38; LSM8	-0.854741	4.42017e-09
O95782	160	AP2A1	-0.730756	3.4514e-11
O95793	6780	STAU1	-0.83433	3.76955e-11
O95801	7268	TTC4	-0.628037	5.17624e-06
O95816	9532	BAG2	-0.999427	3.88646e-11
O95817	9531	BAG3	-0.392547	2.07296e-05
O95819	9448	MAP4K4	-0.270534	0.000880311
O95825	9946	CRYZL1	-0.409832	0.00048313
O95831	9131	AIFM1	-0.492753	8.26676e-08
O95834	24139	EML2	-0.426058	7.43805e-05
O95861	10380	BPNT1	-0.199876	0.00779212
O95864	9415	FADS2	-0.627553	1.29463e-07
O95865	23564	DDAH2	-0.0261466	0.0928298
O95870	7920	ABHD16A	-0.378526	4.1081e-05
O95881	51060	TXNDC12	-0.51345	1.858e-07
O95900	26995	TRUB2	-0.301734	0.0188402
O95905	11319	ECD	-0.766247	5.21732e-05
O95926	25949	SYF2	-0.242274	0.0089083
O95983	53615	MBD3	-0.535848	5.82458e-06
O95989	11165	NUDT3	-0.460055	0.00017677
O95997	9232	PTTG1	-0.117847	0.0308039
O95999	8915	BCL10	-0.399321	5.4773e-06
O96000	4716	NDUFB10	-0.73929	4.7306e-09
O96005	1209	CLPTM1	-1.1912	7.87161e-11
O96006	9189	ZBED1	-0.158485	0.0406343
O96008	10452	TOMM40	-0.69009	0.000956582
O96011	8799	LOC101060567; PEX11B	-0.331813	0.000215591
O96017	11200	CHEK2	-0.0555236	0.0878002
O96019	86	ACTL6A	-0.561209	1.09514e-09
O96028	7468	WHSC1; NSD2	-0.442839	2.44326e-07
P00167	1528	CYB5A	-1.55376	0.0200518
P00338	3939	LDHA	-0.913328	2.51441e-13
P00367	2746	GLUD1	-0.518501	1.19036e-09
P00374	1719; 573971	DHFR; DHFRP1	-0.296155	7.03532e-06
P00387	1727	CYB5R3	-0.301217	0.000165226
P00390	2936	GSR	-0.417447	2.06897e-05
P00403	4513	COX2	-0.156281	0.00154359
P00441	6647	SOD1	-0.510242	4.76487e-06
P00488	2162	F13A1	-0.177192	0.0242664
P00491	4860	PNP	-1.01327	2.2246e-10
P00492	3251	HPRT1	-0.524097	2.567e-09
P00505	2806	GOT2	-0.588897	3.02426e-07
P00533	1956	EGFR	0.316119	0.0675801
P00558	5230	PGK1	-0.484406	1.45496e-11
P00568	203	AK1	0.0386705	0.0928298
P00746	1675	CFD	-0.238791	0.00214254
P00813	100	ADA	-0.32692	2.02662e-06
P00846	4508	ATP6	-0.369005	0.000136524
P00918	760	CA2	-0.247605	0.0342721
P00966	445	ASS1	-1.2636	6.16709e-11
P01033	7076	TIMP1	-0.505287	7.87574e-05
P01034	1471	CST3	-0.0448138	0.0549485
P01040	1475	CSTA	-0.950249	1.25815e-08
P01111	4893	NRAS	-0.558268	2.92361e-05
P01137	7040	TGFB1	-0.561424	7.99305e-07
P01730	920	CD4	-0.268439	0.00187451
P01891	3105	HLA-A	-0.341811	7.34014e-05
P01903	3122	HLA-DRA	-0.203716	0.00815839
P02511	1410	CRYAB	0.224055	0.0673133
P02545	4000	LMNA	-0.490656	7.16841e-10
P02655	344	APOC2	-0.578517	2.10384e-07
P02686	4155	MBP	-0.46938	0.00454205
P02786	7037	TFRC	-0.736259	1.00312e-13
P02792	2512	FTL	-0.828924	3.70673e-06
P02794	2495	FTH1	-0.833553	0.0158933
P03923	4541	ND6	0.0286379	0.105919
P04035	3156	HMGCR	-1.68349	5.20176e-07
P04040	847	CAT	-0.333095	9.23124e-10
P04049	5894	RAF1	-0.234161	0.00984964
P04062	2629	GBA	-0.0985453	0.0122861
P04066	2517	FUCA1	0.180205	0.0227856
P04075	226	ALDOA	-0.695008	2.29592e-12
P04080	1476	CSTB	-0.520707	2.42391e-05
P04083	301	ANXA1	-0.0996689	0.0169011
P04150	2908	NR3C1	-0.320954	0.00163235
P04179			-0.377898	0.00019789
P04181	4942	OAT	-0.659086	1.09234e-07
P04183	7083	TK1	-0.408882	5.24494e-08
P04233	972	CD74	-0.370716	1.43415e-06
P04406	2597	GAPDH	-1.0137	1.41363e-15
P04632	826	CAPNS1	-0.280342	2.30652e-06
P04792	3315	HSPB1	-0.222785	9.95708e-05
P04818	7298	TYMS	-0.695533	1.50883e-09
P04843	6184	RPN1	-0.796986	9.22999e-14
P04844	6185	RPN2	-0.591506	2.567e-09
P04899	2771	GNAI2	-0.244294	0.000110685
P05023	476	ATP1A1	-0.879009	3.59269e-12
P05026	481	ATP1B1	0.0700211	0.096168
P05091	217	ALDH2	-0.204896	0.0397791
P05107	3689	ITGB2	-0.649378	5.78707e-11
P05114	3150	HMGN1	-0.536262	3.06234e-08
P05141	292	SLC25A5	-1.38762	1.25097e-10
P05161	9636	ISG15	-0.335032	0.00028631
P05165	5095	PCCA	-0.351845	0.00547911
P05166	5096	PCCB	-0.186978	0.00881461
P05186	249	ALPL	0.0778817	0.0590133
P05198	1965	EIF2S1	-0.88319	2.31566e-13
P05204	3151	HMGN2	-0.299091	0.000416843
P05387	6181	RPLP2	-1.71534	7.73557e-14
P05388	6175	RPLP0	-1.54211	1.02409e-12
P05455	6741	SSB	-0.825731	2.93279e-14
P05496	516	ATP5G1	-0.824817	4.92962e-08
P05556	3688	ITGB1	-0.416703	0.000255066
P05771	5579	PRKCB	-0.341864	0.00460151
P05783	3875	KRT18	-0.122968	0.00999843
P06132	7389	UROD	-0.377133	0.000229219
P06213	3643	INSR	0.139015	0.0307134
P06280	2717	GLA	-0.603098	7.83922e-08
P06396	2934	GSN	-0.496683	1.37428e-09
P06400	5925	RB1	-0.492322	5.03842e-08
P06454	5757	PTMA	-0.612952	3.80661e-09
P06493	983	CDK1	-0.462259	2.08329e-09
P06576	506	ATP5B	-0.609546	1.8071e-10
P06703	6277	S100A6	-0.192646	0.00760421
P06730	1977	EIF4E	-0.780552	1.3764e-08
P06733	2023	ENO1	-0.522159	1.7776e-07
P06737	5836	PYGL	-0.572106	5.60871e-11
P06744	2821	GPI	-0.836678	2.31566e-13
P06748	4869	NPM1	-0.9553	3.79856e-11
P06753	7170	TPM3	-0.493067	1.65399e-06
P06756	3685	ITGAV	-0.216552	0.00744986
P06858	4023	LPL	0.212822	0.0668284
P06865	3073	HEXA	-0.308251	0.00046247
P07099	2052	EPHX1	-0.362104	0.000243517
P07108	1622	DBI	-0.376293	0.00331812
P07195	3945	LDHB	-0.956995	3.59269e-12
P07203	2876	GPX1	0.509098	5.31928e-07
P07237	5034	P4HB	-0.787632	8.88835e-12
P07305	3005	H1F0	-0.639692	0.042524
P07311	97	ACYP1	-0.270542	0.0356057
P07332	2242	FES	-0.321128	4.61874e-06
P07339	1509	CTSD	-0.443307	7.83858e-10
P07355	302	ANXA2	-0.270344	2.02758e-05
P07384	823	CAPN1	-0.43838	1.99849e-08
P07437	203068	TUBB	-0.664251	2.42153e-08
P07602	5660	PSAP	-0.0396967	0.0750352
P07686	3074	HEXB	-0.329906	7.14316e-06
P07737	5216	PFN1	-0.456355	4.41306e-09
P07741	353	APRT	-0.626431	3.74454e-08
P07814	2058	EPRS	-0.90382	5.83172e-14
P07858	1508	CTSB	0.0112751	0.102217
P07900	3320	HSP90AA1	-0.900865	4.57101e-13
P07902	2592	GALT	-0.0621111	0.0860131
P07910	3183	HNRNPC	-0.460074	7.20445e-06
P07919	7388	UQCRH	-0.586451	1.09771e-05
P07942	3912	LAMB1	-0.0591042	0.0847908
P07948	4067	LYN	-0.377447	6.13771e-06
P07954	2271	FH	-0.631173	5.0041e-08
P07992	2067	ERCC1	-0.653202	0.000257625
P07996	7057	THBS1	-0.452153	0.0617059
P08047	6667	SP1	-0.257428	0.00912533
P08069	3480	IGF1R	-0.218879	0.0247942
P08133	309	ANXA6	-0.482917	2.44156e-10
P08174	1604	CD55	0.569922	0.0516714
P08195	6520	SLC3A2	-0.956243	9.14441e-11
P08236	2990	GUSB	-0.500006	8.29325e-06
P08237	5213	PFKM	0.0179795	0.10458
P08238	3326	HSP90AB1	-1.06732	5.67224e-14
P08240	6734	SRPR; SRPRA	-0.841166	1.77161e-11
P08243	440	ASNS	-0.880437	8.04028e-08
P08246	1991	ELANE	-0.472694	3.59225e-08
P08311	1511	CTSG	-0.636551	8.98037e-09
P08397	3145	HMBS	-0.557849	8.15943e-06
P08559	5160	PDHA1	-0.311701	3.67961e-07
P08567	5341	PLEK	-0.17698	0.00122925
P08574	1537	CYC1	-0.428849	3.68317e-06
P08575			-0.303711	8.04028e-08
P08579	6629	SNRPB2	-0.616699	2.42611e-09
P08581	4233	MET	-0.351855	0.0812379
P08621	6625	SNRNP70	-0.725432	1.41087e-09
P08631	3055	HCK	-0.481375	1.67315e-06
P08648	3678	ITGA5	-0.586009	7.12419e-09
P08670	7431	VIM	-1.14307	9.77282e-13
P08708	6218	RPS17; RPS17L	-1.50898	2.40207e-10
P08727	3880	KRT19	0.0900863	0.0814663
P08754	2773	GNAI3	-0.481595	7.78053e-06
P08758	308	ANXA5	-0.274906	1.87747e-05
P08865	3921	RPSA	-1.4152	7.09333e-12
P08962	967	CD63	-0.681975	3.59252e-09
P09001	11222	MRPL3	-0.877393	1.70216e-08
P09012	6626	SNRPA	-0.486392	1.34365e-07
P09104	2026	ENO2	0.00559192	0.107122
P09110	30	ACAA1	-0.407756	0.00159107
P09211	2950	GSTP1	-0.585368	8.75726e-10
P09234	6631	SNRPC	-0.786478	6.06775e-08
P09382	3956	LGALS1	-0.554236	8.04028e-08
P09417	5860	QDPR	-0.585079	2.5116e-07
P09429	3146	HMGB1	-0.311795	0.000149539
P09467	2203	FBP1	-0.576069	9.24222e-06
P09488	2944	GSTM1	0.0662705	0.0869062
P09493	7168	TPM1	-0.405777	0.000550704
P09496	1211	CLTA	-0.569403	1.00323e-06
P09497	1212	CLTB	-0.534635	2.08909e-07
P09525	307	ANXA4	-0.433299	1.87441e-08
P09543	1267	CNP	-0.48697	1.26709e-08
P09622	1738	DLD	-0.437049	1.17526e-08
P09651	3178	HNRNPA1	-1.38269	2.96451e-11
P09661	6627	SNRPA1	-0.636167	5.77499e-06
P09669	1345	COX6C	-0.759253	3.06958e-08
P09874	142	PARP1	-0.424266	9.67827e-11
P09884	5422	POLA1	-0.635035	1.94541e-08
P09960	4048	LTA4H	-0.693011	1.38382e-08
P09972	230	ALDOC	-0.340006	5.02111e-07
P0CG12	54921	CHTF8	-0.345199	0.00131807
P0DI82	6399; 10597; 284306	TRAPPC2; TRAPPC2P1; TRAPPC2B; ZNF547	-0.600326	7.85128e-06
P0DJ07	100131801	PET100	-0.340223	0.00366722
P0DMU7	728911; 101060211; 441521; 541465; 102723631	CT45A2; LOC101060211; CT45A7; LOC101060208; CT45A5; CT45A6; LOC102723631; CT45A10	0.118693	0.0693259
P0DMV9	3304; 3303	HSPA1B; HSPA1A	-1.46619	6.79118e-11
P0DN79	875; 102724560	CBS; LOC102724560; CBSL	-0.206276	0.0297722
P0DP25	808; 805; 801	CALM3; CALM2; CALM1	-0.329838	0.00115378
P10109	2230	FDX1	-0.652875	0.00835296
P10124	5552	SRGN	-0.800357	1.12737e-08
P10153	6036	RNASE2	-0.411766	0.002621
P10155	6738	TROVE2	-0.689141	1.14975e-08
P10242	4602	MYB	-0.395217	0.000491855
P10276	5914	RARA	-0.950957	5.43781e-08
P10301	6237	RRAS	0.0327432	0.0960103
P10398	369	ARAF	-0.378341	3.00622e-05
P10412	3008	HIST1H1E	-0.523951	5.15825e-08
P10515	1737	DLAT	-0.709685	2.45192e-11
P10599	7295	TXN	-0.425401	0.000157193
P10606	1329	COX5B	-0.463541	6.56286e-06
P10619	5476	CTSA	-0.70554	1.01173e-07
P10620	4257	MGST1	-0.0118766	0.101065
P10644	5573	PRKAR1A	-0.263639	8.65148e-06
P10768	2098	ESD	-0.608608	2.31722e-11
P10809	3329	HSPD1	-1.06126	3.59269e-12
P10909	1191	CLU	0.13216	0.0795457
P11021	3309	HSPA5	-0.684434	3.21471e-10
P11047	3915	LAMC1	0.168234	0.03217
P11049	951	CD37	-0.800644	8.41134e-06
P11117	53	ACP2	0.0997391	0.0735899
P11142	3312	HSPA8	-2.27939	4.20625e-15
P11166	6513	SLC2A1	-0.763981	9.46033e-08
P11171	2035	EPB41	-0.564309	0.00183933
P11172	7372	UMPS	-0.917313	3.71676e-11
P11177	5162	PDHB	-0.327026	8.59519e-09
P11216	5834	PYGB	-0.53185	1.27722e-08
P11233	5898	RALA	-0.690971	5.55249e-06
P11234	5899	RALB	-0.291139	0.010775
P11279	3916	LAMP1	-0.394434	4.90531e-06
P11310	34	ACADM	-0.158539	0.000773439
P11387	7150	TOP1	-0.715927	1.43358e-11
P11388	7153	TOP2A	-0.795561	8.8729e-13
P11413	2539	G6PD	-0.268006	5.74221e-06
P11441	8266	UBL4A	-1.1169	4.05657e-08
P11473	7421	VDR	-0.198253	0.00956763
P11498	5091	PC	-0.0312703	0.0879614
P11586	4522	MTHFD1	-0.691961	9.94184e-12
P11717	3482	IGF2R	-0.372316	1.83096e-06
P11766	128	ADH5	-0.465252	5.68723e-10
P11802	1019	CDK4	-0.680118	3.97822e-05
P11908	5634	PRPS2	-1.18762	0.000338972
P11940	26986	PABPC1	-2.29771	4.18007e-16
P12004	5111	PCNA	-0.374587	8.74757e-10
P12081	3035	HARS	-0.794668	1.03683e-13
P12236	293	SLC25A6	-1.95098	4.0901e-12
P12268	3615	IMPDH2	-1.22435	3.41481e-13
P12270	7175	TPR	-0.583637	5.36812e-11
P12277	1152	CKB	-0.0469704	0.0883156
P12429	306	ANXA3	0.153982	0.0574998
P12694	593	BCKDHA	0.0822488	0.00508334
P12814	87	ACTN1	-0.628913	1.56869e-09
P12955	5184	PEPD	-0.40087	8.60323e-08
P12956	2547	XRCC6	-0.567842	9.35074e-12
P13010	7520	XRCC5	-0.603854	7.26293e-11
P13051	7374	UNG	-0.791371	1.93661e-07
P13073	1327	COX4I1	-0.784451	1.51542e-10
P13196	211	ALAS1	-0.458684	0.000112097
P13473	3920	LAMP2	-0.265384	0.00542176
P13489	6050	RNH1	-0.529709	5.87706e-10
P13498	1535	CYBA	-0.620902	1.65224e-07
P13591	4684	NCAM1	0.141043	0.0699453
P13612	3676	ITGA4	-0.546765	4.36521e-06
P13639	1938	EEF2	-2.05408	2.05374e-17
P13667	9601	PDIA4	-0.614047	3.20093e-11
P13674	5033	P4HA1	-0.592109	2.53096e-06
P13693	7178	TPT1	-1.60246	5.39425e-13
P13747	3133	HLA-E	-0.41985	0.00268744
P13796	3936	LCP1	-0.618586	2.38397e-13
P13797	5358	PLS3	0.0449299	0.0867566
P13798	327	APEH	-0.616945	9.68005e-12
P13804	2108	ETFA	-0.244359	5.9235e-06
P13807	2997	GYS1	-0.563777	2.40061e-08
P13861	5576	PRKAR2A	-0.428121	2.64839e-06
P13929	2027	ENO3	-0.319834	0.000217364
P13984	2963	GTF2F2	-0.798222	1.54967e-07
P13987	966	CD59	0.126924	0.0579661
P13994	81576	CCDC130	-0.366083	0.00547911
P13995	10797	MTHFD2	-0.969664	1.62882e-06
P14174	4282	MIF	-0.763964	8.60323e-08
P14209	4267	CD99	-0.260251	0.00192696
P14314	5589	PRKCSH	-0.529917	2.58945e-08
P14317	3059	HCLS1	-0.532162	2.0688e-09
P14324	2224	FDPS	-0.672119	1.80842e-08
P14373	5987	TRIM27	-0.558703	5.21732e-05
P14384	1368	CPM	0.140042	0.0121232
P14406	1347	COX7A2	-0.358856	0.00142482
P14550	10327	AKR1A1	-0.296598	0.000278127
P14618	5315	PKM	-0.437523	1.64185e-09
P14625	7184	HSP90B1	-0.528379	8.8127e-12
P14635	891	CCNB1	-0.525746	8.82991e-07
P14735	3416	IDE	-0.753654	5.53619e-10
P14854	1340	COX6B1	-0.480703	4.49267e-06
P14866	3191	HNRNPL	-0.20611	6.10092e-06
P14868	1615	DARS	-0.646103	1.14668e-13
P14923	3728	JUP	0.218898	0.0188402
P14927	7381	UQCRB	-0.590128	8.43038e-08
P15104	2752	GLUL	0.0490965	0.0507884
P15121	231	AKR1B1	-0.17154	0.000995879
P15151	5817	PVR	-1.18866	1.69741e-05
P15153	5880	RAC2	-0.774237	4.98174e-10
P15170	2935	GSPT1	-0.964099	1.33245e-11
P15289	410	ARSA	-0.25035	0.0419365
P15291	2683	B4GALT1	-0.772131	0.00633238
P15311	7430	EZR	-0.419424	2.62348e-10
P15328	2348	FOLR1	-0.0845531	0.0882354
P15374	7347	UCHL3	-0.758175	1.84599e-08
P15408	2355	FOSL2	-0.776389	9.57993e-07
P15498	7409	VAV1	-0.412088	1.67238e-06
P15529	4179	CD46	-0.420672	0.00836143
P15531	4830	NME1	-0.843585	1.46222e-06
P15559	1728	NQO1	-0.484331	8.7926e-05
P15586	2799	GNS	0.163276	0.00552554
P15848	411	ARSB	-0.410389	1.41355e-06
P15880	6187	RPS2	-1.63633	6.02843e-13
P15923	6929	TCF3	-0.564614	0.000388378
P15924	1832	DSP	-0.32635	0.0694306
P15927	6118	RPA2	-0.404953	9.00807e-06
P15954	1350	COX7C	-0.559385	5.28289e-05
P16070	960	CD44	-0.987275	8.08216e-10
P16083	4835	NQO2	-0.453277	0.000154185
P16104	3014	H2AFX	-0.462723	5.89444e-06
P16150	6693	SPN; LOC101929889; LOC105369261	-0.704675	1.1e-07
P16152	873; 54093	CBR1; SETD4	-0.628676	7.12833e-08
P16219	35	ACADS	-0.22398	0.0164935
P16278	2720	GLB1	-0.338866	0.000292843
P16284			-0.178391	0.00265324
P16298	5532	PPP3CB	-0.506299	0.00642733
P16333	4690	NCK1	-0.621787	4.73385e-05
P16401	3009	HIST1H1B	-0.248196	6.98883e-05
P16402	3007	HIST1H1D	0.252154	0.000204735
P16403	3006	HIST1H1C	-0.0822767	0.0105966
P16435	5447	POR	-0.607037	6.92573e-09
P16615	488	ATP2A2	-0.910236	1.01887e-09
P16671	948	CD36	-0.34681	0.000104581
P16885	5336	PLCG2	-0.568908	6.36618e-07
P16930	2184	FAH	-0.547864	1.31964e-06
P16949	3925	STMN1	-0.209935	0.000719139
P16989	8531	CSDA; YBX3	-1.35731	1.66626e-08
P17050	4668	NAGA	-0.359685	4.69672e-05
P17096	3159	HMGA1	-1.12274	9.58656e-11
P17152	8834	TMEM11	-0.733356	1.24652e-05
P17174	2805	GOT1	-0.219024	0.0282537
P17252	5578	PRKCA	-0.0195689	0.103523
P17275	3726	JUNB	-0.840717	6.53189e-06
P17342	4883	NPR3	0.135816	0.0523819
P17405			-0.423973	0.0560619
P17480	7343	UBTF	-0.445647	2.94437e-10
P17535	3727	JUND	-0.708785	8.10161e-09
P17544	11016	ATF7	0.043785	0.0961707
P17568	4713	NDUFB7	-0.877461	2.32592e-06
P17612	5566	PRKACA	-0.382777	0.000881247
P17655	824	CAPN2	-0.384935	1.09771e-05
P17676	1051	CEBPB	-0.933205	3.93841e-06
P17706	5771	PTPN2	-0.708219	1.05887e-07
P17812	1503	CTPS1	-0.698745	0.000444819
P17813	2022	ENG	-0.214387	0.0113787
P17844	1655	DDX5	-1.27505	9.36972e-16
P17858	5211	PFKL	-0.39516	1.19629e-06
P17900	2760	GM2A	-0.556607	1.02512e-07
P17931	3958	LGALS3	-0.0542295	0.0853777
P17947	6688	SPI1	-0.168155	0.00498743
P17980	5702	PSMC3	-0.821253	1.61131e-11
P17987	6950	TCP1	-0.928964	1.19556e-12
P18031	5770	PTPN1	-0.475558	4.00445e-09
P18074	2068	ERCC2	-0.760481	1.13017e-08
P18077	6165	RPL35A	-1.49715	4.77111e-11
P18084	3693	ITGB5	-0.155785	0.0437195
P18085	378	ARF4	-0.644104	0.000158218
P18124	6129	RPL7	-1.64042	4.20625e-15
P18206	7414	VCL	-0.45677	7.29952e-09
P18583	6651	SON	-0.581373	2.35686e-11
P18615	7936	NELFE; RDBP	-0.460694	2.58162e-06
P18621	6139	RPL17	-1.58756	6.4865e-13
P18669	5223; 643576	PGAM1; LOC643576	-0.78416	2.30948e-13
P18754	1104	RCC1	-0.870475	3.84894e-09
P18858	3978	LIG1	-0.491648	1.0775e-10
P18859	522	ATP5J	-0.411015	0.000491408
P18887	7515	XRCC1	-0.480177	1.38382e-08
P19022	1000	CDH2	0.266006	0.0185211
P19174	5335	PLCG1	0.483077	0.0330667
P19256	965	CD58	-0.364458	0.0757797
P19338	4691	NCL	-0.768257	1.37235e-13
P19367	3098	HK1	-0.524183	0.000160752
P19387	5432	POLR2C	-0.754044	7.74824e-08
P19388	5434	POLR2E	-0.361177	3.72744e-07
P19397	963	CD53	-1.24827	7.43614e-08
P19404	4729	NDUFV2	-0.273459	4.438e-05
P19440	2678	GGT1	-0.806986	2.22462e-08
P19447	2071	ERCC3	-0.227352	0.0655297
P19474	6737	TRIM21	-0.362681	0.00080111
P19525	5610	EIF2AK2	-0.177423	0.0411245
P19623	6723	SRM	-0.769357	1.72042e-08
P19784	1459	CSNK2A2	-0.800993	4.83692e-08
P19793	6256	RXRA	-0.464548	6.68861e-07
P19838	4790	NFKB1	-0.531939	1.30472e-06
P19971	1890; 9997	TYMP; SCO2	-0.386695	2.55878e-07
P20020			-0.226753	0.0165784
P20042	8894	EIF2S2	-0.752047	5.09116e-11
P20073	310	ANXA7	-0.464668	1.02025e-09
P20138	945	CD33	-0.898527	1.63893e-08
P20160	566	AZU1	-0.552464	1.76843e-07
P20248	890	CCNA2	-0.491452	6.48547e-08
P20290	689	BTF3	-1.238	3.01093e-12
P20292	241	ALOX5AP	-0.452442	6.06841e-05
P20338	5867	RAB4A	-1.03339	2.52021e-05
P20339	5868	RAB5A	-0.635859	8.71487e-05
P20340	5870	RAB6A	-0.539832	5.21732e-05
P20585	4437	MSH3	-0.300175	0.00029851
P20618	5689	PSMB1	-0.688802	2.62087e-10
P20645	4074	M6PR	-0.704012	5.77147e-08
P20674	9377	COX5A	-0.852266	5.03137e-09
P20700	4001	LMNB1	-0.587498	7.08709e-12
P20701	3683	ITGAL	-0.421888	3.31945e-09
P20810	831	CAST	-0.279622	9.60728e-05
P20839	3614	IMPDH1	-0.703198	0.000101673
P20908	1289	COL5A1	-0.410555	0.0362757
P20962	5763	PTMS	-0.0281612	0.100959
P21127			-0.900176	0.000207613
P21266	2947	GSTM3	-0.00192031	0.107206
P21281	526	ATP6V1B2	-0.471015	3.53609e-10
P21283	528	ATP6V1C1	-0.644726	2.79796e-11
P21291	1465	CSRP1	-0.291692	0.00480356
P21333	2316	FLNA	-0.460627	6.64621e-11
P21359	4763	NF1	-0.712224	0.00480568
P21399	48	ACO1	-0.124946	0.0140532
P21796	7416	VDAC1	-1.03582	2.90455e-13
P21912	6390	SDHB	-0.342264	1.7384e-05
P21964	1312	COMT	-0.366065	1.01289e-06
P21980	7052	TGM2	-0.10596	0.05638
P22033	4594	MUT	-0.16287	0.00324814
P22059	5007	OSBP	-0.434774	3.85403e-08
P22061	5110	PCMT1	-0.482744	8.58743e-07
P22087	2091	FBL	-0.880719	8.70619e-13
P22090	6192	RPS4Y1	-1.55958	7.09333e-12
P22102	2618	GART	-0.933763	4.12287e-13
P22234	10606	PAICS	-1.06971	1.72863e-14
P22307	6342	SCP2	-0.477964	9.51963e-09
P22314	7317	UBA1	-0.461976	7.47262e-11
P22392	4831; 654364	NME2; NME1-NME2	-1.56438	4.51385e-11
P22415	7391	USF1	-0.171743	0.0188078
P22570	2232	FDXR	-0.32901	9.03583e-07
P22626	3181	HNRNPA2B1	-0.310102	9.49867e-06
P22670	5989	RFX1	-0.514131	0.018814
P22681	867	CBL	-0.176085	0.0266695
P22695	7385	UQCRC2	-0.652322	1.19556e-12
P22830	2235	FECH	-0.124364	0.0413428
P23141	1066	CES1	-0.244876	7.99451e-07
P23193	6917	TCEA1	-0.362332	1.36605e-09
P23229	3655	ITGA6	-0.412946	0.0234727
P23246	6421	SFPQ	-0.627128	1.31409e-12
P23258	7283	TUBG1	-0.969611	5.7888e-08
P23284	5479	PPIB	-0.691585	2.63651e-09
P23368	4200	ME2	-0.793223	5.91379e-10
P23381	7453	WARS	-0.627292	2.31697e-12
P23396	6188	RPS3	-1.52662	1.9058e-14
P23443	6198	RPS6KB1	-0.48661	0.000802961
P23458	3716	JAK1	-0.179545	0.00867926
P23469	5791	PTPRE	-0.62597	0.0260504
P23497	6672	SP100	-0.433807	0.00996686
P23526	191	AHCY	-1.28064	2.75763e-14
P23528	1072	CFL1	-0.321237	8.22254e-05
P23588	1975	EIF4B	-1.35847	3.01093e-12
P23634	493	ATP2B4	0.0411267	0.0850573
P23786	1376	CPT2	0.11967	0.00970951
P23919	1841	DTYMK	-0.478253	7.46447e-06
P23921	6240	RRM1	-0.71933	1.04478e-09
P24158	5657	PRTN3	-0.847729	4.94194e-11
P24390	10945	KDELR1	-1.00372	2.41712e-05
P24534	1933	EEF1B2	-1.62216	5.0115e-13
P24539	515	ATP5F1	-0.752597	7.3611e-11
P24666	52	ACP1	-0.655725	2.07766e-10
P24752	38	ACAT1	-0.391332	3.1159e-10
P24844	10398	MYL9	0.0805727	0.0907513
P24928	5430	POLR2A	-0.247576	1.60637e-08
P24941	1017	CDK2	-0.45858	1.27362e-06
P25098	156	ADRBK1; GRK2	-0.385149	2.14214e-05
P25205	4172	MCM3	-0.40264	1.04383e-11
P25325	4357	MPST	-0.622845	3.73328e-08
P25398	6206	RPS12	-1.50483	2.16379e-08
P25440	6046	BRD2	-0.414116	1.1611e-06
P25490	7528	YY1	-0.445928	1.03786e-05
P25685	3337	DNAJB1	-1.0975	5.89645e-13
P25705	498	ATP5A1	-0.626031	1.3427e-12
P25774	1520	CTSS	-0.295724	0.000272147
P25786	5682	PSMA1	-0.580729	1.51332e-08
P25787	5683	PSMA2	-0.694083	6.74088e-10
P25788	5684	PSMA3	-0.695157	2.63651e-09
P25789	5685	PSMA4	-0.651427	8.90203e-08
P26006	3675	ITGA3	-0.1181	0.0973744
P26010	3695	ITGB7	-0.0865078	0.0652428
P26038	4478	MSN	-0.663228	5.57234e-12
P26196	1656	DDX6	-1.14712	7.14976e-12
P26358	1786	DNMT1	-0.626645	2.90455e-13
P26368	11338	U2AF2	-0.465979	1.1028e-09
P26373	6137	RPL13	-1.4891	8.18053e-13
P26374	1122	CHML	-0.46383	5.43552e-06
P26440			-0.148036	0.00055947
P26447	6275	S100A4	-0.420433	9.45415e-07
P26572	4245	MGAT1	-0.612837	1.22101e-07
P26583	3148	HMGB2	0.0264202	0.0738401
P26599	5725	PTBP1	-0.444178	2.94105e-09
P26639	6897	TARS	-0.838692	1.68815e-11
P26640	7407; 57176	VARS; VARS2	-0.662608	6.18216e-11
P26641	1937	EEF1G	-1.62571	3.01093e-12
P26885	2286	FKBP2	-0.413814	0.0024641
P26951	3563	IL3RA	-0.421828	7.05481e-06
P27105	2040	STOM	-0.618558	4.64639e-08
P27144	205	AK4; LOC100507855	-0.628462	0.0173351
P27348	10971	YWHAQ	-0.353257	1.92088e-06
P27361	5595	MAPK3	-0.523302	0.0255906
P27449	527	ATP6V0C	-0.874275	4.74737e-06
P27635	6134	RPL10	-1.33462	3.59269e-12
P27694	6117	RPA1	-0.448782	6.40847e-10
P27695	328	APEX1	-0.738948	8.94667e-10
P27701	3732	CD82	-0.615142	8.83214e-06
P27707	1633	DCK	-0.0946692	0.0159666
P27708	790	CAD	-1.15203	2.1893e-12
P27797	811	CALR	-0.656919	1.20718e-10
P27816	4134	MAP4	-0.506645	2.63651e-09
P27824	821	CANX	-0.768306	1.19556e-12
P27986	5295	PIK3R1	-0.189137	0.00666929
P28062	5696	PSMB8	-0.709206	5.50414e-09
P28065	5698	PSMB9	-0.0318966	0.0948902
P28066	5686	PSMA5	-0.806054	3.99614e-12
P28070	5692	PSMB4	-0.61676	1.00554e-09
P28072	5694	PSMB6	-0.526276	8.40833e-08
P28074	5693	PSMB5	-0.896003	8.59685e-11
P28288	5825	ABCD3	-0.523112	3.3746e-06
P28290	6744	SSFA2	-0.475531	0.0118204
P28331	4719	NDUFS1	-0.279917	1.02088e-06
P28340	5424	POLD1	-0.333255	1.29463e-07
P28482	5594	MAPK1	-0.420486	1.90128e-08
P28676	25801	GCA	-0.44019	3.41259e-06
P28715	2073	ERCC5	-0.338863	0.000166117
P28749	5933	RBL1	-0.671849	4.94237e-05
P28799	2896	GRN	-0.315072	0.000137006
P28838	51056	LAP3	-0.658471	2.12284e-10
P29083	2960	GTF2E1	-0.671128	0.0004153
P29084	2961	GTF2E2	-0.566435	6.44889e-08
P29144	7174	TPP2	-0.77097	4.01576e-12
P29218	3612	IMPA1	-0.551796	5.49948e-09
P29350	5777	PTPN6	-0.762824	3.60983e-12
P29353	6464	SHC1	-0.209894	0.0196967
P29372	4350	MPG	-0.637359	7.76447e-07
P29375	5927	KDM5A	0.0649654	0.0486649
P29401	7086	TKT	-1.01684	1.0808e-11
P29466	834	CASP1	-1.46401	0.00757375
P29590	5371	PML	-0.22489	1.3942e-05
P29597	7297	TYK2	-0.112168	0.027571
P29692	1936	EEF1D	-1.21611	4.1071e-11
P29966	4082	MARCKS	-0.00978413	0.106222
P29992	2767	GNA11	-0.185815	0.0791088
P30038	8659	ALDH4A1	-0.380294	2.3813e-07
P30040	10961	ERP29	-0.529647	3.93988e-08
P30041	9588	PRDX6	-0.439933	3.08942e-06
P30043	645	BLVRB	-0.343898	6.72502e-05
P30044	25824	PRDX5	-0.251643	0.013004
P30046	1652	DDT	-0.617143	2.10977e-08
P30048	10935	PRDX3	-0.615667	1.36997e-09
P30049	513	ATP5D	-1.14058	5.38183e-11
P30050	6136	RPL12	-1.84794	1.58701e-10
P30084	1892	ECHS1	-0.414769	2.45876e-09
P30085	51727	CMPK1	-0.662778	5.16344e-09
P30086	5037	PEBP1	-0.522505	3.05105e-08
P30101	2923	PDIA3	-0.507269	4.77311e-10
P30153	5518	PPP2R1A	-0.566196	1.17699e-12
P30154	5519	PPP2R1B	-0.73202	3.3859e-08
P30260	996	CDC27	-0.543893	1.17857e-06
P30273	2207	FCER1G	-1.42864	5.97319e-08
P30291	7465	WEE1	-0.609432	4.81276e-07
P30307	995	CDC25C	0.0826596	0.0680034
P30405	10105	PPIF	-0.787967	8.52076e-11
P30414	4820	NKTR	-0.530512	0.00146169
P30419	4836	NMT1	-0.518089	2.85874e-08
P30481	3106	HLA-B	0.15184	0.0421991
P30519	3163	HMOX2	-1.02001	8.24273e-10
P30520	159	ADSS	-1.01963	1.02409e-12
P30533	4043	LRPAP1	-0.67421	2.29935e-12
P30536	706	TSPO	-0.42167	3.49114e-05
P30566	158	ADSL	-0.998568	1.93723e-11
P30622	6249	CLIP1	-0.605703	4.73405e-06
P30626	6717	SRI	-0.464352	0.000838392
P30679	2769	GNA15	-0.61803	8.00089e-05
P30740	1992	SERPINB1	-0.580664	1.6426e-06
P30837	219	ALDH1B1	-0.557235	1.39017e-05
P30838	218	ALDH3A1	0.369018	0.0347985
P30876	5431	POLR2B	-0.46369	4.21298e-07
P31040	6389	SDHA	-0.262462	2.30501e-05
P31146	11151	CORO1A	-0.614078	7.16457e-12
P31150	2664	GDI1	-0.449827	1.34809e-06
P31153	4144	MAT2A	-1.92003	2.2646e-12
P31327	1373	CPS1	0.0284664	0.0814349
P31350	6241	RRM2	-1.207	2.64725e-12
P31483	7072	TIA1	-0.444681	2.5101e-05
P31641	6533	SLC6A6	-0.0962648	0.08589
P31689	3301	DNAJA1	-1.37929	1.33245e-11
P31749	207	AKT1	-0.438889	4.14009e-06
P31751	208	AKT2	-0.372325	2.48154e-05
P31930	7384	UQCRC1	-0.529838	1.22459e-09
P31937	11112	HIBADH	-0.148291	0.0789513
P31939	471	ATIC	-0.948253	5.63653e-13
P31942	3189	HNRNPH3	-0.550673	6.92058e-10
P31943	3187	HNRNPH1	-0.643297	1.95288e-09
P31946	7529	YWHAB	-0.435436	7.96807e-07
P31947	2810	SFN	-0.408772	1.08695e-05
P31948	10963	STIP1	-0.902176	5.74872e-13
P31949	6282	S100A11	-0.363845	3.44367e-06
P32004	3897	L1CAM	-0.136401	0.0424954
P32119	7001	PRDX2	-0.396078	4.16468e-08
P32189	2710	GK	-0.855493	4.12307e-08
P32322	5831	PYCR1	-0.165752	0.0719411
P32455	2633	GBP1	0.491711	0.00408911
P32519	1997	ELF1	-0.161115	4.46937e-06
P32754	3242	HPD	0.320846	0.0350386
P32942	3385	ICAM3	-0.294549	0.0055282
P32969	6133	RPL9	-1.4993	2.8502e-11
P33121	2180	ACSL1	-1.09536	5.84594e-11
P33176	3799	KIF5B	-0.528005	3.75707e-09
P33240	1478	CSTF2	-0.312157	0.000107476
P33241	4046	LSP1	-0.172695	0.00463203
P33316	1854	DUT	-0.390163	2.88741e-05
P33527	4363	ABCC1	-0.499062	0.000869716
P33552	1164	CKS2	-0.723569	1.09771e-05
P33897	215	ABCD1	-0.463261	8.30833e-05
P33981	7272	TTK	-0.255366	3.99332e-05
P33991	4173	MCM4	-0.575972	9.77282e-13
P33992	4174	MCM5	-0.332525	6.91569e-09
P33993	4176	MCM7	-0.428334	5.59567e-11
P34059	2588	GALNS	-0.117476	0.0693259
P34741	6383	SDC2	-0.732746	8.21268e-07
P34896	6470	SHMT1	0.00505927	0.103815
P34897	6472	SHMT2	-0.914557	5.99852e-12
P34910	2124	EVI2B	-0.570356	1.35881e-05
P34932	3308	HSPA4	-0.802892	2.62954e-11
P34949	4351	MPI	-0.415096	0.00215854
P35052	2817	GPC1	-0.309408	0.0329443
P35080	5217	PFN2	0.539761	0.0253425
P35221	1495	CTNNA1	-0.486961	3.13532e-07
P35222	1499	CTNNB1	-0.139266	0.0363881
P35226	648; 100532731	BMI1; COMMD3-BMI1	0.0192734	0.0981452
P35232	5245	PHB	-0.879473	5.84594e-11
P35236	5778	PTPN7	-0.630393	3.08859e-08
P35237	5269	SERPINB6	-0.443474	4.22121e-05
P35240	4771	NF2	-0.16248	0.0399914
P35241	5962	RDX	-0.683421	4.33338e-07
P35244	6119	RPA3	-0.525399	4.64316e-08
P35249	5984	RFC4	-0.556259	1.4804e-08
P35250	5982	RFC2	-0.687071	5.6918e-08
P35251	5981	RFC1	-0.527217	4.31001e-05
P35268	6146	RPL22	-1.44643	1.75927e-12
P35269	2962	GTF2F1	-0.496025	1.37071e-06
P35270	6697	SPR	-0.816322	2.5263e-05
P35573	178	AGL	-0.144823	0.0243274
P35579	4627	MYH9	-0.745392	3.9305e-13
P35580	4628	MYH10	0.0361656	0.0925124
P35606	9276	COPB2	-0.626597	6.32474e-11
P35611	118	ADD1	-0.256732	0.000180379
P35612	119	ADD2	-0.300545	5.4041e-06
P35613	682	BSG	-0.751901	1.66806e-09
P35625	7078	TIMP3	0.790779	0.0693259
P35637	2521	FUS	-0.492858	8.83338e-07
P35658	8021	NUP214	-0.638173	2.6513e-07
P35659	7913	DEK	-0.352178	5.10098e-07
P35790	1119	CHKA	-1.13414	7.60308e-07
P35914	3155	HMGCL	0.272648	0.000514663
P35998	5701	PSMC2	-0.604412	7.86204e-08
P36222	1116	CHI3L1	-0.39937	2.87533e-06
P36404	402	ARL2	-0.51685	9.46393e-06
P36405	403	ARL3	-0.312993	0.00109506
P36507	5605	MAP2K2	-0.457985	2.03022e-06
P36542	509	ATP5C1	-0.770563	1.75299e-12
P36543	529	ATP6V1E1	-0.405071	4.40834e-07
P36551	1371	CPOX	-0.712901	6.85629e-08
P36578	6124	RPL4	-1.3328	3.76909e-14
P36639	4521	NUDT1	-0.561996	1.41789e-07
P36776	9361	LONP1	-0.557711	3.48752e-12
P36871	5236	PGM1	-0.484446	1.58809e-05
P36873	5501	PPP1CC	-0.833143	1.58969e-09
P36888	2322	FLT3	0.519608	1.58611e-08
P36915	2794	GNL1	-0.319904	0.000762539
P36952	5268	SERPINB5	0.121188	0.0869062
P36957	1743	DLST	-0.320859	1.28951e-07
P36969	2879	GPX4	-0.0201664	0.0934958
P37108	6727	SRP14	-0.360631	2.37046e-08
P37198	23636	NUP62	-0.882415	6.18497e-09
P37235	3241	HPCAL1	-0.340139	0.000297533
P37268	2222	FDFT1	-0.621689	4.36598e-08
P37802	8407	TAGLN2	-0.484349	7.78318e-08
P37837	6888	TALDO1	-0.630802	9.90807e-13
P38117	2109	ETFB	-0.424695	2.08348e-08
P38159	27316	RBMX	-0.686871	2.3706e-12
P38398	672	BRCA1	-0.0337757	0.098174
P38432	8161	COIL	-0.640945	4.18086e-06
P38571	3988	LIPA	-0.42405	6.57942e-05
P38606	523	ATP6V1A	-0.394418	6.45832e-08
P38646	3313	HSPA9	-0.720641	1.05179e-11
P38919	9775	EIF4A3	-0.612591	1.16226e-11
P39019	6223	RPS19	-1.57329	1.08814e-13
P39023	6122	RPL3	-1.68641	3.78547e-15
P39656	1650	DDOST	-0.684233	1.81121e-11
P39687	8125	ANP32A	-0.439628	4.9805e-08
P39748	2237	FEN1	-0.688109	6.15803e-10
P39880	1523	CUX1	-0.32427	0.000322493
P40121	822	CAPG	-0.487643	2.32022e-07
P40222	200081	TXLNA	-0.827575	9.91457e-12
P40227	908	CCT6A	-1.07147	5.30754e-14
P40306	5699	PSMB10	-0.39731	1.30592e-07
P40429	23521	RPL13A	-1.7404	1.41363e-15
P40616	400	ARL1	-0.615023	0.000514055
P40692	4292	MLH1	-0.602646	1.26411e-08
P40763	6774	STAT3	-0.429775	4.35784e-08
P40818	9101	USP8	-0.360656	3.57921e-07
P40855	5824	PEX19	-0.281321	0.055837
P40925	4190	MDH1	-0.391151	2.14477e-10
P40926	4191	MDH2	-0.768688	3.3431e-14
P40937	5985	RFC5	-0.659841	3.72175e-09
P40938	5983	RFC3	-0.561552	6.92359e-08
P40939	3030	HADHA	-0.531824	7.93813e-13
P41091	1968	EIF2S3	-1.42815	5.58888e-13
P41208	1069	CETN2	-0.371508	0.00021164
P41212	2120	ETV6	-0.245538	0.000196272
P41214	1939	EIF2D	-0.365339	0.0567952
P41218	4332	MNDA	-0.428241	1.6581e-06
P41221	7474	WNT5A	-0.161615	0.0521161
P41223	8896	BUD31	-0.62079	1.98084e-06
P41226	7318	UBA7	-0.570364	9.5786e-06
P41227	8260	NAA10	-1.3458	1.38069e-11
P41229	8242	KDM5C	-0.0998568	0.0514689
P41236	5504	PPP1R2	-0.381338	3.9622e-06
P41240	1445	CSK	-0.545265	8.12256e-10
P41250	2617	GARS	-0.834017	5.28778e-13
P41252	3376	IARS	-0.777343	7.76411e-11
P41440	6573	SLC19A1	-0.975357	1.5614e-06
P41567	10209	EIF1	-1.34473	2.85215e-10
P41743	5584	PRKCI	-0.120037	0.0690013
P42025	10120	ACTR1B	-0.296737	0.0116872
P42126	1632	ECI1	-0.244952	0.00162874
P42166	7112	TMPO	-0.388866	7.16787e-06
P42167	7112	TMPO	-0.5365	4.78604e-09
P42224	6772	STAT1	-0.688872	3.01123e-11
P42226	6778	STAT6	-0.296334	5.46404e-05
P42285	23517	SKIV2L2	-0.77821	2.44181e-12
P42330	8644	AKR1C3	0.544254	6.64512e-05
P42345	2475	MTOR	-0.466217	1.16902e-05
P42356	5297	PI4KA	-0.358105	0.000377693
P42566	2060	EPS15	-0.422902	5.48798e-06
P42574	836	CASP3	-0.430219	0.000432402
P42679	4145	MATK	-0.78003	2.8953e-08
P42694	9931	HELZ	-0.088723	0.0463315
P42695	23310	NCAPD3	-0.560914	7.44461e-06
P42696	23029	RBM34	-0.579819	4.36556e-09
P42704	10128	LRPPRC	-0.944688	1.00312e-13
P42765	10449	ACAA2	-0.221532	4.81503e-05
P42766	11224	RPL35	-1.40833	1.3427e-12
P42768	7454	WAS	-0.416464	1.19907e-05
P42771	1029	CDKN2A	0.173528	0.0477346
P42773	1031	CDKN2C	0.224114	0.0350822
P42785	5547	PRCP	-0.250261	0.0400969
P42858	3064	HTT	-0.152537	0.0088816
P42892	1889	ECE1	-0.0396784	0.0902911
P42898	4524	MTHFR	1.60395	0.0158506
P43007	6509	SLC1A4	-1.20434	1.31635e-08
P43034	5048	PAFAH1B1	-0.537675	7.31096e-11
P43121	4162	MCAM	0.0537094	0.0849656
P43155	1384	CRAT	-0.445156	0.0229023
P43243	9782	MATR3	-0.759125	1.02696e-09
P43246	4436	MSH2	-0.814897	2.55357e-12
P43250	2870	GRK6	-0.610225	6.15964e-05
P43304	2820	GPD2	-0.224195	9.61408e-06
P43307	6745	SSR1	-0.809712	5.02108e-11
P43353	221	ALDH3B1	0.0889451	0.073131
P43405	6850	SYK	-0.514229	2.42254e-09
P43487	5902	RANBP1	-0.60695	3.4826e-09
P43490	10135	NAMPT	-0.632866	3.86735e-07
P43686	5704	PSMC4	-0.773154	2.64596e-12
P43897	10102	TSFM	-0.604099	2.12382e-08
P45880	7417	VDAC2	-1.12948	1.99742e-13
P45954	36	ACADSB	-0.468681	0.00068339
P45973	23468	CBX5	-0.320127	3.94937e-05
P45974	8078	USP5	-0.456247	4.93598e-08
P45985	6416	MAP2K4	-0.0224608	0.105395
P46013	4288	MKI67	-0.558936	1.05524e-10
P46019	5256	PHKA2	-0.397403	0.00738384
P46060	5905	RANGAP1	-0.755426	1.13994e-11
P46063	5965	RECQL	-0.460477	1.1738e-09
P46087	4839	NOP2	-1.08147	3.18341e-10
P46100	546	ATRX	-0.351684	0.000494448
P46108	1398	CRK	-0.564786	0.000121478
P46109	1399	CRKL	-0.405276	1.38683e-05
P46199	4528	MTIF2	-0.380267	0.000608189
P46379	7917	BAG6	-0.664337	1.79023e-10
P46459	4905	NSF	-0.441957	6.1409e-10
P46527	1027	CDKN1B	-0.193611	0.0134108
P46531	4851	NOTCH1	-0.462361	0.00176915
P46734	5606	MAP2K3	-0.207391	0.0335069
P46776	6157	RPL27A	-1.63889	3.61997e-12
P46777	6125	RPL5	-1.39622	3.85513e-13
P46778	6144	RPL21	-1.57206	4.57101e-13
P46779	6158	RPL28	-1.38583	1.38839e-12
P46781	6203	RPS9	-1.56811	9.27983e-14
P46782	6193	RPS5	-1.36056	1.99742e-13
P46783	6204	RPS10	-1.39878	7.44824e-15
P46821	4131	MAP1B	-0.249877	0.00487686
P46926	10007	GNPDA1	-0.553712	0.0124737
P46939	7402	UTRN	-0.492566	1.49998e-05
P46940	8826	IQGAP1	-0.347825	9.37635e-09
P46976	2992	GYG1	-0.949047	3.36172e-07
P46977	3703	STT3A	-0.667974	7.00028e-10
P47224	5877	RABIF	-1.06658	0.00198298
P47712	5321	PLA2G4A	-0.232864	0.000119001
P47755	830	CAPZA2	-0.495942	7.96282e-08
P47756	832	CAPZB	-0.449131	1.30139e-09
P47897	5859	QARS	-1.09332	3.71676e-11
P47914	6159	RPL29	-1.26387	1.61091e-12
P47974	678	ZFP36L2	-0.592391	2.51506e-06
P47985	7386	UQCRFS1	-0.601686	2.26465e-10
P48047	539	ATP5O	-0.763092	1.05673e-10
P48059	3987	LIMS1	-0.553451	1.4627e-05
P48147	5550	PREP	-0.817405	7.87161e-11
P48163	4199	ME1	-0.0235851	0.0988095
P48200			-0.537897	3.24536e-07
P48426	5305	PIP4K2A	-0.0860882	0.0607398
P48444	372	ARCN1	-0.690877	5.77791e-11
P48449	4047	LSS	-0.453227	1.70562e-05
P48506	2729	GCLC	0.0278999	0.0990155
P48507	2730	GCLM	-0.556614	8.26372e-07
P48509	977	CD151	-0.683123	9.97777e-08
P48553	7109	TRAPPC10	-0.551823	0.0234996
P48556	5714	PSMD8	-0.636317	3.92908e-10
P48634	7916	PRRC2A	-0.612234	1.58838e-07
P48637	2937	GSS	-0.307657	4.85765e-07
P48643	22948	CCT5	-0.934554	1.61091e-12
P48651	9791	PTDSS1	-0.721744	2.61767e-06
P48681	10763	NES	1.34629	0.00757418
P48723	6782	HSPA13	-0.285041	0.00105702
P48729	1452	CSNK1A1	-0.390143	3.49089e-06
P48730	1453	CSNK1D	-0.384508	0.0010639
P48735	3418	IDH2	-0.440655	1.65148e-06
P48736	5294	PIK3CG	-0.388901	0.000113949
P48739	23760	PITPNB	-0.812841	5.92946e-11
P48960	976	CD97; ADGRE5	-0.352126	5.4504e-06
P49005	5425	POLD2	-0.234749	0.000978899
P49006	65108	MARCKSL1	-0.437422	1.08789e-05
P49137	9261	MAPKAPK2	-0.499608	9.6255e-09
P49189	223	ALDH9A1	-0.436355	1.32137e-07
P49207	6164	RPL34	-1.59496	4.7863e-12
P49247	22934	LOC101060545; RPIA	-0.950684	5.84796e-07
P49257	3998	LMAN1	-0.800921	5.18369e-10
P49321	4678	NASP	-0.469865	4.66125e-08
P49327	2194	FASN	-1.4073	4.18007e-16
P49354	2339	FNTA	-0.611844	9.32334e-06
P49366	1725	DHPS	-0.499131	0.0104004
P49368	7203	CCT3	-1.01546	9.22999e-14
P49406	9801	MRPL19	-0.764018	3.27162e-09
P49411	7284	TUFM	-0.502583	2.38182e-07
P49419	501	ALDH7A1	-0.10121	0.0600254
P49427	997	CDC34	-0.641106	1.43617e-06
P49454	1063	CENPF	-0.314096	1.32213e-08
P49458	6726; 653226	SRP9; SRP9P1	-0.506174	8.61451e-08
P49585	5130	PCYT1A	-0.462436	1.53893e-06
P49588	16	AARS	-0.669803	1.43162e-11
P49589	833	CARS	-0.59256	3.09267e-06
P49590	23438	HARS2	-0.180423	0.0307642
P49591	6301	SARS	-0.686767	6.92058e-10
P49642	5557	PRIM1	-0.720992	2.84501e-09
P49643	5558	PRIM2	-0.383646	8.23033e-07
P49662	837	CASP4	-0.573419	7.50414e-07
P49711	10664	CTCF	-0.350536	0.000169148
P49715	1050	CEBPA	-0.724069	4.7893e-07
P49720	5691	PSMB3	-0.545358	0.000520597
P49721	5690	PSMB2	-0.553264	3.05401e-08
P49736	4171	MCM2	-0.528613	7.04073e-11
P49748	37	ACADVL	-0.292769	4.08508e-07
P49750			-0.437739	1.32152e-07
P49754	27072	VPS41	-0.541374	0.000754681
P49755	10972	TMED10	-0.639292	6.79118e-11
P49756	58517	RBM25	-0.763165	4.57101e-13
P49757	8650	NUMB	-0.242128	0.00136924
P49768	5663	PSEN1	-0.316168	0.00842812
P49770	8892	EIF2B2	-0.687431	2.51306e-06
P49773	3094	HINT1	-0.641159	1.46419e-05
P49790	9972	NUP153	-0.704089	4.68276e-12
P49792	5903	RANBP2	-0.83123	1.09427e-12
P49815	7249	TSC2	-0.671169	1.30929e-06
P49821	4723	NDUFV1	-0.164892	0.000119744
P49840	2931	GSK3A	-0.401198	3.71972e-05
P49841	2932	GSK3B	-0.354615	0.00357529
P49848	6878	TAF6	-0.565011	4.44372e-05
P49902	22978	NT5C2	-0.600559	0.000312548
P49903	22929	SEPHS1	-0.62683	0.000254199
P49915	8833	GMPS	-0.702009	1.10755e-13
P49916	3980	LIG3	-0.520924	2.0454e-08
P49959	4361	MRE11A; MRE11	-0.448553	1.36997e-09
P50135	3176	HNMT	-0.619301	3.57086e-07
P50148	2776	GNAQ	-1.02272	1.59749e-07
P50213	3419	IDH3A	-0.755923	2.33862e-09
P50238	1396	CRIP1	-0.375404	0.0139191
P50281	4323	MMP14	-0.246993	5.37917e-05
P50395	2665	GDI2	-0.828976	5.73251e-11
P50402	2010	EMD	-0.467705	6.2012e-08
P50416	1374	CPT1A	-0.813674	1.7517e-10
P50452	5271	SERPINB8	-0.582121	1.85552e-06
P50454	871	SERPINH1	-0.503187	9.13995e-09
P50502	6767	ST13	-0.924541	2.12284e-10
P50548	2077	ERF	-0.613131	1.46592e-06
P50552	7408	VASP	-0.605524	1.33468e-11
P50570	1785	DNM2	-0.497447	4.64971e-09
P50579	10988	METAP2	-0.709539	7.87161e-11
P50583	318	NUDT2	-0.170551	0.0158788
P50613	1022	CDK7	-0.675915	2.88915e-05
P50748	9735	KNTC1	-0.485128	3.28651e-06
P50749	9770	RASSF2	-0.363335	2.81608e-06
P50750	1025	CDK9	-0.491682	9.54655e-05
P50851	987	LRBA	0.0093046	0.104825
P50897	5538	PPT1	-0.405215	1.6233e-06
P50914	9045	RPL14	-1.31235	1.02548e-12
P50990	10694	CCT8	-0.97337	9.9173e-16
P50991	10575	CCT4	-0.970492	4.57101e-13
P50995	311	ANXA11	-0.484889	1.59214e-10
P51003	10914	PAPOLA	-0.575445	2.12972e-08
P51114	8087	FXR1	-0.775008	7.61265e-11
P51116	9513	FXR2	-0.110708	0.0676853
P51148	5878	RAB5C	-0.550878	2.03041e-08
P51149	7879	RAB7A	-0.583677	4.65169e-10
P51151	9367	RAB9A	0.150098	0.0533407
P51153	5872	RAB13	-0.439285	0.0246546
P51159	5873	RAB27A	-0.819184	5.02108e-11
P51397	1611	DAP	-0.318421	0.000631459
P51398	7818	DAP3	-0.795871	3.76895e-08
P51452	1845	DUSP3	-0.853864	9.71453e-11
P51531	6595	SMARCA2	-0.216467	0.00123066
P51532	6597	SMARCA4	-0.737581	1.97114e-10
P51553	3421	IDH3G	-0.545233	1.66873e-05
P51570	2584	GALK1	-0.639073	5.90084e-09
P51571	6748	SSR4	-0.964927	5.54931e-11
P51572	10134	BCAP31	-0.559799	2.08199e-10
P51580	7172	TPMT	-0.490166	0.000250391
P51587	675	BRCA2	0.0201904	0.0921622
P51610	3054	HCFC1	-0.400078	7.75035e-08
P51648	224	ALDH3A2	-0.302914	0.00112794
P51649	7915	ALDH5A1	-0.710993	4.0237e-06
P51659	3295	HSD17B4	-0.663055	1.32064e-10
P51665	5713	PSMD7	-0.747012	7.44785e-08
P51784	8237	USP11	-0.333148	0.000477611
P51798	1186	CLCN7	-0.473388	0.00359508
P51809	6845	VAMP7	-0.401772	0.000139034
P51812	6197	RPS6KA3	-0.364315	4.31012e-08
P51825	4299	AFF1	-0.0568956	0.0579336
P51858	3068	HDGF	-0.539318	5.49175e-10
P51946	902	CCNH	-1.07981	0.000554985
P51948	4331	MNAT1	-0.576398	7.68343e-05
P51965	7324	UBE2E1	-1.11355	0.00268643
P51970	4702	NDUFA8	-0.613166	1.31588e-07
P51991	220988	HNRNPA3	-0.510125	4.08953e-09
P52209	5226	PGD	-1.03733	5.74872e-13
P52272	4670	HNRNPM	-0.47357	6.74845e-11
P52292	3838	KPNA2	-0.961921	3.01093e-12
P52294	3836	KPNA1	-0.446252	5.18008e-08
P52298	22916	NCBP2	-0.889416	9.70476e-07
P52306	5910	RAP1GDS1	-0.64878	1.47001e-09
P52434	5437	POLR2H	-1.20832	3.06234e-08
P52435	5439	POLR2J	-0.810259	3.28335e-05
P52565	396	ARHGDIA	-0.870041	5.37157e-11
P52566	397	ARHGDIB	-0.470407	1.13351e-08
P52594	3267	AGFG1	-0.277173	0.0016891
P52597	3185	HNRNPF	-0.941886	3.298e-12
P52630	6773	STAT2	0.271248	9.07319e-05
P52655	2957	GTF2A1	-0.655505	0.0144832
P52657	2958	GTF2A2	-0.804672	1.62035e-05
P52701	2956	MSH6	-0.806945	3.59332e-08
P52732	3832	KIF11	-0.23549	2.03063e-07
P52735	7410	VAV2	-0.169549	0.0517582
P52756	10181	RBM5	-0.216855	0.00209159
P52758	10247	HRSP12; RIDA	-0.338107	0.0054479
P52788	6611	SMS	-0.792251	1.19829e-07
P52789	3099	HK2	-1.2929	8.40612e-12
P52815	6182	MRPL12	-0.84436	2.83401e-07
P52888	7064	THOP1	-0.630832	9.91803e-07
P52895	1646	AKR1C2	-0.038874	0.0915468
P52907	829	CAPZA1	-0.511545	2.00698e-06
P52943	1397	CRIP2	-0.177046	0.0801703
P52948	4928	NUP98	-0.718681	6.92471e-10
P53004	644	BLVRA	-0.608012	0.00857574
P53007	6576	SLC25A1	-0.388426	4.70908e-07
P53041	5536	PPP5C	-0.67677	7.25241e-12
P53350	5347	PLK1	-0.4245	4.02106e-06
P53367	27236	ARFIP1	-0.413202	8.51852e-05
P53384	4682	NUBP1	-0.536139	1.16983e-05
P53396	47	ACLY	-0.753145	7.38558e-12
P53567	1054	CEBPG	-0.663453	6.36432e-08
P53582	23173	METAP1	-0.779213	1.32455e-07
P53597	8802	SUCLG1	-0.468459	1.3184e-05
P53602	4597	MVD	-0.479801	8.08571e-07
P53609	5229	PGGT1B	-0.440465	0.000177927
P53611	5876	RABGGTB	-1.74678	0.00141214
P53618	1315	COPB1	-0.71134	5.58888e-13
P53621	1314	COPA	-0.555123	2.12256e-09
P53634	1075	CTSC	-0.928953	6.23247e-09
P53680	1175	AP2S1	-0.613876	3.61273e-08
P53701	3052	HCCS	-0.477172	5.68169e-07
P53801	754	PTTG1IP	-0.654312	3.46247e-06
P53803	5440	POLR2K	-1.22294	0.01239
P53985	6566	SLC16A1	-1.13171	5.45322e-09
P53990	9798	IST1	-0.450153	2.17987e-09
P53992	9632	SEC24C	-0.619864	4.15087e-10
P53999	10923	SUB1	-0.622538	4.32598e-07
P54105	1207	CLNS1A	-0.346461	0.00260599
P54132	641	BLM	-0.543189	8.49855e-08
P54136	5917	RARS	-0.941829	3.91491e-12
P54252			-0.611407	0.00101755
P54289	781	CACNA2D1	0.477217	0.0124088
P54577	8565	YARS	-0.790629	1.02409e-12
P54578	9097	USP14	-0.744605	2.63757e-10
P54619	5571	PRKAG1	-0.786296	2.04904e-07
P54687	586	BCAT1	-0.726082	0.000157091
P54709	483	ATP1B3	-0.83031	9.88897e-11
P54725	5886	RAD23A	-0.656668	1.9253e-09
P54727	5887	RAD23B	-0.461998	2.75203e-08
P54802	4669	NAGLU	-0.870337	0.00863535
P54819	204	AK2	-0.527977	9.57893e-09
P54886	5832	ALDH18A1	-0.757704	6.94548e-11
P54920	8775	NAPA	-0.355674	1.97483e-09
P55008	199	AIF1	-0.480049	1.50589e-06
P55010	1983	EIF5	-0.17871	0.000117259
P55011	6558	SLC12A2	-0.299493	0.0234892
P55036	5710	PSMD4	-0.528049	8.20382e-11
P55039	1819	DRG2	-0.55206	1.152e-05
P55060	1434	CSE1L	-0.791837	5.57908e-13
P55061	7009	TMBIM6	-0.157456	0.0360583
P55072	7415	VCP	-0.549111	7.44174e-12
P55081	4236	MFAP1	-0.38452	3.46605e-05
P55084	3032	HADHB	-0.382748	2.25707e-10
P55145	7873	MANF	-1.00718	2.2285e-09
P55160	3071	NCKAP1L	-0.589364	0.000336006
P55199	8178	ELL	-0.629975	6.3783e-08
P55209	4673	NAP1L1	-1.41626	1.49991e-11
P55212	839	CASP6	-0.172926	0.0212145
P55263	132	ADK	-0.500654	4.20102e-08
P55265	103	ADAR	-0.524353	1.24518e-07
P55327	7163	TPD52	-0.840786	0.000651213
P55735	6396	SEC13	-0.606746	4.40026e-07
P55769	4809	NHP2L1; SNU13	-0.779364	4.24982e-08
P55786	9520	NPEPPS	-0.623128	4.8181e-10
P55795	3188	HNRNPH2	-0.375148	2.80124e-05
P55809	5019	OXCT1	-0.00967521	0.100959
P55854	6612	SUMO3	-0.448816	2.06343e-05
P55884	8662	EIF3B	-0.968164	1.44081e-12
P55957	637	BID	-0.358022	0.00018441
P56134	9551	ATP5J2	-0.634737	8.83429e-06
P56181	4731	NDUFV3	-0.702693	3.78435e-06
P56182	8568	RRP1	-0.920325	3.04092e-11
P56192	4141	MARS	-0.896323	8.94488e-11
P56199	3672	ITGA1	0.234125	0.0885907
P56211	10776	ARPP19	-0.15443	0.0416984
P56378	9556	C14orf2	-0.75002	3.74925e-06
P56381	514	ATP5E	-0.940459	3.55809e-06
P56385	521	ATP5I	-0.659766	3.05105e-08
P56537	3692	EIF6	-0.465018	4.5124e-06
P56545	1488	CTBP2	-0.460711	5.6582e-07
P56556	4700	NDUFA6	-0.908243	1.01923e-06
P56589	8504	PEX3	-0.584459	0.00038187
P56937	51478	HSD17B7	-0.332844	0.0128945
P57076	56683	C21orf59	-0.736537	2.44749e-10
P57081	10785	WDR4	-0.374465	0.010468
P57088	55161	TMEM33	-0.95635	1.0866e-08
P57105	55333	SYNJ2BP	-0.0214672	0.10225
P57678	50628	GEMIN4	-0.869855	7.91648e-07
P57737	79585	CORO7	-0.559916	2.8471e-05
P57740	57122	NUP107	-0.754205	5.74481e-10
P57764	79792	GSDMD	-0.199485	0.00964771
P58107			-0.0412925	0.0549485
P58546	767558; 136319	LUZP6; MTPN	-0.604855	1.05304e-07
P59998	10093	ARPC4	-0.703591	8.04868e-09
P60033	975	CD81	-0.833866	1.69162e-05
P60174	7167	TPI1	-0.497914	6.67267e-09
P60228	3646	EIF3E	-1.54547	6.95174e-14
P60468	10952	SEC61B	-0.722917	4.98587e-07
P60484	5728	PTEN	-0.232932	0.000354044
P60510	5531	PPP4C	-0.427189	0.00060575
P60520	11345	GABARAPL2	-0.190862	0.00507722
P60602	140823	ROMO1	-1.83222	0.00155547
P60604	7327	UBE2G2	-0.841909	4.06683e-07
P60660	4637	MYL6	-0.606677	1.82564e-06
P60842	1973	EIF4A1	-1.00725	5.30754e-14
P60866	6224	RPS20	-1.40494	1.39728e-14
P60891	5631	PRPS1	-0.608071	1.93983e-07
P60900	5687	PSMA6	-0.607949	1.9856e-11
P60953	998	CDC42	-0.501898	9.65198e-08
P60981	11034	DSTN	-0.694819	0.000693128
P60983	2764	GMFB	-0.927555	4.22789e-05
P61006	4218	RAB8A	-0.505837	8.51492e-07
P61009	60559	SPCS3	-0.770479	5.36494e-10
P61011	6729	SRP54	-0.657743	3.36976e-11
P61018	53916	RAB4B	-0.461968	0.0173754
P61019	5862	RAB2A	-0.466849	2.52506e-08
P61020	5869	RAB5B	-0.0474927	0.044237
P61024	1163	CKS1B	-0.395853	0.000166117
P61026	10890	RAB10	-0.461986	8.17251e-06
P61073	7852	CXCR4	-0.0309858	0.0850939
P61081	9040	UBE2M	-0.786617	1.32756e-10
P61086	3093	UBE2K	-0.368486	7.13829e-06
P61088	7334	UBE2N	-0.733616	3.24443e-10
P61106	51552	RAB14	-0.453781	3.22023e-08
P61158	10096	ACTR3	-0.414672	1.17197e-09
P61160	10097	ACTR2	-0.527069	3.35113e-11
P61163	10121	ACTR1A	-0.709036	4.79075e-12
P61201	9318	COPS2	-0.817461	1.02364e-08
P61204	377	ARF3	-0.33047	1.3508e-05
P61221	6059	ABCE1	-0.904031	6.58349e-11
P61224	5908	RAP1B	-0.48204	8.40181e-05
P61225	5912	RAP2B	0.0582604	0.0850573
P61244	4149	MAX	-0.744853	8.30904e-08
P61247	6189	RPS3A	-1.4674	6.65562e-14
P61254	6154	RPL26	-1.65103	1.13846e-08
P61289	10197	PSME3	-0.848941	4.67512e-13
P61313	6138	RPL15	-1.38289	2.19817e-13
P61326	4116	MAGOH	-0.627089	8.04135e-11
P61353	6155	RPL27	-1.46984	1.1035e-14
P61421	9114	ATP6V0D1	-0.686421	1.44503e-08
P61457	5092	PCBD1	-1.11541	5.86195e-06
P61513	6168	RPL37A	-1.44032	2.58331e-10
P61586	387	RHOA	-0.284938	0.00413807
P61604	3336	HSPE1	-0.810253	8.63592e-12
P61619	29927	SEC61A1	-0.652852	8.90203e-08
P61626	4069	LYZ	-0.468555	3.77688e-08
P61758	7411	VBP1	-0.670955	5.50118e-08
P61764	6812	STXBP1	-0.224793	0.0227856
P61769	567	B2M	-0.217701	0.00258256
P61803	1603	DAD1	-0.777314	1.80042e-07
P61916	10577	NPC2	-0.751538	1.89191e-07
P61923	22818	COPZ1	-0.62555	3.88538e-08
P61927	6167	RPL37	-1.47566	5.74481e-10
P61956	6613	SUMO2	-0.520513	2.31915e-06
P61960	51569	UFM1	-0.564625	5.07422e-06
P61962	10238	DCAF7	-0.341779	4.5597e-07
P61964	11091	WDR5	-0.886717	7.12833e-08
P61966	1174	AP1S1	-0.735446	2.69373e-06
P61970	10204	NUTF2	-0.506042	2.37404e-06
P61978	3190	HNRNPK	-0.49795	3.08259e-10
P61981	7532	YWHAG	-0.848834	5.31091e-14
P62072	26519	TIMM10	-0.684923	9.38816e-07
P62081	6201	RPS7	-1.68947	1.1035e-14
P62136	5499	PPP1CA	-0.43798	3.49572e-08
P62140	5500	PPP1CB	-0.282383	0.000400255
P62191	5700	PSMC1	-0.807242	2.31722e-11
P62195	5705	PSMC5	-0.827129	3.01282e-11
P62241	6202	RPS8	-1.50967	9.60334e-16
P62244	6210	RPS15A	-1.57993	7.52981e-12
P62249	6217	RPS16	-1.62996	1.08814e-13
P62256	7328	UBE2H	-0.141089	0.0263938
P62258	7531	YWHAE	-0.44776	3.1159e-10
P62263	6208	RPS14	-1.38604	1.01384e-10
P62266	6228	RPS23	-1.333	7.34315e-10
P62269	6222	RPS18	-1.55275	1.86005e-15
P62273	6235	RPS29	-1.1079	1.98074e-06
P62277	6207	RPS13	-1.48978	6.53375e-12
P62280	6205	RPS11	-1.58901	1.61534e-12
P62304	6635	SNRPE	-0.78679	3.65924e-06
P62306	6636	SNRPF	-0.486845	0.0548401
P62308	6637	SNRPG	-0.580818	1.89556e-05
P62310	27258	LSM3	-0.571023	3.77884e-07
P62312	11157	LSM6	-0.58244	7.50414e-07
P62314	6632	SNRPD1	-0.889891	5.38102e-06
P62316	6633	SNRPD2	-0.874958	2.17728e-12
P62318	6634	SNRPD3	-0.409502	6.46798e-07
P62330	382	ARF6	-0.65597	8.96417e-06
P62333	5706	PSMC6	-0.545846	3.70571e-10
P62424	6130	RPL7A	-1.61495	3.27486e-13
P62487	5436	POLR2G	-0.857137	2.35444e-09
P62495	2107	ETF1	-0.912332	5.83035e-12
P62633	7555	CNBP	-0.480508	1.0458e-06
P62701	6191	RPS4X	-1.52058	8.18069e-15
P62745	388	RHOB	-0.143521	0.0569234
P62750	6147	RPL23A	-1.45006	2.22224e-11
P62753	6194	RPS6	-1.57665	4.6099e-13
P62805	8359; 8361; 8360; 8363; 8370; 554313; 8365; 8364; 121504; 8367; 8294; 8366; 8362; 8368	HIST1H4A; HIST1H4F; HIST1H4D; HIST1H4J; HIST2H4A; HIST2H4B; HIST1H4H; HIST1H4C; HIST4H4; HIST1H4E; HIST1H4I; HIST1H4B; HIST1H4K; HIST1H4L	-0.407147	5.4504e-06
P62820	5861	RAB1A	-0.741282	2.39557e-10
P62826	5901	RAN	-0.848423	1.37086e-12
P62829	9349	RPL23	-1.40385	2.26261e-11
P62841	6209	RPS15	-1.13455	7.85681e-09
P62847	6229	RPS24	-1.49006	4.20625e-15
P62851	6230	RPS25	-1.6674	6.72408e-13
P62854	6231; 101929876; 728937	RPS26; LOC101929876; RPS26P25	-1.17078	8.49846e-09
P62857	6234	RPS28	-1.5088	8.05748e-13
P62861	2197	FAU	-1.14763	4.22265e-11
P62873	2782	GNB1	-0.53676	4.00699e-05
P62875	5441	POLR2L	-0.8692	9.66304e-08
P62877	9978	RBX1	-0.225583	0.0286395
P62879	2783	GNB2	-0.308265	0.00508416
P62888	6156	RPL30	-1.60991	7.89934e-14
P62891	6170; 285785	RPL39; RPL39P3	-1.13812	2.99376e-08
P62899	6160	RPL31	-1.58241	8.70619e-13
P62906	4736	RPL10A	-1.60897	1.1035e-14
P62910	6161	RPL32	-1.4807	8.39051e-11
P62913	6135	RPL11	-1.56756	5.30754e-14
P62917	6132	RPL8	-1.20882	1.30316e-11
P62937	5478	PPIA	-0.362636	2.26489e-07
P62942	2280	FKBP1A	-0.371596	8.74738e-05
P62979	6233	RPS27A	-0.740808	0.0192858
P62993	2885	GRB2	-0.330468	8.69981e-07
P62995	6434	TRA2B	-0.734756	2.44762e-09
P63000	5879	RAC1	-0.435933	2.96424e-05
P63010	163	AP2B1	-0.767314	2.45192e-11
P63092	2778	GNAS	-0.35333	0.000132037
P63096	2770	GNAI1	-0.0743427	0.0847265
P63098	5534	PPP3R1	-0.590354	1.66702e-06
P63104	7534	YWHAZ	-0.456147	2.23587e-06
P63151	5520	PPP2R2A	-0.563907	5.73661e-07
P63165	7341	SUMO1	-0.257792	0.00129183
P63167	8655	DYNLL1	-0.88517	3.59301e-08
P63172	6993	DYNLT1	-0.781303	0.000371611
P63173	6169	RPL38	-1.40806	3.07845e-09
P63208	6500	SKP1	-0.486656	2.33349e-08
P63218	2787	GNG5	-0.611157	2.5032e-08
P63220	6227	RPS21	-1.40198	2.07821e-10
P63241	1984	EIF5A	-0.869274	0.00018332
P63244	10399	GNB2L1; RACK1	-1.4798	2.05374e-17
P63272	6827	SUPT4H1	-0.884837	0.00201565
P63279	7329	UBE2I	-0.493503	1.99924e-07
P67775	5515	PPP2CA	-0.450474	0.000943621
P67809	4904	YBX1	-1.62106	1.89723e-13
P67812	23478	SEC11A	-0.516509	3.69568e-07
P67870	1460	CSNK2B	-0.768328	8.94667e-10
P67936	7171	TPM4	-0.342136	1.72696e-05
P68036	7332	UBE2L3	-0.643353	1.67855e-08
P68104	1915	EEF1A1	-2.13228	4.18007e-16
P68366	7277	TUBA4A	-0.814369	6.06223e-05
P68371	10383	TUBB4B	-0.815995	2.6133e-07
P68400	1457	CSNK2A1	-0.798008	1.39173e-11
P68402	5049	PAFAH1B2	-0.276098	0.0465388
P78316	8602	NOP14	-0.784959	2.23724e-10
P78318	3476	IGBP1	-0.662082	2.9451e-05
P78324	140885	SIRPA	-0.778405	2.89228e-09
P78330	5723	PSPH	-0.220096	0.0453434
P78332	10180	RBM6	-0.46573	1.82339e-07
P78337	5307	PITX1	-0.175891	0.00447411
P78344	1982	EIF4G2	-0.782294	3.95907e-11
P78345	10557	RPP38	0.0149936	0.105875
P78346	10556	RPP30	-0.457342	0.000277039
P78347	2969	GTF2I	-0.340591	3.35113e-11
P78357	8506	CNTNAP1	0.023108	0.103295
P78371	10576	CCT2	-1.07496	4.96447e-13
P78382	10559	SLC35A1	-0.577161	0.00995457
P78406	8480	RAE1	-0.456236	5.65086e-07
P78417	9446	GSTO1	-0.595488	8.20382e-11
P78527	5591	PRKDC	-0.565922	8.21911e-11
P78537	2647	BLOC1S1	-0.519525	0.00284016
P80217	3430	IFI35	-0.325274	0.001887
P80303	4925	NUCB2	-0.460886	1.09234e-07
P80723	10409	BASP1	0.162446	0.00380442
P82094	7110	TMF1	-0.582416	8.64438e-10
P82650	56945	MRPS22	-0.512944	3.10645e-09
P82663	64432	MRPS25	-0.874531	1.05253e-06
P82664	55173	MRPS10	-0.85042	1.89335e-07
P82673	60488	MRPS35	-0.701555	9.51963e-09
P82675	64969	MRPS5	-0.615998	2.06054e-06
P82912	64963	MRPS11	-0.335533	5.67502e-05
P82914	64960	MRPS15	-0.340654	8.73937e-05
P82930	65993	MRPS34	-0.793862	5.72441e-08
P82932	64968	MRPS6	-0.658905	3.28282e-06
P82933	64965	MRPS9	-0.533719	2.03022e-06
P82970	79366	HMGN5	-0.280702	5.76063e-06
P82979	84324	SARNP	-0.521635	3.26826e-09
P83111	114294	LACTB	-0.646931	0.000187812
P83436	91949	COG7	-0.37666	0.000724617
P83731	6152	RPL24	-1.20609	1.68098e-12
P83876	10907	TXNL4A	-0.589355	3.0712e-07
P83881	6173	RPL36A	-2.30116	9.58219e-07
P83916	10951	CBX1	-0.246751	0.000469162
P84085	381	ARF5	-0.329853	0.000650278
P84090	2079	ERH	-0.29259	4.37915e-05
P84095	391	RHOG	-0.449368	7.7515e-07
P84098	6143	RPL19	-1.18074	7.41779e-07
P84101	10169	SERF2	-0.446197	3.22051e-06
P84103	6428	SRSF3	-0.533459	7.55855e-09
P84243	3020; 440926; 3021	H3F3A; H3F3AP4; H3F3B	-0.249109	0.00472705
P85037	221937	FOXK1	-0.589036	6.80489e-09
P86790	51622; 221960	CCZ1; CCZ1B	-0.379306	0.000513669
P98082	1601	DAB2	0.241053	0.047351
P98155	7436	VLDLR	-0.141714	0.0346672
P98160	3339	HSPG2	-0.13398	0.0239617
P98170	331	XIAP	-0.395331	0.0137651
P98171	393	ARHGAP4	-0.261745	4.16048e-08
P98175	8241	RBM10	-0.240271	3.60124e-05
P98179	5935	RBM3	-0.907653	9.49546e-12
P98194	27032	ATP2C1	-0.34983	0.0266695
P99999	54205	CYCS	-0.631897	1.51446e-07
Q00013	4354	MPP1	-0.385897	0.000438771
Q00059	7019	TFAM	-0.534905	7.26293e-11
Q00169	5306	PITPNA	-0.445168	8.19816e-08
Q00325	5250	SLC25A3	-0.999791	4.5564e-11
Q00341	3069	HDLBP	-0.778897	6.72593e-14
Q00403	2959	GTF2B	-0.483452	1.89929e-09
Q00534	1021	CDK6	-0.434275	2.35151e-09
Q00535	1020	CDK5	-0.281039	0.000760645
Q00577	5813	PURA	-0.770931	3.71344e-06
Q00610	1213	CLTC	-0.657792	1.63032e-13
Q00613	3297	HSF1	-0.355132	0.00197828
Q00688	2287	FKBP3	-0.507058	1.56202e-08
Q00722	5330	PLCB2	-0.275463	0.0077962
Q00765	7905	REEP5	-0.638085	2.98905e-06
Q00796	6652	SORD	-0.745273	1.76504e-07
Q00839	3192	HNRNPU	-0.532123	5.03315e-12
Q01081	7307; 102724594	U2AF1; LOC102724594; U2AF1L5	-0.518553	3.40868e-08
Q01082	6711	SPTBN1	0.0982732	0.0128377
Q01085	7073	TIAL1	-0.824308	2.5703e-05
Q01130	6427	SRSF2	-0.604359	9.01941e-07
Q01167	3607	FOXK2	-0.710532	4.09547e-07
Q01196	861	RUNX1	-0.679025	2.17231e-09
Q01415	2585	GALK2	-0.435857	0.000898049
Q01433	271	AMPD2	-0.718415	0.000110838
Q01469	2171	FABP5	-0.977015	9.43072e-11
Q01518	10487	CAP1	-0.455801	6.00065e-11
Q01543	2313	FLI1	-0.402628	5.25463e-05
Q01581	3157	HMGCS1	-0.899973	4.66902e-09
Q01650	8140	SLC7A5	-0.547476	0.00184692
Q01658	1810	DR1	-0.268558	0.000787514
Q01664	7023	TFAP4	0.816235	0.0647369
Q01780	5394	EXOSC10	-0.599439	6.4546e-10
Q01804	54726	OTUD4	-0.772597	1.46161e-08
Q01813	5214	PFKP	-0.673918	8.50469e-09
Q01826	6304	SATB1	-0.563938	6.89837e-11
Q01831	7508	XPC	-0.251934	0.000938245
Q01844	2130	EWSR1	-0.476399	2.46723e-07
Q01970	5331	PLCB3	-0.332751	3.32776e-05
Q01995	6876	TAGLN	-0.0785362	0.0554185
Q02040	8227	AKAP17A	-0.630391	1.88551e-08
Q02083	27163	NAAA	-0.230128	0.0155454
Q02127	1723	DHODH	-0.864024	1.19348e-07
Q02218	4967	OGDH	-0.395404	5.22585e-08
Q02224	1062	CENPE	-0.595544	3.61909e-06
Q02241	9493	KIF23	-0.532787	1.28833e-05
Q02252	4329	ALDH6A1	0.0867632	0.0414135
Q02338	622	BDH1	-0.593803	5.66386e-06
Q02543	6142	RPL18A	-1.53682	8.40612e-12
Q02556	3394	IRF8	-0.215274	1.01804e-05
Q02750	5604	MAP2K1	-0.593777	0.0029725
Q02790	2288	FKBP4	-1.19686	7.06282e-12
Q02809	5351	PLOD1	-0.293581	8.73785e-07
Q02818	4924	NUCB1	-0.186593	0.00280139
Q02878	6128	RPL6	-1.43639	7.73557e-14
Q02880	7155	TOP2B	-0.169804	0.000159598
Q02952	9590	AKAP12	0.0356261	0.0988369
Q02978	8402	SLC25A11	-0.72913	3.26826e-09
Q03001	667	DST	0.165902	0.0745845
Q03111	4298	MLLT1	-0.536529	2.5101e-05
Q03135	857	CAV1	-0.313038	0.0451384
Q03154	95	ACY1	-0.263337	1.46694e-06
Q03169	7127	TNFAIP2	0.735756	0.0407925
Q03188	1060	CENPC; CENPC1	-0.0631265	0.057348
Q03252	84823	LMNB2	-0.5971	1.03801e-09
Q03518	6890	TAP1	-0.221898	0.0116951
Q03519	6891	TAP2	-0.514075	3.25448e-05
Q03701	10153	CEBPZ	-0.905046	6.07992e-10
Q04206	5970	RELA	-0.561848	4.71766e-09
Q04323	51035	UBXN1	-0.675174	9.9493e-08
Q04446	2632	GBE1	-0.426333	8.06456e-07
Q04637	1981	EIF4G1	-0.787703	5.74872e-13
Q04721	4853	NOTCH2	0.225756	0.0460055
Q04726	7090	TLE3	-0.493875	1.99924e-07
Q04760	2739	GLO1	-0.517204	1.04601e-07
Q04837	6742	SSBP1	-0.753619	2.75959e-07
Q04864	5966	REL	-0.294743	0.00372752
Q04917	7533	YWHAH	-0.650903	3.10271e-11
Q05048	1477	CSTF1	-0.729113	3.64861e-07
Q05086	7337	UBE3A	-0.696423	7.2234e-07
Q05193	1759	DNM1	-0.597207	0.00334448
Q05209	5782	PTPN12	-0.555059	2.74094e-08
Q05519	9295	SRSF11	-0.556608	4.9394e-08
Q05639	1917	EEF1A2	-1.10672	1.61131e-11
Q05655	5580	PRKCD	-0.714426	9.05305e-12
Q05682	800	CALD1	-0.0260942	0.101387
Q05823	6041	RNASEL	-0.347895	0.00118851
Q05932	2356	FPGS	-0.477416	0.0001676
Q05D32	51496	CTDSPL2	-0.164602	0.00692816
Q06124	5781	PTPN11	-0.534368	1.19484e-09
Q06136	2531	KDSR	-0.518507	0.0139586
Q06187	695	BTK	-0.582725	5.25507e-10
Q06203	5471	PPAT	-0.966043	1.34787e-08
Q06210	2673	GFPT1	-0.483756	1.51456e-05
Q06265	5393	EXOSC9	-0.823065	5.50694e-09
Q06323	5720	PSME1	-0.509448	6.66993e-10
Q06330	3516	RBPJ	-0.441504	4.43776e-06
Q06413	4208	MEF2C	-0.334932	0.00101352
Q06481	334	APLP2	-0.236068	0.000772801
Q06546	2551	GABPA	-0.406901	5.55249e-06
Q06587	6015	RING1	-0.388084	0.00648462
Q06609	5888	RAD51	-0.727522	0.00015367
Q06787	2332	FMR1	-0.104843	0.0395089
Q06830	5052	PRDX1	-0.510115	1.23629e-07
Q07020	6141	RPL18	-1.33824	4.30514e-12
Q07021	708	C1QBP	-0.645903	1.78768e-09
Q07065	10970	CKAP4	0.0354157	0.0883257
Q07157	7082	TJP1	0.785046	0.0286193
Q07666	10657	KHDRBS1	-0.693405	1.33245e-11
Q07812	581	BAX	-0.487296	9.71299e-09
Q07820	4170	MCL1	-1.08278	0.000425983
Q07864	5426	POLE	-0.592793	7.59539e-08
Q07866	3831	KLC1	-0.560025	8.05812e-11
Q07954	4035	LRP1	-0.158459	0.0252994
Q07955	6426	SRSF1	-0.728434	1.45768e-06
Q07960	392	ARHGAP1	-0.332649	5.92622e-06
Q08170	6429	SRSF4	-0.530157	6.77737e-06
Q08209	5530	PPP3CA	-0.408352	9.22749e-05
Q08211	1660	DHX9	-0.820317	1.08814e-13
Q08257	1429	CRYZ	-0.000326017	0.10881
Q08334	3588	IL10RB	-0.333605	0.0231681
Q08378	2802	GOLGA3	-0.400981	3.60421e-05
Q08379	2801	GOLGA2	-0.446301	2.03022e-06
Q08380	3959	LGALS3BP	-0.0389263	0.0956098
Q08499	5144	PDE4D	0.16173	0.0695015
Q08722	961	CD47	-0.425856	1.0601e-05
Q08752	5481	PPID	-0.690971	1.03308e-10
Q08945	6749	SSRP1	-0.615216	3.78002e-10
Q08AF3	162394	SLFN5	-0.616933	0.0451191
Q08AG7	440145	MZT1	-0.129289	0.0851858
Q08AM6	55697	VAC14	-0.464519	0.000222174
Q08J23	54888	NSUN2	-0.649176	3.96648e-08
Q09028	5928	RBBP4	-0.570465	9.50391e-09
Q09161	4686	NCBP1	-0.800783	5.06409e-10
Q09472	2033	EP300	-0.138533	0.0539524
Q09666	79026	AHNAK	-0.226411	6.85168e-07
Q0VD83	55911	APOBR	-0.779574	4.06931e-11
Q0VDF9	51182	HSPA14	-0.625685	1.71857e-08
Q0VDG4	79634	SCRN3	-0.586161	0.0244445
Q0ZGT2	91624	NEXN	-0.0409904	0.0968535
Q10469	4247	MGAT2	-0.532325	3.52945e-05
Q10471	2590	GALNT2	-0.160422	0.00302016
Q10472	2589	GALNT1	-0.21118	0.00312588
Q10567	162	AP1B1	-0.635562	8.1479e-11
Q10570	29894	CPSF1	-0.73616	2.32476e-11
Q10589	684	BST2	-0.794788	2.56657e-09
Q10713	23203	PMPCA	-0.669335	1.31614e-07
Q12765	9805	SCRN1	-0.128932	0.0713734
[truncated: 2,747 more rows]

## Sheet: MOLM14_Quizartinib
Accession	Entrez.Gene.ID	Gene.Symbol	log2FC	q
A0A0B4J2D5	8209; 102724023	C21orf33; LOC102724023	-0.473451	2.02948e-08
A0AVT1	55236	UBA6	-0.528039	6.35034e-11
A0FGR8	57488	ESYT2	-0.47992	1.51489e-11
A0JNW5	23074	UHRF1BP1L	-0.310253	0.00339748
A0MZ66	57698	KIAA1598; SHTN1	-0.625774	0.000721293
A1L0T0	10994	ILVBL	-0.311977	0.000997974
A1X283	285590	SH3PXD2B	-0.255404	0.0169548
A2RRP1	51594	NBAS	-0.756319	0.000546876
A2RUS2	22898	DENND3	-0.595069	5.39538e-08
A3KMH1	23078	VWA8	-0.396297	0.000777217
A3KN83	55206	SBNO1	-0.504418	9.63221e-10
A4D1E9	85865	GTPBP10	-0.359012	1.37782e-06
A4D1P6	29062	WDR91	-0.62598	1.85437e-07
A5YKK6	23019	CNOT1	-0.532343	3.14305e-10
A6NC98	283234	CCDC88B	-0.598834	0.00171401
A6NDG6	283871	PGP	-0.630113	2.44039e-07
A6NED2	91433	RCCD1	-0.483822	0.00140927
A6NHL2	79861	TUBAL3	-0.86172	1.28822e-05
A6NHR9	23347	SMCHD1	-0.485845	1.37788e-11
A6NHT5	340784	HMX3	-0.391292	3.40978e-05
A6NJ78	196074	METTL15	-0.405028	0.000385124
A8MXV4	390916	NUDT19	-0.966436	0.000164762
A9UHW6	57409	MIF4GD	0.0726458	0.0215319
B0I1T2	64005	MYO1G	-0.210326	1.98142e-06
C9JLW8	348262	FAM195B; MCRIP1	-0.395617	2.17262e-06
E9PRG8	102288414	LOC102288414; C11orf98	-0.82661	4.68168e-08
L0R6Q1	113829	SLC35A4	-0.612681	4.78152e-05
O00115	1777	DNASE2	0.167718	0.0294416
O00116	8540	AGPS	-0.737559	1.97891e-11
O00139	3796	KIF2A	-0.785584	7.65196e-12
O00148	10212	DDX39A	-0.611133	2.86989e-08
O00151	9124	PDLIM1	-0.252653	1.53126e-06
O00154	11332	ACOT7	-0.771987	4.20485e-07
O00159	4641	MYO1C	-0.482527	1.0138e-05
O00160	4542	MYO1F	-0.319819	5.67692e-09
O00161	8773	SNAP23	-0.336633	1.55722e-06
O00165	10456	HAX1	-0.460015	9.75157e-05
O00170	9049	AIP	-0.43991	2.15627e-10
O00178	9567	GTPBP1	-0.359644	0.000184025
O00182	3965	LGALS9	-0.643345	1.30482e-10
O00186	6814	STXBP3	-0.1113	0.00439184
O00193	10944	C11orf58	-0.456408	1.27824e-08
O00203	8546	AP3B1	-0.691797	2.27177e-13
O00214	3964	LGALS8	-0.499973	3.54463e-09
O00217	4728	NDUFS8	-0.533574	7.17492e-07
O00231	5717	PSMD11	-0.733197	2.78031e-13
O00232	5718	PSMD12	-0.852102	2.8383e-12
O00233	5715	PSMD9	-0.626144	4.86976e-11
O00244	475	ATOX1	-0.613523	1.43212e-08
O00255	4221	MEN1	-0.412703	1.26617e-05
O00257	8535	CBX4	-0.208286	0.00012855
O00264	10857	PGRMC1	-1.05524	1.81667e-08
O00267	6829	SUPT5H	-0.374745	4.47921e-09
O00273	1676	DFFA	-0.444764	3.76491e-06
O00291	3092	HIP1	-3.07728	0.00452732
O00299	1192	CLIC1	-0.958251	1.27661e-12
O00303	8665	EIF3F	-1.38659	1.06787e-13
O00308	11060	WWP2	-0.204024	4.63604e-05
O00329	5293	PIK3CD	-0.51004	2.01085e-09
O00330	8050	PDHX	-0.361462	0.000135933
O00391	5768	QSOX1	-0.394749	7.72421e-07
O00399	10671	DCTN6	-1.01296	1.90338e-08
O00401	8976; 142685	WASL; ASB15	-0.706386	0.00154722
O00410	3843	IPO5	-1.23069	5.34382e-15
O00418	29904; 101930123	EEF2K; LOC101930123	-0.602925	2.40747e-09
O00422	10284	SAP18	-0.446584	1.57696e-09
O00429	10059	DNM1L	-0.589233	1.55361e-11
O00442	8634	RTCA	-0.735863	4.29351e-08
O00461	27333	GOLIM4	-0.388806	3.06824e-06
O00468			-0.161874	0.00664965
O00469	5352	PLOD2	-0.660018	8.61522e-07
O00470	4211	MEIS1	0.0893228	0.0224713
O00471	10640	EXOC5	-0.475033	0.000170324
O00483	4697	NDUFA4	-0.630426	8.35042e-10
O00487	10213	PSMD14	-0.829279	1.7419e-12
O00488	51042	ZNF593	-2.15969	1.10488e-10
O00499	274	BIN1	-0.097123	0.044161
O00505	3839	KPNA3	-1.00088	2.44682e-12
O00506	10494	STK25	-0.0483734	0.043002
O00541	23481	PES1	-0.910804	9.11708e-12
O00560	6386	SDCBP	-0.083081	0.00750285
O00566	10199	MPHOSPH10	-0.791398	8.074e-09
O00567	10528	NOP56	-1.00726	2.94349e-14
O00571	1654	DDX3X	-1.00499	2.85675e-15
O00584	8635	RNASET2	-0.532897	5.82904e-08
O00592	5420	PODXL	0.108997	0.0492658
O00622	3491	CYR61	-0.782513	0.00019552
O00625	8544	PIR	-2.16442	0.00175213
O00629	3840	KPNA4	-0.693791	9.07362e-06
O00712	4781	NFIB	-1.05005	0.0123602
O00743	5537	PPP6C	-0.75381	1.96114e-10
O00754	4125	MAN2B1	-0.697751	5.12302e-12
O00757	8789	FBP2	-0.897606	4.77268e-05
O00762	11065	UBE2C	-0.734916	1.45801e-10
O00764	8566	PDXK	-0.492357	3.0603e-06
O00767	6319	SCD	-1.15702	7.1185e-12
O14497	8289	ARID1A	-0.295109	7.04796e-11
O14530	10190	TXNDC9	-0.805223	1.96582e-10
O14545	10906	TRAFD1	0.193074	0.0349008
O14548	9167	COX7A2L	-1.18117	5.29514e-10
O14561	4706	NDUFAB1	-0.636541	0.0264101
O14562	56061	UBFD1	-0.679491	1.31928e-08
O14578	11113	CIT	-0.444767	3.91618e-07
O14579	11316	COPE	-0.699429	7.74115e-11
O14617	8943	AP3D1	-0.52492	1.88014e-09
O14618	9973	CCS	-0.487971	4.72117e-07
O14641	1856	DVL2	-0.146374	0.00527896
O14646	1105	CHD1	-0.592061	8.21205e-10
O14656	1861	TOR1A	-0.0532842	0.0471281
O14672	102	ADAM10	-0.346683	3.23496e-07
O14727	317	APAF1	-0.592878	2.25972e-10
O14732	3613	IMPA2	-0.447429	9.94566e-06
O14733	5609	MAP2K7	-0.270049	0.00387568
O14735	10423	CDIPT	-0.310089	0.00368102
O14737	9141	PDCD5	-0.897525	9.08469e-12
O14744	10419	PRMT5	-1.07517	2.23249e-12
O14745	9368	SLC9A3R1	-0.615102	6.48701e-10
O14757	1111	CHEK1	-0.688235	6.28214e-09
O14773	1200	TPP1	-0.286165	4.09812e-06
O14776	10915	TCERG1	-0.81634	8.50132e-11
O14777	10403	NDC80	-0.148414	8.71054e-06
O14787	30000	TNPO2	-0.637667	1.65684e-05
O14802	11128	POLR3A	-0.5852	5.27142e-07
O14818	5688	PSMA7	-0.717917	4.20877e-13
O14828	10067	SCAMP3	-0.583704	2.10247e-11
O14832	5264	PHYH	-0.469113	0.000352203
O14874	10295	BCKDK	-0.0969553	0.0180539
O14880	4259	MGST3	-0.270098	1.81705e-05
O14908	10755	GIPC1	-0.632535	0.0272087
O14920	3551	IKBKB	-0.279914	5.8842e-06
O14929	8520	HAT1	-0.604353	8.0887e-10
O14936	8573	CASK	0.670167	0.0233608
O14949	27089	UQCRQ	-0.50592	1.62839e-06
O14964	9146	HGS	-0.41125	1.21306e-07
O14965	6790	AURKA	-0.444351	2.7989e-07
O14974	4659	PPP1R12A	-0.517866	1.87208e-11
O14975	11001	SLC27A2	-0.975767	6.33696e-08
O14976	2580	GAK	-0.491839	2.80956e-07
O14979	9987	HNRNPDL; HNRPDL	-0.752961	3.56272e-11
O14980	7514	XPO1	-0.675186	4.99715e-13
O14981	9044	BTAF1	-0.650728	2.4035e-08
O15020	6712	SPTBN2	-0.511875	0.0270194
O15027			-0.602969	1.49669e-10
O15031	23654	PLXNB2	-0.0762333	0.00199084
O15037	23351	KHNYN	0.448641	0.0027046
O15042	23350	U2SURP	-0.593452	1.54434e-11
O15061	23336	SYNM	-0.659934	0.000132556
O15067	5198	PFAS	-0.999331	4.34333e-14
O15084	23243	ANKRD28	-0.243376	0.0212189
O15091	9692	KIAA0391	-0.394938	3.11299e-05
O15116	27257	LSM1	-0.692495	1.40146e-07
O15121	8560	DEGS1	-0.689155	8.09974e-06
O15126	9522	SCAMP1	-0.310933	0.00023354
O15127	10066	SCAMP2	-0.453867	1.10555e-05
O15143	10095	ARPC1B	-0.468697	1.22214e-11
O15144	10109	ARPC2	-0.654278	4.89845e-11
O15145	10094	ARPC3	-0.325473	0.000660275
O15160	9533	POLR1C	-1.09437	1.21147e-10
O15164	8805	TRIM24	-0.304189	8.73345e-07
O15173	10424	PGRMC2	-1.05134	5.73162e-07
O15182	1070	CETN3	-0.476416	0.000743791
O15212	10471	PFDN6	-0.93144	3.20304e-12
O15213	9277	WDR46	-0.568901	6.32927e-11
O15226	55922	NKRF	-1.04004	4.12535e-11
O15228	8443	GNPAT	-0.305947	5.60994e-07
O15231	7739	ZNF185	0.0185858	0.0392593
O15234	22794	CASC3	-0.65634	3.78174e-05
O15235	6183	MRPS12	-0.866993	3.36276e-06
O15254	8310	ACOX3	-1.90515	0.00107587
O15258	11079	RER1	-0.889281	1.41551e-07
O15260	6836	SURF4	-0.77712	2.75595e-07
O15269	10558	SPTLC1	-0.400373	5.06688e-06
O15270	9517	SPTLC2	-0.393869	0.000196895
O15287	2189	FANCG	-1.29056	0.0020267
O15294	8473	OGT	-0.929559	9.95213e-12
O15305	5373	PMM2	-0.96647	4.10047e-09
O15347	3149	HMGB3	-0.43333	7.60137e-08
O15355	5496	PPM1G	-0.618843	7.35358e-11
O15357	3636	INPPL1	-0.241906	2.01333e-07
O15371	8664	EIF3D	-1.19061	7.02137e-13
O15372	8667	EIF3H	-1.5521	5.3867e-16
O15379	8841	HDAC3	-0.197141	0.00164348
O15381	4931	NVL	-0.46681	2.19247e-05
O15382	587	BCAT2	-0.601984	0.00259867
O15394	4685	NCAM2	-0.481281	7.42304e-09
O15397	10526	IPO8	-0.281292	1.67928e-05
O15400	8417	STX7	-0.289305	9.25676e-07
O15427	9123	SLC16A3	-0.786704	1.31525e-08
O15439	10257	ABCC4	-0.200541	0.010451
O15460	8974	P4HA2	-1.41	0.00547088
O15498	10652	YKT6	-0.567528	4.7108e-10
O15511	10092	ARPC5	-0.556368	1.39714e-10
O15514	5433	POLR2D	-0.811935	2.67552e-06
O15523	8653	DDX3Y	-0.760162	6.16929e-11
O15525	4097	MAFG	-1.15983	1.49871e-08
O15530	5170	PDPK1	-0.537127	1.84068e-05
O15533	6892	TAPBP	-0.158412	0.00479739
O15541	7737	RNF113A	-0.545936	7.12062e-05
O15554	3783	KCNN4	-2.06381	0.000135664
O43143	1665	DHX15	-0.844898	2.14088e-12
O43148	8731	RNMT	-0.415756	1.23862e-05
O43149	23140	ZZEF1	-0.311127	0.000121867
O43156	9675	TTI1	-0.517493	9.01826e-05
O43159	23378	RRP8	-0.641737	1.30551e-06
O43169	80777	CYB5B	-0.626522	1.16672e-07
O43172	9128	PRPF4	-0.592616	1.73463e-11
O43175	26227	PHGDH	-0.702749	9.18818e-14
O43181	4724	NDUFS4	-0.438628	3.59705e-08
O43237	1783	DYNC1LI2	-1.40486	2.08397e-08
O43242	5709	PSMD3	-0.710467	3.70415e-12
O43251	23543	RBFOX2	-0.840973	0.0140395
O43252	9061	PAPSS1	-0.683661	4.29923e-09
O43264	9183	ZW10	-0.590598	2.05e-07
O43290	9092	SART1	-0.34208	1.89804e-09
O43292	8733	GPAA1	-0.573687	2.49528e-07
O43294	7041	TGFB1I1	-1.2594	0.00252711
O43299	9907	AP5Z1	-0.477773	3.20657e-05
O43314	23262	PPIP5K2	-0.332814	0.00138946
O43318	6885	MAP3K7	-0.64005	0.000124708
O43324	9521	EEF1E1	-1.18378	1.91471e-10
O43390	10236	HNRNPR	-0.516988	1.00155e-09
O43395	9129	PRPF3	-0.740665	2.27177e-13
O43396	9352	TXNL1	-0.659557	1.05277e-07
O43399	7165	TPD52L2	-0.669787	1.26847e-10
O43402	10328	EMC8	-0.46768	0.0125821
O43427	9158	FIBP	-0.684849	1.58442e-08
O43432	8672	EIF4G3	-0.776915	1.08187e-10
O43447	10465	PPIH	-0.571968	1.31668e-09
O43463	6839	SUV39H1	-0.371623	0.000302622
O43488	8574	AKR7A2	-0.364648	5.85746e-10
O43491	2037	EPB41L2	-0.344142	2.00645e-11
O43493			-0.762379	5.78235e-12
O43516	7456	WIPF1	-0.389711	2.38068e-09
O43524	2309	FOXO3	0.30407	0.00133628
O43566	10636	RGS14	-0.443409	0.000504637
O43583	8562	DENR	-0.658439	4.62309e-09
O43592	11260	XPOT	-0.884338	1.33079e-07
O43598	10591	C6orf108; DNPH1	-0.896352	9.33053e-09
O43615	10469	TIMM44	-0.882246	3.4312e-13
O43617	27095	TRAPPC3	-0.770179	1.45325e-10
O43633	27243	CHMP2A	-0.553694	7.15039e-07
O43639	8440	NCK2	-0.862873	6.79508e-06
O43660	5356	PLRG1	-0.395113	6.12319e-07
O43663	9055	PRC1	-0.454672	6.52692e-08
O43665	6001	RGS10	-0.534714	0.00419035
O43670	7756	ZNF207	-0.359987	0.000124273
O43674	4711	NDUFB5	-0.9416	1.89804e-09
O43676	4709	NDUFB3	-0.779976	1.29108e-10
O43678	4695	NDUFA2	-0.489793	5.98204e-07
O43681	439	ASNA1	-0.63797	1.9462e-09
O43683	699	BUB1	-0.353666	4.7237e-05
O43684	9184	BUB3	-0.398063	6.0253e-09
O43707	81	ACTN4	-0.497031	3.89084e-13
O43709	114049	WBSCR22; BUD23	-0.274524	0.000143043
O43719	27336	HTATSF1	-0.40756	3.34482e-11
O43747	164	AP1G1	-0.611467	1.0823e-10
O43752	10228	STX6	-0.431976	0.000743708
O43760	9144	SYNGR2	-0.674352	1.05667e-06
O43765	6449	SGTA	-0.667534	2.74958e-10
O43768	2029	ENSA	-0.339682	5.06992e-07
O43772	788	SLC25A20	-0.368197	0.0015536
O43776	4677	NARS	-0.915042	7.88786e-14
O43795	4430	MYO1B	-0.268532	0.0179397
O43805	8636	SSNA1	-0.57897	2.54948e-08
O43808	10478	SLC25A17	-1.84402	9.79523e-06
O43809	11051	NUDT21	-0.801333	5.42629e-13
O43813	10314	LANCL1	-0.340806	4.41194e-06
O43815	6801	STRN	-0.279037	0.000849743
O43818	9136	RRP9	-1.12618	9.78226e-10
O43819	9997	SCO2	-0.703557	5.71457e-07
O43823	10270	AKAP8	-0.734413	1.16844e-09
O43824			-0.388931	0.000499239
O43837	3420	IDH3B	-0.36442	7.62589e-07
O43847			-0.828514	1.31397e-09
O43852	813	CALU	-0.607258	4.68357e-06
O43854	10085	EDIL3	-0.47967	0.00303035
O43865	10768	AHCYL1	-0.146015	0.00314572
O43914	7305	TYROBP	-0.434707	0.000851448
O43920	4725	NDUFS5	-0.562796	4.86603e-08
O43924	5147	PDE6D	-0.234072	0.00439366
O60216	5885	RAD21	-0.188949	2.63226e-05
O60220	1678	TIMM8A	-1.57285	5.92917e-06
O60231	8449	DHX16	-0.502256	8.71599e-10
O60232	10534	SSSCA1	-0.968126	2.7356e-06
O60234	9535	GMFG	-0.521501	1.96158e-08
O60256	5636	PRPSAP2	-0.488876	6.54538e-06
O60264	8467	SMARCA5	-0.681937	2.24071e-12
O60271	9043	SPAG9	-0.44599	1.59855e-07
O60287	9875	URB1	-1.02704	4.55483e-10
O60291	23295	MGRN1	-0.275004	0.00139084
O60293	196441	ZFC3H1	-2.55482	0.0017736
O60306	9716	AQR	-0.674436	2.31663e-10
O60307	23031	MAST3	-0.201491	0.000615921
O60313	4976	OPA1	-0.4647	2.05799e-11
O60315	9839	ZEB2	-0.425326	1.21219e-08
O60318	8888	MCM3AP	-0.493868	0.000239031
O60341	23028	KDM1A	-0.530563	6.39195e-11
O60346	23239	PHLPP1	-0.0897077	0.0324308
O60427	3992	FADS1	-0.939172	1.26472e-08
O60437	5493	PPL	-0.554115	7.67542e-05
O60443	1687	DFNA5; GSDME	-1.16919	0.00071504
O60488	2182	ACSL4	-0.803419	3.49186e-12
O60493	8724	SNX3	-0.464762	1.28992e-09
O60496	9046	DOK2	-0.175124	0.00311305
O60502	10724	MGEA5	-0.115842	0.00140252
O60503	115	ADCY9	-0.0859699	0.0246523
O60504	10174	SORBS3	-0.447413	0.000478292
O60506	10492	SYNCRIP	-0.739634	6.39723e-13
O60508	51362	CDC40	-0.579684	1.10412e-09
O60518	26953	RANBP6	-0.840681	9.20086e-05
O60524	9147	NEMF	-0.666347	4.09684e-09
O60547	2762	GMDS	-0.508463	1.96158e-08
O60563	904	CCNT1	-1.1753	1.13937e-07
O60566	701	BUB1B	-0.500214	4.54351e-10
O60568	8985	PLOD3	-0.754925	6.64732e-09
O60573	9470	EIF4E2	-0.678969	1.56972e-05
O60603	7097	TLR2	-1.10042	3.47036e-08
O60610	1729	DIAPH1	-0.576236	1.81325e-14
O60645	11336	EXOC3	-0.491742	6.89564e-09
O60664	10226	PLIN3	-0.134864	8.80111e-05
O60674	3717	JAK2	-0.0293471	0.0463502
O60678	10196	PRMT3	-2.23307	0.000733796
O60684	23633	KPNA6	-0.644928	1.16014e-08
O60701	7358	UGDH	-0.435736	0.000769334
O60716	1500	CTNND1	-0.464827	0.0027802
O60749	6643	SNX2	-0.370578	2.69454e-07
O60762	8813	DPM1	-0.77214	7.82418e-11
O60763	8615	USO1	-0.724661	7.47792e-11
O60783	63931	MRPS14	-0.302721	0.000804193
O60784	10043	TOM1	-0.331732	0.00124739
O60826	28952	CCDC22	-0.494279	2.95152e-06
O60828	10084	PQBP1	-0.981052	1.53604e-08
O60832	1736	DKC1	-0.988968	1.89151e-12
O60841	9669	EIF5B	-0.873036	8.44827e-14
O60858	10206	TRIM13	-2.17135	0.000208123
O60869	8721	EDF1	-0.689973	3.03109e-11
O60870	22944	KIN	-0.644216	2.27704e-07
O60879	1730	DIAPH2	-0.553789	5.27833e-09
O60884	10294	DNAJA2	-0.87223	1.45595e-12
O60885	23476	BRD4	-0.338214	1.09374e-07
O60888	51596	CUTA	-0.58341	7.62497e-07
O60925	5201	PFDN1	-0.591565	2.04492e-07
O60934	4683	NBN	-0.565145	8.99893e-11
O60936	8996	NOL3	0.362146	0.020167
O60942	8732	RNGTT	-0.430396	5.30521e-08
O75027	22	ABCB7	-0.718837	7.86207e-09
O75044			-0.155352	0.000941942
O75083	9948	WDR1	-0.600068	8.44328e-13
O75116	9475	ROCK2	-0.800834	1.23706e-10
O75122			-0.178499	6.76254e-07
O75127	26024	PTCD1	-1.16147	0.0010378
O75128	23242	COBL	0.517821	0.0239839
O75131	8895	CPNE3	-0.708022	6.39797e-07
O75144	23308; 102723996	ICOSLG; LOC102723996	-1.11425	9.2844e-06
O75150	9810	RNF40	-0.402805	2.26206e-07
O75152	9877	ZC3H11A	-0.595518	4.22311e-09
O75153	23277	CLUH; KIAA0664	-0.864098	3.59848e-13
O75164	9682	KDM4A	-0.271448	0.00266767
O75165	23317	DNAJC13	-0.278264	0.00013666
O75170	9701	PPP6R2	-0.130022	0.00962432
O75175	4849	CNOT3	-0.479576	1.6912e-07
O75179	26057	ANKRD17	-0.501101	1.65358e-07
O75190	10049	DNAJB6	-0.608827	2.58053e-09
O75208	57017	COQ9	-0.17947	0.00559454
O75223	79017	GGCT	-0.947123	1.86369e-12
O75251	374291	NDUFS7	-0.340775	3.63431e-06
O75306	4720	NDUFS2	-0.349339	3.50305e-08
O75312	8882	ZNF259; ZPR1	-0.802647	2.72727e-10
O75323	2631	GBAS; NIPSNAP2	-0.742664	5.29418e-07
O75330	3161	HMMR	-0.239202	5.09725e-08
O75340	10016	PDCD6	-0.805716	2.23954e-10
O75347	6902	TBCA	-1.19135	9.62122e-13
O75348	9550	ATP6V1G1	-0.436695	4.56507e-08
O75351	9525	VPS4B	-0.360521	5.80272e-09
O75362	7764	ZNF217	-0.416444	6.84318e-07
O75367	9555	H2AFY	-0.464796	2.99442e-09
O75368	6451	SH3BGRL	-0.448731	9.28247e-09
O75369	2317	FLNB	-0.720956	1.18786e-10
O75376	9611	NCOR1	-0.114289	0.00611545
O75380	4726	NDUFS6	-0.456738	8.36116e-07
O75381	5195	PEX14	-0.370674	8.28771e-06
O75390	1431	CS	-0.923852	6.84951e-13
O75391	9552	SPAG7	-0.433449	8.92433e-07
O75396	9554	SEC22B	-0.566719	2.41116e-07
O75400	55660	PRPF40A	-0.723323	2.06043e-12
O75410	6867	TACC1	-0.532337	9.07839e-10
O75414	10201	NME6	-0.190999	0.0251661
O75419	8318	CDC45	-0.742351	2.59117e-07
O75427	4034	LRCH4	-0.426104	2.47058e-07
O75431	10651	MTX2	-0.47325	1.45757e-05
O75436	9559	VPS26A	-0.605318	9.10958e-11
O75438	4707	NDUFB1	-0.636794	1.66971e-05
O75439	9512	PMPCB	-0.69938	1.16281e-08
O75446	8819	SAP30	-0.326957	0.000494663
O75448	9862	MED24	-0.414784	2.15946e-06
O75449	11104	KATNA1	-0.282234	8.90889e-05
O75475	11168	PSIP1	-0.159555	0.000184762
O75477	10613	ERLIN1	-0.616527	9.24182e-10
O75489	4722	NDUFS3	-0.351673	0.000179078
O75494	10772	SRSF10; LOC100996657	-0.598689	9.17086e-11
O75496	51053	GMNN	-1.02516	3.50609e-07
O75503	1203	CLN5	-0.543651	2.07581e-06
O75506	3281	HSBP1	-0.662888	2.12365e-06
O75530	8726	EED	-0.244311	0.0062764
O75531	8815	BANF1	-0.222415	0.00122426
O75533	23451	SF3B1	-0.545746	1.80008e-13
O75534	7812	CSDE1	-1.17075	7.70908e-14
O75563	8935	SKAP2	-0.395531	0.000437751
O75592			-0.302193	5.86824e-08
O75600	23464	GCAT	0.34518	0.0156538
O75607	10360	NPM3	-0.997201	6.48211e-08
O75608	10434	LYPLA1	-0.964856	3.32469e-12
O75616	26284	ERAL1	-0.287041	3.86938e-05
O75643	23020	SNRNP200	-0.657815	2.80183e-15
O75663	261726	TIPRL	-0.634698	1.6602e-06
O75676	8986	RPS6KA4	-0.0707897	0.0374364
O75683	6838	SURF6	-1.09546	1.08482e-10
O75688	5495	PPM1B	-0.143688	0.00896518
O75689	11033	ADAP1	-0.368123	5.25132e-05
O75691	27340	UTP20	-0.908038	1.70959e-11
O75694	9631	NUP155	-0.670301	2.88456e-11
O75695	6102	RP2	-0.569515	1.78994e-09
O75717	11169	WDHD1	-0.667026	5.60631e-07
O75718	10491	CRTAP	-1.25219	3.40651e-05
O75746	8604	SLC25A12	-0.556165	1.20676e-06
O75787	10159	ATP6AP2	-0.714172	9.75992e-08
O75792	10535	RNASEH2A	-0.451043	3.08899e-09
O75794	8872	CDC123	-0.802037	5.28871e-10
O75821	8666	EIF3G	-0.854997	2.55475e-13
O75822	8669	EIF3J	-1.0289	1.75956e-09
O75832	5716	PSMD10	-0.0274083	0.0479241
O75843	8906	AP1G2	-0.653852	1.88514e-06
O75844	10269	ZMPSTE24	-0.891769	9.27281e-10
O75845	6309	SC5D; SC5DL	-0.452202	0.000767064
O75874	3417	IDH1	-0.741442	1.13145e-11
O75880	6341	SCO1	-0.682857	1.40874e-06
O75882	8455	ATRN	-0.28847	0.00037924
O75886	10254	STAM2	-0.458914	5.24016e-08
O75909	8812	CCNK	-0.649894	4.89925e-08
O75915	10550	ARL6IP5	-0.233116	0.00750462
O75934	10286	BCAS2	-0.510444	2.61585e-07
O75935	11258	DCTN3	-0.470425	1.36116e-07
O75937	22826	DNAJC8	-0.4016	2.04431e-10
O75940	10285	SMNDC1	-0.580108	1.93475e-09
O75947	10476	ATP5H	-0.731602	2.20386e-10
O75955	10211	FLOT1	-0.649897	2.67734e-09
O75964	10632	ATP5L	-1.02615	2.90139e-10
O75976	1362	CPD	-0.545929	6.58157e-13
O76003	10539	GLRX3	-0.891615	1.29644e-13
O76021	26156	RSL1D1	-1.08723	3.69486e-14
O76031	10845	CLPX	-0.196563	5.80962e-06
O76070	6623	SNCG	-1.25171	2.12267e-05
O76071	9391	CIAO1	-0.421405	9.11205e-05
O76080	7763	ZFAND5	-0.627673	1.1819e-07
O76094	6731	SRP72	-0.750351	2.72755e-12
O94761			-1.5722	0.00556748
O94766	26229	B3GAT3	-0.686052	4.34953e-06
O94776	9219	MTA2	-0.384982	1.8975e-10
O94782	7398	USP1	-0.350631	0.00020988
O94788	8854	ALDH1A2	-1.60481	0.00323641
O94804	6793	STK10	-0.421894	1.58423e-11
O94819	9920	KBTBD11	-0.755876	0.00647725
O94822	26046	LTN1	-2.09807	0.000240451
O94826	9868	TOMM70A; TOMM70	-0.766744	8.73776e-09
O94842	9878	TOX4	-0.363063	0.00861814
O94855	9871	SEC24D	-0.374476	1.26176e-07
O94874	23376	UFL1	-0.339738	2.30119e-09
O94875	8470	SORBS2	0.961755	0.021095
O94880	9678	PHF14	-0.506389	1.56843e-07
O94885	23328	SASH1	-1.35958	0.00269059
O94888	26043	UBXN7	-0.0490052	0.0285333
O94901	23353	SUN1	-0.550594	0.00257231
O94903	11212	PROSC; PLPBP	-0.61656	1.41144e-08
O94905	11160	ERLIN2	-0.617129	3.6227e-12
O94906	24148	PRPF6	-0.468411	2.38305e-09
O94913	51585	PCF11	-0.605533	2.7788e-08
O94915	285527	FRYL	-0.622273	1.08751e-10
O94925	2744	GLS	-1.02719	1.33597e-09
O94927	23354	HAUS5	-0.379057	0.0030174
O94953	23030	KDM4B	-0.16634	0.0163725
O94966	10869	USP19	-0.266772	5.28052e-05
O94973	161	AP2A2	-0.740653	1.15845e-09
O94979	22872	SEC31A	-0.469261	7.6732e-08
O94992	10614	HEXIM1	0.190588	0.0220041
O95067	9133	CCNB2	-0.247643	7.38762e-05
O95071	51366	UBR5	-0.39658	6.34082e-10
O95104	57466	SCAF4	-0.615053	1.2187e-10
O95139	4712	NDUFB6	-0.947565	8.85799e-11
O95140	9927	MFN2	-0.653479	7.05056e-12
O95149	10073	SNUPN	-0.463922	4.89925e-08
O95155	10277	UBE4B	-0.29021	3.51392e-06
O95163	8518	IKBKAP; ELP1	-0.592421	4.32046e-09
O95168	4710	NDUFB4	-0.665356	2.72273e-08
O95169	4714	NDUFB8	-0.599819	1.06034e-07
O95182	4701	NDUFA7	-0.27622	4.55165e-05
O95197	10313	RTN3	-0.406416	8.67146e-06
O95202	3954	LETM1	-0.732222	6.44605e-10
O95218	9406	ZRANB2	-0.554999	3.10901e-08
O95219	8723	SNX4	-2.18159	0.000613015
O95229	11130	ZWINT	-0.658355	4.5428e-09
O95232	51747	LUC7L3	-0.798579	4.21276e-13
O95235	10112	KIF20A	-0.0496661	0.0176503
O95239	24137	KIF4A	-0.304848	9.06781e-08
O95243	8930	MBD4	-0.445274	7.12817e-06
O95248			-0.507772	0.000140527
O95249	9527	GOSR1	-0.732446	3.25843e-08
O95251	11143	KAT7	-0.0700011	0.0250598
O95292	9217	VAPB	-0.614657	2.6091e-05
O95295	23557	SNAPIN	-0.370069	5.00855e-05
O95298	4718; 100532726	NDUFC2; NDUFC2-KCTD14	-0.321346	0.0032971
O95299	4705	NDUFA10	-0.41297	4.16898e-07
O95302	11328	FKBP9	-0.324615	0.0185156
O95319	10659	CELF2	-0.599233	8.06908e-10
O95336	25796	PGLS	-0.824631	2.54948e-08
O95340	9060	PAPSS2	-0.948579	0.000280033
O95347	10592	SMC2	-0.513597	8.66102e-14
O95352	10533	ATG7	-0.568691	1.25352e-08
O95361	10626	TRIM16	-1.23017	1.04185e-12
O95363	10667	FARS2	-0.206079	0.00760152
O95372	11313	LYPLA2	-0.394134	6.11262e-06
O95373	10527	IPO7	-1.50488	2.27994e-13
O95391	10569	SLU7	-0.148461	0.000652283
O95394	5238	PGM3	-0.473173	1.13543e-05
O95400	10421	CD2BP2	-0.407581	9.01502e-07
O95429	9530	BAG4	-0.298007	0.000157753
O95433	10598	AHSA1	-0.831299	2.76343e-11
O95453	5073	PARN	-0.320819	8.30543e-06
O95456	8624	PSMG1	-1.04836	1.24961e-08
O95466	752	FMNL1	-0.345719	1.22989e-10
O95478	10412	NSA2	-1.07644	2.06139e-10
O95486	10802	SEC24A	-0.740207	1.08257e-06
O95487	10427	SEC24B	-0.631926	1.39646e-05
O95551	51567	TDP2	-0.243106	0.000183294
O95562	375035	SFT2D2	-0.753186	2.14283e-07
O95571	23474	ETHE1	-0.598251	4.86461e-07
O95573	2181	ACSL3	-0.401067	1.85498e-07
O95602	25885	POLR1A	-0.884122	3.35784e-12
O95613	5116	PCNT	-0.178827	5.65448e-05
O95619	8089	YEATS4	-0.476709	4.62135e-07
O95625	27107	ZBTB11	-0.810895	0.00595124
O95628	4850	CNOT4	-0.990992	1.62445e-06
O95630	10617	STAMBP	-0.358711	4.00198e-07
O95644	4772	NFATC1	-0.491097	0.0140544
O95671	8623	ASMTL	-0.518381	4.71606e-06
O95684	11116	FGFR1OP	-0.601933	5.00082e-07
O95696	23774	BRD1	-0.252879	0.00781358
O95707	10775	POP4	-0.747184	0.000136851
O95714	8924	HERC2	-0.305417	2.66011e-06
O95716	9545	RAB3D	-0.580753	7.18627e-08
O95721	9342	SNAP29	-0.297052	0.000217636
O95747	9943	OXSR1	-0.469588	1.33333e-08
O95757	22824	HSPA4L	-1.09243	3.70415e-12
O95758	9991	PTBP3	-0.316851	0.000278852
O95777	51691	NAA38; LSM8	-1.07375	9.69538e-11
O95782	160	AP2A1	-0.606119	9.83815e-11
O95793	6780	STAU1	-0.669837	4.24153e-10
O95801	7268	TTC4	-0.782381	1.22983e-07
O95816	9532	BAG2	-1.04769	3.08606e-12
O95817	9531	BAG3	-0.50116	6.13282e-08
O95819	9448	MAP4K4	-0.322432	0.000152385
O95825	9946	CRYZL1	-0.439224	9.05536e-05
O95831	9131	AIFM1	-0.549654	4.99675e-11
O95834	24139	EML2	-0.440467	4.3673e-05
O95861	10380	BPNT1	-0.511307	3.67401e-11
O95864	9415	FADS2	-0.646053	2.97866e-09
O95865	23564	DDAH2	-0.342978	0.00112425
O95870	7920	ABHD16A	-0.460384	2.05978e-10
O95881	51060	TXNDC12	-0.457536	1.90636e-07
O95900	26995	TRUB2	-0.607192	0.0176697
O95905	11319	ECD	-0.824953	1.70558e-06
O95926	25949	SYF2	-0.462228	8.46269e-06
O95983	53615	MBD3	-0.334636	1.95916e-07
O95989	11165	NUDT3	-0.313011	0.000133573
O95997	9232	PTTG1	-0.231508	0.0010543
O95999	8915	BCL10	-0.440006	5.06992e-07
O96000	4716	NDUFB10	-0.692431	5.37075e-10
O96005	1209	CLPTM1	-1.08048	3.63093e-11
O96006	9189	ZBED1	-0.347128	0.00437443
O96008	10452	TOMM40	-1.11377	1.5375e-11
O96011	8799	LOC101060567; PEX11B	-0.22128	0.000594185
O96017	11200	CHEK2	-0.166242	0.0357669
O96019	86	ACTL6A	-0.546801	1.87208e-11
O96028	7468	WHSC1; NSD2	-0.263635	8.28497e-05
P00167	1528	CYB5A	-0.956966	0.00813172
P00338	3939	LDHA	-0.993536	3.70724e-13
P00367	2746	GLUD1	-0.530064	1.96649e-11
P00374	1719; 573971	DHFR; DHFRP1	-0.414032	1.09261e-08
P00387	1727	CYB5R3	-0.529888	2.0787e-09
P00390	2936	GSR	-0.873427	3.92315e-09
P00403	4513	COX2	-0.14867	8.9574e-05
P00441	6647	SOD1	-0.527725	2.48864e-08
P00488	2162	F13A1	-0.326878	9.38457e-09
P00491	4860	PNP	-1.4352	2.99661e-11
P00492	3251	HPRT1	-0.683644	1.06949e-10
P00505	2806	GOT2	-0.701597	8.35196e-13
P00533	1956	EGFR	-0.766816	0.017359
P00558	5230	PGK1	-0.629484	6.21568e-12
P00568	203	AK1	-0.520131	6.26764e-05
P00746	1675	CFD	-0.0144844	0.0471328
P00813	100	ADA	-0.798204	1.13027e-05
P00846	4508	ATP6	-0.575166	9.97032e-07
P00918	760	CA2	-1.23215	2.77375e-13
P00966	445	ASS1	-1.33279	4.3511e-14
P01033	7076	TIMP1	-0.655157	5.54363e-06
P01034	1471	CST3	-0.344585	5.42292e-05
P01040	1475	CSTA	-1.07652	9.1823e-08
P01111	4893	NRAS	-0.661319	1.4149e-06
P01137	7040	TGFB1	-0.596549	1.39721e-06
P01730	920	CD4	-0.100732	0.0201087
P01891	3105	HLA-A	-1.08167	2.03956e-05
P01903	3122	HLA-DRA	-0.431936	2.43456e-05
P02511	1410	CRYAB	-1.31454	0.00349396
P02545	4000	LMNA	-0.533169	6.05786e-11
P02655	344	APOC2	-0.651975	9.80613e-08
P02686	4155	MBP	-0.485029	7.73187e-05
P02786	7037	TFRC	-1.01472	3.41497e-15
P02792	2512	FTL	-1.07267	3.07889e-07
P02794	2495	FTH1	-0.198627	0.0159522
P03923	4541	ND6	-0.545157	0.00063968
P04035	3156	HMGCR	-2.41765	4.3337e-11
P04040	847	CAT	-0.297648	2.42293e-09
P04049	5894	RAF1	-0.15878	0.000607986
P04062	2629	GBA	-0.0461708	0.0197552
P04066	2517	FUCA1	0.229131	0.000266139
P04075	226	ALDOA	-0.758379	1.56176e-13
P04080	1476	CSTB	-0.775428	1.31768e-09
P04083	301	ANXA1	-0.547849	3.82467e-09
P04150	2908	NR3C1	-0.441702	2.26067e-06
P04179			-0.523233	3.17831e-08
P04181	4942	OAT	-0.74885	4.66057e-08
P04183	7083	TK1	-0.405872	8.11344e-09
P04233	972	CD74	-0.317209	3.61108e-07
P04406	2597	GAPDH	-1.08361	2.6624e-16
P04632	826	CAPNS1	-0.302078	5.09126e-05
P04792	3315	HSPB1	-0.363303	1.57043e-06
P04818	7298	TYMS	-0.780523	2.04683e-11
P04843	6184	RPN1	-0.788046	6.02941e-14
P04844	6185	RPN2	-0.615169	2.91892e-09
P04899	2771	GNAI2	-0.194678	5.29931e-06
P05023	476	ATP1A1	-0.864889	1.71514e-12
P05026	481	ATP1B1	-1.65351	0.000273711
P05091	217	ALDH2	-0.844548	2.31525e-05
P05107	3689	ITGB2	-0.700413	9.19294e-10
P05114	3150	HMGN1	-0.537646	6.66947e-07
P05141	292	SLC25A5	-1.53352	1.17063e-11
P05161	9636	ISG15	-0.198904	0.00122658
P05165	5095	PCCA	-0.273091	0.00431846
P05166	5096	PCCB	-0.259834	0.00129698
P05186	249	ALPL	-0.748868	7.16316e-06
P05198	1965	EIF2S1	-0.82693	3.03674e-11
P05204	3151	HMGN2	-0.239069	0.00736851
P05387	6181	RPLP2	-1.81801	2.89273e-15
P05388	6175	RPLP0	-1.70878	7.87775e-14
P05455	6741	SSB	-0.884602	9.05816e-14
P05496	516	ATP5G1	-0.71768	3.42811e-07
P05556	3688	ITGB1	-0.811614	3.18869e-11
P05771	5579	PRKCB	-0.312312	0.00015032
P05783	3875	KRT18	-0.821999	2.08232e-09
P06132	7389	UROD	-0.329175	0.00231897
P06213	3643	INSR	0.0543242	0.0288075
P06280	2717	GLA	-0.591915	2.3094e-08
P06396	2934	GSN	-0.620727	6.53896e-11
P06400	5925	RB1	-0.590806	8.8707e-10
P06454	5757	PTMA	-0.701651	1.31028e-06
P06493	983	CDK1	-0.484745	1.1029e-12
P06576	506	ATP5B	-0.709118	9.05199e-13
P06703	6277	S100A6	-0.486969	5.57455e-06
P06730	1977	EIF4E	-0.91617	2.92235e-11
P06733	2023	ENO1	-0.638789	1.12607e-09
P06737	5836	PYGL	-0.621396	2.30077e-13
P06744	2821	GPI	-0.836802	2.67774e-13
P06748	4869	NPM1	-1.10642	9.04357e-13
P06753	7170	TPM3	-0.644535	3.58513e-08
P06756	3685	ITGAV	-0.637129	9.19475e-06
P06858	4023	LPL	-1.52571	0.000139308
P06865	3073	HEXA	-0.464928	2.04219e-07
P07099	2052	EPHX1	-0.676009	3.40436e-06
P07108	1622	DBI	-0.435102	7.88341e-06
P07195	3945	LDHB	-1.0204	6.52133e-14
P07203	2876	GPX1	0.133911	0.00222073
P07237	5034	P4HB	-0.82918	5.48982e-14
P07305	3005	H1F0	0.114178	0.0495476
P07311	97	ACYP1	0.234591	0.0454964
P07332	2242	FES	-0.434619	4.74015e-07
P07339	1509	CTSD	-0.452598	2.89324e-09
P07355	302	ANXA2	-0.860003	4.13026e-11
P07384	823	CAPN1	-0.479296	1.45456e-10
P07437	203068	TUBB	-0.802288	2.62895e-09
P07602	5660	PSAP	-0.0485941	0.030773
P07686	3074	HEXB	-0.401517	1.67056e-09
P07737	5216	PFN1	-0.514309	5.63253e-11
P07741	353	APRT	-0.77913	5.92128e-11
P07814	2058	EPRS	-0.985492	1.68156e-15
P07858	1508	CTSB	0.15788	0.00415527
P07900	3320	HSP90AA1	-0.882757	1.33257e-13
P07902	2592	GALT	-0.0620615	0.0404838
P07910	3183	HNRNPC	-0.542239	4.10546e-08
P07919	7388	UQCRH	-0.823924	4.84253e-06
P07942	3912	LAMB1	-0.326946	0.00345438
P07948	4067	LYN	-0.491565	4.93647e-12
P07954	2271	FH	-0.697462	3.59057e-14
P07992	2067	ERCC1	-0.879602	0.000358207
P07996	7057	THBS1	-1.57181	0.000535038
P08047	6667	SP1	-0.204991	0.00397512
P08069	3480	IGF1R	-0.513452	0.0012245
P08133	309	ANXA6	-0.601766	7.78122e-14
P08174	1604	CD55	-0.522224	0.0107822
P08195	6520	SLC3A2	-1.3554	3.02974e-14
P08236	2990	GUSB	-0.658276	1.56983e-07
P08237	5213	PFKM	-1.41154	0.000614987
P08238	3326	HSP90AB1	-1.16425	1.4699e-15
P08240	6734	SRPR; SRPRA	-0.684789	2.55602e-10
P08243	440	ASNS	-1.10308	8.26242e-13
P08246	1991	ELANE	-0.421793	1.05552e-08
P08311	1511	CTSG	-0.320046	6.30496e-07
P08397	3145	HMBS	-0.563841	2.27434e-08
P08559	5160	PDHA1	-0.469928	1.49895e-10
P08567	5341	PLEK	-0.31098	3.07553e-06
P08574	1537	CYC1	-0.472483	5.59006e-06
P08575			-0.198782	1.98291e-05
P08579	6629	SNRPB2	-0.595241	3.54132e-10
P08581	4233	MET	-2.68034	0.000521009
P08621	6625	SNRNP70	-0.683231	1.33668e-11
P08631	3055	HCK	-0.133114	0.00562542
P08648	3678	ITGA5	-0.75767	4.12535e-11
P08670	7431	VIM	-1.48591	9.52878e-15
P08708	6218	RPS17; RPS17L	-1.44706	1.00758e-10
P08727	3880	KRT19	-0.806379	2.07417e-05
P08754	2773	GNAI3	-0.566788	1.53394e-07
P08758	308	ANXA5	-0.351222	2.17465e-08
P08865	3921	RPSA	-1.48347	1.71268e-12
P08962	967	CD63	-0.63961	2.26869e-09
P09001	11222	MRPL3	-1.05554	1.04982e-10
P09012	6626	SNRPA	-0.59607	5.55368e-08
P09104	2026	ENO2	-0.699805	0.000940818
P09110	30	ACAA1	-0.778252	0.000702329
P09211	2950	GSTP1	-0.800983	1.66912e-13
P09234	6631	SNRPC	-0.81395	1.69794e-11
P09382	3956	LGALS1	-0.609439	2.85394e-08
P09417	5860	QDPR	-0.609276	1.11051e-08
P09429	3146	HMGB1	-0.276829	4.66057e-08
P09467	2203	FBP1	-0.585344	9.57764e-05
P09488	2944	GSTM1	-0.709488	0.000689442
P09493	7168	TPM1	-0.575823	1.65003e-06
P09496	1211	CLTA	-0.680949	1.02164e-10
P09497	1212	CLTB	-0.614637	3.9515e-10
P09525	307	ANXA4	-0.537762	2.99417e-08
P09543	1267	CNP	-0.443979	2.72273e-08
P09622	1738	DLD	-0.607872	2.82315e-12
P09651	3178	HNRNPA1	-1.52303	3.61004e-12
P09661	6627	SNRPA1	-0.728587	3.0887e-12
P09669	1345	COX6C	-0.665068	1.0708e-08
P09874	142	PARP1	-0.372727	2.4109e-09
P09884	5422	POLA1	-0.639031	1.19702e-11
P09960	4048	LTA4H	-0.942773	2.34272e-14
P09972	230	ALDOC	-0.41707	2.79744e-12
P0CG12	54921	CHTF8	-0.40056	0.00108935
P0DI82	6399; 10597; 284306	TRAPPC2; TRAPPC2P1; TRAPPC2B; ZNF547	-0.800176	1.74588e-07
P0DJ07	100131801	PET100	-0.215109	0.00764897
P0DMU7	728911; 101060211; 441521; 541465; 102723631	CT45A2; LOC101060211; CT45A7; LOC101060208; CT45A5; CT45A6; LOC102723631; CT45A10	-0.637953	1.01425e-07
P0DMV9	3304; 3303	HSPA1B; HSPA1A	-1.75748	1.58033e-14
P0DN79	875; 102724560	CBS; LOC102724560; CBSL	-0.65185	3.40268e-10
P0DP25	808; 805; 801	CALM3; CALM2; CALM1	-0.406884	0.00367513
P10109	2230	FDX1	-1.61396	0.00380194
P10124	5552	SRGN	-0.935851	2.25211e-09
P10153	6036	RNASE2	-0.347345	0.000743791
P10155	6738	TROVE2	-0.493854	2.82456e-10
P10242	4602	MYB	-0.638342	1.2781e-06
P10276	5914	RARA	-0.914642	8.94192e-07
P10301	6237	RRAS	0.0301804	0.045458
P10398	369	ARAF	-0.269448	1.13246e-05
P10412	3008	HIST1H1E	-0.378716	7.67676e-07
P10515	1737	DLAT	-0.79323	4.78777e-11
P10599	7295	TXN	-0.888704	2.82404e-10
P10606	1329	COX5B	-0.458237	6.48211e-08
P10619	5476	CTSA	-0.755815	4.5725e-10
P10620	4257	MGST1	-0.465807	2.5689e-05
P10644	5573	PRKAR1A	-0.376439	6.46708e-09
P10768	2098	ESD	-0.686858	6.40717e-11
P10809	3329	HSPD1	-1.33287	1.94778e-15
P10909	1191	CLU	-1.48819	0.000582975
P11021	3309	HSPA5	-0.928025	3.91608e-13
P11047	3915	LAMC1	-0.704759	5.73434e-05
P11049	951	CD37	-0.671182	2.3614e-06
P11117	53	ACP2	-0.482403	7.84237e-05
P11142	3312	HSPA8	-2.16882	1.6558e-15
P11166	6513	SLC2A1	-0.787499	2.65635e-06
P11171	2035	EPB41	-0.433192	1.23982e-06
P11172	7372	UMPS	-0.904539	1.8613e-10
P11177	5162	PDHB	-0.414852	2.91625e-09
P11216	5834	PYGB	-0.605511	1.84697e-09
P11233	5898	RALA	-0.573698	2.07755e-06
P11234	5899	RALB	-0.317281	8.27366e-07
P11279	3916	LAMP1	-0.418304	2.531e-07
P11310	34	ACADM	-0.259578	2.26518e-07
P11387	7150	TOP1	-0.778235	1.56717e-13
P11388	7153	TOP2A	-0.818848	7.91477e-13
P11413	2539	G6PD	-0.630025	2.98324e-11
P11441	8266	UBL4A	-0.929042	7.3111e-10
P11473	7421	VDR	-0.327453	0.000106789
P11498	5091	PC	-0.574172	1.79703e-07
P11586	4522	MTHFD1	-0.906181	8.4645e-15
P11717	3482	IGF2R	-0.481987	6.40717e-11
P11766	128	ADH5	-0.484621	3.27897e-10
P11802	1019	CDK4	-0.739382	1.98177e-06
P11908	5634	PRPS2	-1.3097	2.39192e-09
P11940	26986	PABPC1	-2.02673	6.51807e-19
P12004	5111	PCNA	-0.507644	9.1912e-12
P12081	3035	HARS	-0.924958	9.37888e-14
P12236	293	SLC25A6	-1.67626	2.19062e-13
P12268	3615	IMPDH2	-1.25784	2.68589e-16
P12270	7175	TPR	-0.666717	2.22627e-15
P12277	1152	CKB	-0.894964	6.26422e-08
P12429	306	ANXA3	-1.43969	3.49546e-07
P12694	593	BCKDHA	-0.244521	5.43348e-06
P12814	87	ACTN1	-0.806909	1.16665e-14
P12955	5184	PEPD	-0.41679	1.26554e-07
P12956	2547	XRCC6	-0.652953	1.94778e-15
P13010	7520	XRCC5	-0.680611	5.33814e-14
P13051	7374	UNG	-0.988922	1.20519e-08
P13073	1327	COX4I1	-0.723503	1.12964e-12
P13196	211	ALAS1	-0.624888	1.99053e-07
P13473	3920	LAMP2	-0.474083	0.000168458
P13489	6050	RNH1	-0.509814	1.41871e-09
P13498	1535	CYBA	-0.664944	6.14629e-09
P13591	4684	NCAM1	-0.372348	0.000632345
P13612	3676	ITGA4	-0.563425	3.71522e-08
P13639	1938	EEF2	-1.8606	8.82664e-20
P13667	9601	PDIA4	-0.759957	1.83001e-14
P13674	5033	P4HA1	-0.704916	3.06552e-10
P13693	7178	TPT1	-1.52557	2.60688e-14
P13747	3133	HLA-E	-0.636754	0.000107695
P13796	3936	LCP1	-0.756453	2.22627e-15
P13797	5358	PLS3	-0.812147	1.54011e-06
P13798	327	APEH	-0.698899	6.45142e-14
P13804	2108	ETFA	-0.3369	1.95555e-08
P13807	2997	GYS1	-0.593601	1.33333e-08
P13861	5576	PRKAR2A	-0.47282	5.86824e-08
P13929	2027	ENO3	-0.730296	8.13412e-06
P13984	2963	GTF2F2	-0.875457	2.68304e-12
P13987	966	CD59	-0.303769	0.0259812
P13994	81576	CCDC130	-0.25386	0.0140122
P13995	10797	MTHFD2	-1.41638	2.02075e-09
P14174	4282	MIF	-0.702642	1.12727e-10
P14209	4267	CD99	-0.325787	0.000189254
P14314	5589	PRKCSH	-0.551723	9.56242e-11
P14317	3059	HCLS1	-0.454658	9.63183e-10
P14324	2224	FDPS	-0.803074	2.80411e-10
P14373	5987	TRIM27	-0.562551	8.6911e-08
P14384	1368	CPM	-0.0191341	0.0455136
P14406	1347	COX7A2	-0.242969	0.00536093
P14550	10327	AKR1A1	-0.683221	1.02103e-11
P14618	5315	PKM	-0.652449	1.009e-13
P14625	7184	HSP90B1	-0.67617	6.53005e-15
P14635	891	CCNB1	-0.473594	1.15832e-07
P14735	3416	IDE	-0.922297	4.11439e-12
P14854	1340	COX6B1	-0.580684	0.00294062
P14866	3191	HNRNPL	-0.231579	8.33353e-09
P14868	1615	DARS	-0.756884	6.77626e-15
P14923	3728	JUP	-0.420553	0.000889058
P14927	7381	UQCRB	-0.67512	8.23763e-12
P15104	2752	GLUL	-0.127313	0.00394072
P15121	231	AKR1B1	-0.215033	0.000786962
P15151	5817	PVR	-1.52747	0.000335368
P15153	5880	RAC2	-0.824458	1.6614e-11
P15170	2935	GSPT1	-0.886634	1.18862e-11
P15289	410	ARSA	-0.724594	0.0121876
P15291	2683	B4GALT1	-0.877261	2.33645e-05
P15311	7430	EZR	-0.56984	2.03078e-11
P15328	2348	FOLR1	-0.618306	3.5503e-05
P15374	7347	UCHL3	-0.78174	6.05689e-11
P15408	2355	FOSL2	-0.71558	1.54774e-07
P15498	7409	VAV1	-0.605499	6.2174e-07
P15529	4179	CD46	-0.342791	0.00365202
P15531	4830	NME1	-0.90412	1.46274e-07
P15559	1728	NQO1	-0.715753	3.24268e-08
P15586	2799	GNS	-0.0416819	0.0168059
P15848	411	ARSB	-0.43368	4.93089e-08
P15880	6187	RPS2	-1.78084	2.80966e-14
P15923	6929	TCF3	-0.562709	1.18498e-05
P15924	1832	DSP	-0.906186	0.000375497
P15927	6118	RPA2	-0.32802	1.843e-05
P15954	1350	COX7C	-0.561094	1.7262e-07
P16070	960	CD44	-1.09566	5.20555e-09
P16083	4835	NQO2	-0.426292	2.98594e-05
P16104	3014	H2AFX	-0.392971	2.86796e-05
P16150	6693	SPN; LOC101929889; LOC105369261	-0.629856	2.3541e-08
P16152	873; 54093	CBR1; SETD4	-0.832914	2.48467e-13
P16219	35	ACADS	0.280895	0.00340677
P16278	2720	GLB1	-0.329169	0.000666662
P16284			-0.157336	0.000110171
P16298	5532	PPP3CB	-0.688554	3.03955e-05
P16333	4690	NCK1	-0.906313	2.63627e-06
P16401	3009	HIST1H1B	-0.000894646	0.0549427
P16402	3007	HIST1H1D	0.348986	1.29493e-06
P16403	3006	HIST1H1C	0.228278	2.20749e-06
P16435	5447	POR	-0.594194	3.38134e-09
P16615	488	ATP2A2	-0.932253	8.91169e-14
P16671	948	CD36	-0.130834	0.00515602
P16885	5336	PLCG2	-0.492913	4.23746e-08
P16930	2184	FAH	-0.68661	5.88089e-08
P16949	3925	STMN1	-0.200136	3.1408e-05
P16989	8531	CSDA; YBX3	-1.22803	5.55988e-11
P17050	4668	NAGA	-0.263534	0.000161899
P17096	3159	HMGA1	-1.21785	1.82512e-10
P17152	8834	TMEM11	-0.532097	1.06325e-05
P17174	2805	GOT1	-0.542708	8.38233e-08
P17252	5578	PRKCA	-0.488112	0.0201977
P17275	3726	JUNB	-0.561536	1.07603e-06
P17342	4883	NPR3	-0.4436	0.00100223
P17405			-0.5722	0.00552941
P17480	7343	UBTF	-0.487549	2.28482e-12
P17535	3727	JUND	-0.498122	2.38973e-07
P17544	11016	ATF7	-0.0883388	0.0120502
P17568	4713	NDUFB7	-0.789013	1.04433e-10
P17612	5566	PRKACA	-0.460243	1.00801e-05
P17655	824	CAPN2	-0.336855	0.000138253
P17676	1051	CEBPB	-1.07473	4.31391e-06
P17706	5771	PTPN2	-0.537824	1.06141e-05
P17812	1503	CTPS1	-1.10537	4.75783e-13
P17813	2022	ENG	-0.366361	0.000157364
P17844	1655	DDX5	-1.21706	2.43926e-15
P17858	5211	PFKL	-0.294711	3.12504e-08
P17900	2760	GM2A	-0.552708	2.17109e-07
P17931	3958	LGALS3	-0.390091	0.0013587
P17947	6688	SPI1	-0.0532815	0.0218106
P17980	5702	PSMC3	-1.12476	2.86662e-15
P17987	6950	TCP1	-1.05924	1.56176e-13
P18031	5770	PTPN1	-0.569937	8.26359e-11
P18074	2068	ERCC2	-0.808487	7.69588e-10
P18077	6165	RPL35A	-1.54255	4.14295e-13
P18084	3693	ITGB5	-0.190347	0.0297185
P18085	378	ARF4	-1.00736	7.92971e-09
P18124	6129	RPL7	-1.70513	2.6624e-16
P18206	7414	VCL	-0.592409	7.3103e-12
P18583	6651	SON	-0.526973	7.25889e-12
P18615	7936	NELFE; RDBP	-0.443373	2.14298e-08
P18621	6139	RPL17	-1.70687	4.31789e-15
P18669	5223; 643576	PGAM1; LOC643576	-0.718515	8.54753e-14
P18754	1104	RCC1	-0.903614	2.44065e-11
P18858	3978	LIG1	-0.491779	1.65598e-10
P18859	522	ATP5J	-0.353937	7.0109e-06
P18887	7515	XRCC1	-0.55071	5.41572e-09
P19022	1000	CDH2	-0.249479	0.0079513
P19174	5335	PLCG1	-0.449276	0.000177145
P19256	965	CD58	-0.769804	0.0252591
P19338	4691	NCL	-0.825423	2.10264e-14
P19367	3098	HK1	-0.79593	7.6896e-07
P19387	5432	POLR2C	-0.771721	1.78117e-10
P19388	5434	POLR2E	-0.455065	6.61948e-08
P19397	963	CD53	-1.02291	6.467e-09
P19404	4729	NDUFV2	-0.427993	5.74151e-07
P19440	2678	GGT1	-0.549441	0.000715497
P19447	2071	ERCC3	-0.392423	7.1748e-05
P19474	6737	TRIM21	-0.441976	4.40386e-08
P19525	5610	EIF2AK2	-0.586165	3.6546e-06
P19623	6723	SRM	-0.66145	3.01153e-08
P19784	1459	CSNK2A2	-0.676239	4.784e-08
P19793	6256	RXRA	-0.20529	0.000197529
P19838	4790	NFKB1	-0.647014	2.82008e-09
P19971	1890; 9997	TYMP; SCO2	-0.421951	2.54948e-08
P20020			-0.731795	4.02614e-05
P20042	8894	EIF2S2	-0.852845	2.31262e-14
P20073	310	ANXA7	-0.457438	4.1292e-11
P20138	945	CD33	-0.920696	1.70294e-08
P20160	566	AZU1	-0.18447	0.00432736
P20248	890	CCNA2	-0.320195	3.11386e-06
P20290	689	BTF3	-1.266	8.96534e-12
P20292	241	ALOX5AP	-0.803941	2.64933e-08
P20338	5867	RAB4A	-1.0775	7.36512e-11
P20339	5868	RAB5A	-0.445333	4.30382e-05
P20340	5870	RAB6A	-0.532913	1.58187e-06
P20585	4437	MSH3	-0.598046	1.96639e-07
P20618	5689	PSMB1	-0.708808	2.41491e-11
P20645	4074	M6PR	-0.731063	2.18296e-10
P20674	9377	COX5A	-0.856695	5.40632e-12
P20700	4001	LMNB1	-0.517245	4.08113e-12
P20701	3683	ITGAL	-0.347075	6.92204e-09
P20810	831	CAST	-0.238893	1.84938e-07
P20839	3614	IMPDH1	-0.620261	1.97934e-07
P20908	1289	COL5A1	-0.648478	0.00131024
P20962	5763	PTMS	-0.692439	8.90333e-05
P21127			-0.681371	3.79596e-06
P21266	2947	GSTM3	-0.946443	8.07931e-08
P21281	526	ATP6V1B2	-0.493721	3.06472e-12
P21283	528	ATP6V1C1	-0.568268	1.2965e-11
P21291	1465	CSRP1	-0.556806	8.43456e-06
P21333	2316	FLNA	-0.646658	3.35154e-13
P21359	4763	NF1	-0.852251	0.000167607
P21399	48	ACO1	-0.291582	0.00201435
P21796	7416	VDAC1	-1.16612	2.26822e-14
P21912	6390	SDHB	-0.418001	3.13467e-07
P21964	1312	COMT	-0.418959	2.30673e-09
P21980	7052	TGM2	-0.30826	0.00486078
P22033	4594	MUT	-0.0841362	0.00628652
P22059	5007	OSBP	-0.477199	5.09267e-11
P22061	5110	PCMT1	-0.40364	1.01273e-08
P22087	2091	FBL	-0.88261	1.55249e-13
P22090	6192	RPS4Y1	-1.46048	3.02866e-14
P22102	2618	GART	-0.936587	6.20718e-15
P22234	10606	PAICS	-1.12366	4.05918e-16
P22307	6342	SCP2	-0.499408	7.58265e-10
P22314	7317	UBA1	-0.491565	6.30154e-12
P22392	4831; 654364	NME2; NME1-NME2	-1.34046	2.0929e-10
P22415	7391	USF1	-0.251575	3.58635e-05
P22570	2232	FDXR	-0.376482	0.00383685
P22626	3181	HNRNPA2B1	-0.372596	2.84798e-10
P22670	5989	RFX1	-0.418716	0.000712836
P22681	867	CBL	-0.344913	7.76232e-05
P22695	7385	UQCRC2	-0.707537	1.49845e-12
P22830	2235	FECH	-0.165884	0.00162704
P23141	1066	CES1	-0.409787	1.47832e-11
P23193	6917	TCEA1	-0.400519	2.11844e-10
P23229	3655	ITGA6	-0.461247	0.00305347
P23246	6421	SFPQ	-0.674077	4.72767e-13
P23258	7283	TUBG1	-1.10425	1.45325e-10
P23284	5479	PPIB	-0.81803	2.0862e-11
P23368	4200	ME2	-0.734355	5.38256e-11
P23381	7453	WARS	-0.619324	3.26612e-10
P23396	6188	RPS3	-1.60537	2.02453e-15
P23443	6198	RPS6KB1	-0.576941	8.15123e-05
P23458	3716	JAK1	-0.317959	9.1119e-06
P23469	5791	PTPRE	-0.966258	2.25417e-05
P23497	6672	SP100	-0.711593	0.000298624
P23526	191	AHCY	-1.36013	1.7729e-15
P23528	1072	CFL1	-0.378028	2.22399e-06
P23588	1975	EIF4B	-1.25309	2.96918e-14
P23634	493	ATP2B4	-0.120652	0.00119441
P23786	1376	CPT2	-0.0165319	0.03895
P23919	1841	DTYMK	-0.627771	1.2882e-08
P23921	6240	RRM1	-0.809996	7.40107e-14
P24158	5657	PRTN3	-0.674883	7.76536e-10
P24390	10945	KDELR1	-1.00513	5.06695e-06
P24534	1933	EEF1B2	-1.63029	1.34607e-15
P24539	515	ATP5F1	-0.8067	9.21621e-14
P24666	52	ACP1	-0.820505	1.22168e-09
P24752	38	ACAT1	-0.467486	3.03674e-11
P24844	10398	MYL9	-1.16572	6.94535e-06
P24928	5430	POLR2A	-0.229559	5.41572e-09
P24941	1017	CDK2	-0.420691	5.34483e-09
P25098	156	ADRBK1; GRK2	-0.336848	4.07798e-08
P25205	4172	MCM3	-0.501137	2.67324e-13
P25325	4357	MPST	-0.559474	2.39375e-10
P25398	6206	RPS12	-1.392	2.56707e-12
P25440	6046	BRD2	-0.486075	4.95362e-09
P25490	7528	YY1	-0.379015	3.82562e-05
P25685	3337	DNAJB1	-1.01003	1.97847e-14
P25705	498	ATP5A1	-0.741601	9.49638e-14
P25774	1520	CTSS	-0.259188	3.86201e-05
P25786	5682	PSMA1	-0.650712	7.08826e-12
P25787	5683	PSMA2	-0.775571	7.78606e-09
P25788	5684	PSMA3	-0.75994	4.46601e-12
P25789	5685	PSMA4	-0.96328	1.69175e-10
P26006	3675	ITGA3	-1.47458	0.00255317
P26010	3695	ITGB7	-0.132833	0.017708
P26038	4478	MSN	-0.658439	2.66858e-13
P26196	1656	DDX6	-0.887932	6.42121e-13
P26358	1786	DNMT1	-0.572914	1.24434e-12
P26368	11338	U2AF2	-0.5333	4.08113e-12
P26373	6137	RPL13	-1.54246	8.48693e-14
P26374	1122	CHML	-0.511195	3.40427e-06
P26440			-0.282866	4.25215e-07
P26447	6275	S100A4	-0.506066	1.12828e-08
P26572	4245	MGAT1	-0.6919	6.63368e-08
P26583	3148	HMGB2	0.123286	0.000600701
P26599	5725	PTBP1	-0.369085	9.17963e-11
P26639	6897	TARS	-1.09752	7.05802e-13
P26640	7407; 57176	VARS; VARS2	-0.855306	1.4699e-15
P26641	1937	EEF1G	-1.67612	3.41497e-15
P26885	2286	FKBP2	-1.34316	0.000254208
P26951	3563	IL3RA	-0.497698	0.000201847
P27105	2040	STOM	-0.605716	7.25822e-10
P27144	205	AK4; LOC100507855	-1.72471	0.00184693
P27348	10971	YWHAQ	-0.429284	2.01836e-07
P27361	5595	MAPK3	-1.12029	0.0134633
P27449	527	ATP6V0C	-0.610016	5.38373e-06
P27635	6134	RPL10	-1.45957	1.99045e-13
P27694	6117	RPA1	-0.418125	1.66763e-10
P27695	328	APEX1	-0.896987	1.77569e-10
P27701	3732	CD82	-0.515775	5.24192e-06
P27707	1633	DCK	-0.151473	0.000270431
P27708	790	CAD	-1.2506	2.02453e-15
P27797	811	CALR	-0.665306	3.79052e-13
P27816	4134	MAP4	-0.451875	6.18018e-11
P27824	821	CANX	-0.869079	1.38631e-14
P27986	5295	PIK3R1	-0.315607	0.00113343
P28062	5696	PSMB8	-0.660633	3.41977e-10
P28065	5698	PSMB9	-0.103314	0.0255815
P28066	5686	PSMA5	-0.677467	6.94624e-11
P28070	5692	PSMB4	-0.619949	8.20498e-11
P28072	5694	PSMB6	-0.777736	2.33673e-11
P28074	5693	PSMB5	-0.884267	1.05424e-07
P28288	5825	ABCD3	-0.661177	2.19791e-09
P28290	6744	SSFA2	-0.718438	0.00146157
P28331	4719	NDUFS1	-0.448938	5.31537e-12
P28340	5424	POLD1	-0.306978	3.34468e-08
P28482	5594	MAPK1	-0.395579	1.04535e-10
P28676	25801	GCA	-0.326625	7.33566e-06
P28715	2073	ERCC5	-0.351959	2.27505e-05
P28749	5933	RBL1	-0.51588	4.13976e-06
P28799	2896	GRN	-0.152797	0.00536122
P28838	51056	LAP3	-0.823224	1.92543e-12
P29083	2960	GTF2E1	-0.80037	8.10434e-09
P29084	2961	GTF2E2	-0.541758	2.67734e-09
P29144	7174	TPP2	-0.872711	4.60139e-14
P29218	3612	IMPA1	-0.767309	2.37732e-11
P29350	5777	PTPN6	-0.992675	6.28832e-14
P29353	6464	SHC1	-0.0492551	0.025958
P29372	4350	MPG	-0.69946	1.34241e-07
P29375	5927	KDM5A	0.0356371	0.037896
P29401	7086	TKT	-1.24974	7.05802e-13
P29466	834	CASP1	-0.366104	0.000348903
P29590	5371	PML	-0.251021	6.24277e-06
P29597	7297	TYK2	0.000506248	0.0552864
P29692	1936	EEF1D	-1.18263	9.47061e-13
P29966	4082	MARCKS	-0.217964	0.0122394
P29992	2767	GNA11	-0.860257	0.000115721
P30038	8659	ALDH4A1	-0.406773	1.38438e-05
P30040	10961	ERP29	-0.61618	7.51046e-13
P30041	9588	PRDX6	-0.716501	1.04932e-10
P30043	645	BLVRB	-0.436556	2.088e-06
P30044	25824	PRDX5	-0.774932	7.88864e-07
P30046	1652	DDT	-0.636937	4.2481e-09
P30048	10935	PRDX3	-0.675197	1.22214e-11
P30049	513	ATP5D	-1.19771	1.45325e-10
P30050	6136	RPL12	-1.92391	1.86552e-16
P30084	1892	ECHS1	-0.529008	9.62683e-12
P30085	51727	CMPK1	-0.842404	5.39785e-10
P30086	5037	PEBP1	-0.590867	5.5916e-11
P30101	2923	PDIA3	-0.697961	2.1728e-14
P30153	5518	PPP2R1A	-0.612277	7.70908e-14
P30154	5519	PPP2R1B	-0.734596	1.11625e-09
P30260	996	CDC27	-0.522315	3.31051e-09
P30273	2207	FCER1G	-1.11775	2.67734e-09
P30291	7465	WEE1	-0.432098	2.94128e-06
P30307	995	CDC25C	0.112735	0.0188576
P30405	10105	PPIF	-0.711839	1.04524e-08
P30414	4820	NKTR	-0.935565	0.000543456
P30419	4836	NMT1	-0.534562	1.70421e-10
P30481	3106	HLA-B	-0.105297	0.0023356
P30519	3163	HMOX2	-1.13296	1.34255e-10
P30520	159	ADSS	-1.12772	5.03514e-13
P30533	4043	LRPAP1	-0.749577	2.61014e-13
P30536	706	TSPO	-0.263357	0.000129828
P30566	158	ADSL	-1.0825	7.31319e-12
P30622	6249	CLIP1	-0.384968	1.93992e-05
P30626	6717	SRI	-0.702367	3.13467e-07
P30679	2769	GNA15	-0.671028	4.92038e-07
P30740	1992	SERPINB1	-0.572811	1.10453e-07
P30837	219	ALDH1B1	-0.877176	4.34687e-05
P30838	218	ALDH3A1	-0.156072	0.0136897
P30876	5431	POLR2B	-0.591418	2.33231e-10
P31040	6389	SDHA	-0.352938	8.64594e-09
P31146	11151	CORO1A	-0.562963	7.65047e-12
P31150	2664	GDI1	-0.870428	3.63391e-07
P31153	4144	MAT2A	-1.69473	5.49706e-13
P31327	1373	CPS1	-1.00574	1.94391e-08
P31350	6241	RRM2	-1.2562	7.03319e-14
P31483	7072	TIA1	-0.616283	4.20007e-07
P31641	6533	SLC6A6	-0.355859	0.00356741
P31689	3301	DNAJA1	-1.43026	5.92439e-15
P31749	207	AKT1	-0.464963	5.86304e-06
P31751	208	AKT2	-0.408993	2.50309e-08
P31930	7384	UQCRC1	-0.650188	1.69249e-11
P31937	11112	HIBADH	0.00307338	0.0552344
P31939	471	ATIC	-1.11008	1.93545e-14
P31942	3189	HNRNPH3	-0.647467	2.9195e-11
P31943	3187	HNRNPH1	-0.627066	1.3484e-12
P31946	7529	YWHAB	-0.442921	1.78487e-08
P31947	2810	SFN	-0.765629	4.00977e-05
P31948	10963	STIP1	-0.91824	1.14694e-14
P31949	6282	S100A11	-0.380614	6.19969e-06
P32004	3897	L1CAM	-0.446661	9.28224e-05
P32119	7001	PRDX2	-0.684603	7.1775e-08
P32189	2710	GK	-0.768606	3.30927e-08
P32322	5831	PYCR1	-1.77972	0.00180867
P32455	2633	GBP1	-0.160891	0.0268958
P32519	1997	ELF1	-0.232254	5.64547e-07
P32754	3242	HPD	0.0583589	0.0432607
P32942	3385	ICAM3	-0.354543	0.00236684
P32969	6133	RPL9	-1.46621	9.21621e-14
P33121	2180	ACSL1	-0.93823	2.70674e-11
P33176	3799	KIF5B	-0.646549	2.70429e-14
P33240	1478	CSTF2	-0.487756	1.67075e-07
P33241	4046	LSP1	-0.36622	0.00379443
P33316	1854	DUT	-0.380726	9.94706e-07
P33527	4363	ABCC1	-0.632869	1.12188e-06
P33552	1164	CKS2	-0.824908	2.61186e-07
P33897	215	ABCD1	-0.409427	0.0340612
P33981	7272	TTK	-0.196381	1.16743e-05
P33991	4173	MCM4	-0.533057	1.38562e-12
P33992	4174	MCM5	-0.38714	1.95742e-12
P33993	4176	MCM7	-0.435313	1.46903e-11
P34059	2588	GALNS	-0.264224	0.00861085
P34741	6383	SDC2	-0.591964	1.0449e-06
P34896	6470	SHMT1	-0.226915	6.6735e-07
P34897	6472	SHMT2	-0.975067	5.68077e-14
P34910	2124	EVI2B	-0.522853	7.53376e-07
P34932	3308	HSPA4	-0.798723	2.70429e-14
P34949	4351	MPI	-0.731242	2.65845e-05
P35052	2817	GPC1	0.417697	0.0117801
P35080	5217	PFN2	-1.30252	0.0007124
P35221	1495	CTNNA1	-0.644612	7.69588e-10
P35222	1499	CTNNB1	-0.813588	3.78388e-05
P35226	648; 100532731	BMI1; COMMD3-BMI1	-0.0515286	0.0302059
P35232	5245	PHB	-1.11252	1.68396e-12
P35236	5778	PTPN7	-0.581343	1.90615e-08
P35237	5269	SERPINB6	-0.686554	2.35542e-08
P35240	4771	NF2	-0.556767	4.89087e-06
P35241	5962	RDX	-0.758146	4.23762e-08
P35244	6119	RPA3	-0.640428	3.26316e-09
P35249	5984	RFC4	-0.583815	6.48892e-10
P35250	5982	RFC2	-0.860596	3.90259e-09
P35251	5981	RFC1	-0.512413	1.33611e-09
P35268	6146	RPL22	-1.39904	2.38268e-13
P35269	2962	GTF2F1	-0.598704	1.74428e-10
P35270	6697	SPR	-1.37546	0.000216179
P35573	178	AGL	-0.488088	1.06136e-06
P35579	4627	MYH9	-0.867109	4.02482e-15
P35580	4628	MYH10	-0.55712	1.9903e-05
P35606	9276	COPB2	-0.757572	1.7126e-13
P35611	118	ADD1	-0.31171	4.40494e-06
P35612	119	ADD2	-0.289098	0.00354908
P35613	682	BSG	-0.816336	1.73954e-11
P35625	7078	TIMP3	-2.57227	0.00559769
P35637	2521	FUS	-0.592744	3.22175e-10
P35658	8021	NUP214	-0.752757	3.78767e-11
P35659	7913	DEK	-0.333296	3.09934e-07
P35790	1119	CHKA	-1.10162	3.00094e-06
P35914	3155	HMGCL	0.0263492	0.0410932
P35998	5701	PSMC2	-0.675171	1.30014e-12
P36222	1116	CHI3L1	-0.0701226	0.0131793
P36404	402	ARL2	-0.680467	1.83941e-08
P36405	403	ARL3	-0.671882	5.58569e-05
P36507	5605	MAP2K2	-0.57304	4.11744e-07
P36542	509	ATP5C1	-0.840752	1.47772e-12
P36543	529	ATP6V1E1	-0.481179	6.5412e-11
P36551	1371	CPOX	-0.701551	6.09794e-08
P36578	6124	RPL4	-1.37347	7.26356e-16
P36639	4521	NUDT1	-0.557942	6.38232e-07
P36776	9361	LONP1	-0.615193	1.19892e-13
P36871	5236	PGM1	-0.981217	6.90099e-12
P36873	5501	PPP1CC	-0.815856	6.98417e-10
P36888	2322	FLT3	0.382318	1.54719e-07
P36915	2794	GNL1	-0.487585	1.42297e-07
P36952	5268	SERPINB5	-1.19114	0.000361679
P36957	1743	DLST	-0.456221	2.27777e-08
P36969	2879	GPX4	-0.372117	0.00037826
P37108	6727	SRP14	-0.388429	1.37159e-09
P37198	23636	NUP62	-0.877661	6.85761e-11
P37235	3241	HPCAL1	-0.513053	5.09307e-06
P37268	2222	FDFT1	-0.836938	4.7398e-11
P37802	8407	TAGLN2	-0.610654	6.21343e-12
P37837	6888	TALDO1	-0.717329	6.89829e-14
P38117	2109	ETFB	-0.579586	5.25696e-12
P38159	27316	RBMX	-0.821448	6.28585e-13
P38398	672	BRCA1	-0.188971	0.00182406
P38432	8161	COIL	-0.509224	4.47374e-08
P38571	3988	LIPA	-0.445817	1.22749e-07
P38606	523	ATP6V1A	-0.635919	1.01549e-11
P38646	3313	HSPA9	-0.843532	2.84922e-14
P38919	9775	EIF4A3	-0.617835	1.42568e-12
P39019	6223	RPS19	-1.59219	2.15206e-13
P39023	6122	RPL3	-1.64226	1.93826e-14
P39656	1650	DDOST	-0.67844	6.24953e-11
P39687	8125	ANP32A	-0.437255	1.12708e-08
P39748	2237	FEN1	-0.744021	5.34817e-12
P39880	1523	CUX1	-0.139186	0.0292594
P40121	822	CAPG	-0.435784	3.1661e-09
P40222	200081	TXLNA	-0.837347	1.6698e-10
P40227	908	CCT6A	-1.03163	5.18079e-15
P40306	5699	PSMB10	-0.502749	3.55032e-09
P40429	23521	RPL13A	-1.85355	1.86552e-16
P40616	400	ARL1	-0.766106	3.0527e-07
P40692	4292	MLH1	-0.601967	8.70573e-10
P40763	6774	STAT3	-0.466912	1.35666e-10
P40818	9101	USP8	-0.423208	1.26872e-06
P40855	5824	PEX19	-0.12509	0.0366159
P40925	4190	MDH1	-0.422407	8.94463e-12
P40926	4191	MDH2	-0.902151	7.93459e-17
P40937	5985	RFC5	-0.654544	1.89719e-10
P40938	5983	RFC3	-0.462081	7.626e-09
P40939	3030	HADHA	-0.581661	8.52811e-14
P41091	1968	EIF2S3	-1.54828	1.07175e-15
P41208	1069	CETN2	-0.69387	3.18347e-06
P41212	2120	ETV6	-0.389146	2.90417e-06
P41214	1939	EIF2D	-0.36795	0.0360919
P41218	4332	MNDA	-0.363723	2.46961e-07
P41221	7474	WNT5A	-1.16929	0.00131798
P41223	8896	BUD31	-0.621185	1.64655e-07
P41226	7318	UBA7	-0.503258	7.84758e-08
P41227	8260	NAA10	-1.24252	6.3259e-15
P41229	8242	KDM5C	0.0613027	0.0290706
P41236	5504	PPP1R2	-0.430966	7.34726e-09
P41240	1445	CSK	-0.508671	2.2873e-09
P41250	2617	GARS	-0.862136	6.51752e-15
P41252	3376	IARS	-0.908144	6.09099e-14
P41440	6573	SLC19A1	-0.864578	6.07941e-08
P41567	10209	EIF1	-1.55463	6.88599e-13
P41743	5584	PRKCI	-0.334255	0.0116028
P42025	10120	ACTR1B	-0.668833	3.86828e-06
P42126	1632	ECI1	-0.265865	0.000335562
P42166	7112	TMPO	-0.420687	8.44952e-07
P42167	7112	TMPO	-0.449699	3.7462e-08
P42224	6772	STAT1	-0.657282	5.795e-12
P42226	6778	STAT6	-0.242854	6.8139e-07
P42285	23517	SKIV2L2	-0.816692	1.84692e-14
P42330	8644	AKR1C3	-0.140894	0.029537
P42345	2475	MTOR	-0.464715	6.05977e-07
P42356	5297	PI4KA	-0.562812	5.31587e-05
P42566	2060	EPS15	-0.533462	3.04046e-07
P42574	836	CASP3	-0.41735	0.000246268
P42679	4145	MATK	-0.809959	7.64845e-09
P42694	9931	HELZ	-0.346671	0.00371544
P42695	23310	NCAPD3	-0.559792	2.78122e-10
P42696	23029	RBM34	-0.574276	7.99692e-12
P42704	10128	LRPPRC	-1.08981	1.35149e-15
P42765	10449	ACAA2	-0.334301	8.85557e-10
P42766	11224	RPL35	-1.42027	5.38958e-15
P42768	7454	WAS	-0.64873	7.69391e-12
P42771	1029	CDKN2A	-0.756948	0.000874334
P42773	1031	CDKN2C	0.532043	3.61007e-07
P42785	5547	PRCP	-0.198904	0.00161094
P42858	3064	HTT	-0.353374	3.02209e-05
P42892	1889	ECE1	-0.461533	0.000290348
P42898	4524	MTHFR	-0.613563	0.0299795
P43007	6509	SLC1A4	-0.794645	1.19709e-05
P43034	5048	PAFAH1B1	-0.492486	1.43299e-10
P43121	4162	MCAM	-0.47734	0.000756974
P43155	1384	CRAT	-0.0500659	0.0385167
P43243	9782	MATR3	-0.733164	4.72767e-13
P43246	4436	MSH2	-0.831887	4.87136e-13
P43250	2870	GRK6	-0.418627	0.000252562
P43304	2820	GPD2	-0.623053	5.3498e-11
P43307	6745	SSR1	-0.809886	6.93104e-11
P43353	221	ALDH3B1	-0.368079	0.000290487
P43405	6850	SYK	-0.386793	7.9584e-10
P43487	5902	RANBP1	-0.851483	8.5362e-12
P43490	10135	NAMPT	-0.68035	1.3591e-10
P43686	5704	PSMC4	-0.658718	1.47772e-12
P43897	10102	TSFM	-0.467438	8.77571e-09
P45880	7417	VDAC2	-1.24988	5.05168e-14
P45954	36	ACADSB	-0.429342	0.000396699
P45973	23468	CBX5	-0.420829	4.54836e-07
P45974	8078	USP5	-0.64827	2.26177e-09
P45985	6416	MAP2K4	-2.43872	0.00162032
P46013	4288	MKI67	-0.417362	7.46208e-13
P46019	5256	PHKA2	-0.976945	0.000438454
P46060	5905	RANGAP1	-0.719699	2.8363e-13
P46063	5965	RECQL	-0.562447	9.81304e-12
P46087	4839	NOP2	-1.13632	2.34042e-10
P46100	546	ATRX	-0.504585	1.30206e-06
P46108	1398	CRK	-0.308883	0.0017613
P46109	1399	CRKL	-0.310923	8.83049e-06
P46199	4528	MTIF2	-0.536887	9.22782e-07
P46379	7917	BAG6	-0.821689	1.12964e-12
P46459	4905	NSF	-0.52871	4.15193e-12
P46527	1027	CDKN1B	-0.269981	0.0110629
P46531	4851	NOTCH1	-0.314698	0.00216104
P46734	5606	MAP2K3	-0.904802	0.000266234
P46776	6157	RPL27A	-1.63428	4.84346e-14
P46777	6125	RPL5	-1.48819	2.42636e-14
P46778	6144	RPL21	-1.47393	3.61004e-13
P46779	6158	RPL28	-1.58906	3.42497e-14
P46781	6203	RPS9	-1.61752	3.41497e-15
P46782	6193	RPS5	-1.34783	1.7419e-12
P46783	6204	RPS10	-1.12483	1.1704e-08
P46821	4131	MAP1B	-0.592907	2.24071e-07
P46926	10007	GNPDA1	-2.66392	0.000919512
P46939	7402	UTRN	-0.600406	2.71714e-08
P46940	8826	IQGAP1	-0.520018	1.94834e-13
P46976	2992	GYG1	-0.774741	2.52357e-11
P46977	3703	STT3A	-0.706771	3.91608e-13
P47224	5877	RABIF	-0.833208	4.86606e-05
P47712	5321	PLA2G4A	-0.688257	3.42627e-10
P47755	830	CAPZA2	-0.53672	1.21599e-07
P47756	832	CAPZB	-0.513494	1.14221e-10
P47897	5859	QARS	-1.14075	3.36666e-13
P47914	6159	RPL29	-1.30723	4.21276e-13
P47974	678	ZFP36L2	-0.484067	7.58861e-06
P47985	7386	UQCRFS1	-0.752605	1.7217e-12
P48047	539	ATP5O	-0.882749	2.27177e-13
P48059	3987	LIMS1	-0.535828	3.57701e-08
P48147	5550	PREP	-0.71556	1.27643e-12
P48163	4199	ME1	-0.469988	0.00126027
P48200			-0.599735	4.13723e-07
P48426	5305	PIP4K2A	-0.180643	0.00386263
P48444	372	ARCN1	-0.795922	5.84799e-12
P48449	4047	LSS	-0.516578	2.30673e-09
P48506	2729	GCLC	-0.473394	1.10036e-06
P48507	2730	GCLM	-0.778621	5.50957e-08
P48509	977	CD151	-0.502506	2.48873e-05
P48553	7109	TRAPPC10	-1.32649	0.000241769
P48556	5714	PSMD8	-0.717703	1.99342e-12
P48634	7916	PRRC2A	-0.66325	1.59181e-09
P48637	2937	GSS	-0.396059	1.3739e-10
P48643	22948	CCT5	-0.973451	1.96092e-14
P48651	9791	PTDSS1	-0.469824	0.000425812
P48681	10763	NES	-0.717561	0.0163194
P48723	6782	HSPA13	-0.528312	6.22397e-08
P48729	1452	CSNK1A1	-0.385736	1.70268e-07
P48730	1453	CSNK1D	-0.162214	0.0103156
P48735	3418	IDH2	-0.509855	5.35157e-10
P48736	5294	PIK3CG	-0.671911	1.52329e-05
P48739	23760	PITPNB	-0.822993	6.42685e-12
P48960	976	CD97; ADGRE5	-0.179846	0.0168597
P49005	5425	POLD2	-0.276751	4.56106e-05
P49006	65108	MARCKSL1	-0.575261	1.6584e-06
P49137	9261	MAPKAPK2	-0.597992	2.91078e-08
P49189	223	ALDH9A1	-0.458774	7.04664e-10
P49207	6164	RPL34	-1.55653	3.49572e-13
P49247	22934	LOC101060545; RPIA	-0.908394	4.91889e-08
P49257	3998	LMAN1	-0.897619	6.42685e-12
P49321	4678	NASP	-0.566123	3.72713e-11
P49327	2194	FASN	-1.48359	7.93459e-17
P49354	2339	FNTA	-0.825579	2.435e-09
P49366	1725	DHPS	-0.0480273	0.0529271
P49368	7203	CCT3	-0.998061	2.1728e-14
P49406	9801	MRPL19	-0.89322	3.37478e-10
P49411	7284	TUFM	-0.603373	4.16445e-13
P49419	501	ALDH7A1	-0.645644	0.000569261
P49427	997	CDC34	-0.63308	1.10769e-06
P49454	1063	CENPF	-0.24172	2.13318e-08
P49458	6726; 653226	SRP9; SRP9P1	-0.554547	2.42594e-09
P49585	5130	PCYT1A	-0.461348	7.29189e-07
P49588	16	AARS	-0.827018	3.45055e-14
P49589	833	CARS	-0.775771	3.70408e-11
P49590	23438	HARS2	-0.181769	0.00824147
P49591	6301	SARS	-0.723463	2.57072e-12
P49642	5557	PRIM1	-0.746499	7.70761e-11
P49643	5558	PRIM2	-0.34023	4.3073e-07
P49662	837	CASP4	-0.529618	2.05724e-07
P49711	10664	CTCF	-0.279092	2.70297e-07
P49715	1050	CEBPA	-0.718439	2.97832e-10
P49720	5691	PSMB3	-0.761924	3.23802e-09
P49721	5690	PSMB2	-0.730722	7.63694e-10
P49736	4171	MCM2	-0.608026	3.50578e-13
P49748	37	ACADVL	-0.317073	4.90428e-08
P49750			-0.398105	6.09614e-08
P49754	27072	VPS41	-0.56833	0.00459095
P49755	10972	TMED10	-0.609451	5.1395e-10
P49756	58517	RBM25	-0.614901	1.95902e-11
P49757	8650	NUMB	-0.100201	0.0209842
P49768	5663	PSEN1	-0.437273	0.000754123
P49770	8892	EIF2B2	-0.698374	1.2464e-08
P49773	3094	HINT1	-0.737825	1.07911e-06
P49790	9972	NUP153	-0.713828	2.52929e-14
P49792	5903	RANBP2	-0.946114	1.03928e-14
P49815	7249	TSC2	-0.638307	2.55663e-07
P49821	4723	NDUFV1	-0.186982	9.34407e-08
P49840	2931	GSK3A	-0.377701	0.000101228
P49841	2932	GSK3B	-0.526094	0.000161173
P49848	6878	TAF6	-0.43832	6.44196e-06
P49902	22978	NT5C2	-0.597934	1.36745e-08
P49903	22929	SEPHS1	-0.74375	7.33343e-05
P49915	8833	GMPS	-0.694324	1.58248e-13
P49916	3980	LIG3	-0.544903	4.02598e-10
P49959	4361	MRE11A; MRE11	-0.568617	7.649e-10
P50135	3176	HNMT	-0.734734	3.22097e-09
P50148	2776	GNAQ	-1.00734	1.57041e-06
P50213	3419	IDH3A	-0.965396	3.14964e-11
P50238	1396	CRIP1	-0.371605	0.00427019
P50281	4323	MMP14	-0.1501	0.00065452
P50395	2665	GDI2	-1.00326	1.57327e-14
P50402	2010	EMD	-0.594273	7.5892e-08
P50416	1374	CPT1A	-0.827264	6.74213e-12
P50452	5271	SERPINB8	-0.700163	1.06811e-08
P50454	871	SERPINH1	-0.799184	1.04821e-08
P50502	6767	ST13	-1.18732	3.46052e-12
P50548	2077	ERF	-0.411903	4.39069e-06
P50552	7408	VASP	-0.747971	6.16498e-12
P50570	1785	DNM2	-0.501758	1.7419e-12
P50579	10988	METAP2	-0.675285	2.73827e-10
P50583	318	NUDT2	-0.34488	0.00185241
P50613	1022	CDK7	-0.643997	6.06298e-07
P50748	9735	KNTC1	-0.52755	3.07541e-08
P50749	9770	RASSF2	-0.507059	2.01385e-06
P50750	1025	CDK9	-0.548342	4.21402e-09
P50851	987	LRBA	-0.653107	4.83901e-05
P50897	5538	PPT1	-0.422073	1.95141e-06
P50914	9045	RPL14	-1.39829	5.49056e-14
P50990	10694	CCT8	-1.15254	3.81738e-17
P50991	10575	CCT4	-0.935704	8.79512e-15
P50995	311	ANXA11	-0.48465	8.51588e-12
P51003	10914	PAPOLA	-0.488564	7.34726e-09
P51114	8087	FXR1	-0.691501	5.95476e-12
P51116	9513	FXR2	-0.522033	0.000316923
P51148	5878	RAB5C	-0.553635	2.72519e-08
P51149	7879	RAB7A	-0.58678	6.27945e-12
P51151	9367	RAB9A	-0.446121	0.00548329
P51153	5872	RAB13	-0.975605	5.22992e-10
P51159	5873	RAB27A	-1.08482	1.0865e-13
P51397	1611	DAP	-0.320129	5.0298e-06
P51398	7818	DAP3	-0.774631	1.91881e-10
P51452	1845	DUSP3	-0.805271	2.25409e-11
P51531	6595	SMARCA2	-0.22802	3.40878e-07
P51532	6597	SMARCA4	-0.73541	3.08606e-12
P51553	3421	IDH3G	-0.410534	8.66856e-06
P51570	2584	GALK1	-0.624523	8.08109e-11
P51571	6748	SSR4	-1.20304	2.79778e-10
P51572	10134	BCAP31	-0.42705	4.07455e-10
P51580	7172	TPMT	-0.489071	6.27379e-06
P51587	675	BRCA2	-0.180594	0.00170117
P51610	3054	HCFC1	-0.365989	7.17987e-10
P51648	224	ALDH3A2	-0.238495	2.00351e-06
P51649	7915	ALDH5A1	-0.750102	1.65803e-05
P51659	3295	HSD17B4	-0.615424	4.07387e-11
P51665	5713	PSMD7	-0.700884	3.90594e-12
P51784	8237	USP11	-0.308134	0.000380545
P51798	1186	CLCN7	-0.530483	1.38001e-05
P51809	6845	VAMP7	-0.375672	8.28954e-08
P51812	6197	RPS6KA3	-0.48961	6.17741e-09
P51825	4299	AFF1	-0.151831	0.00320512
P51858	3068	HDGF	-0.478976	4.9399e-09
P51946	902	CCNH	-1.12812	4.02277e-06
P51948	4331	MNAT1	-0.714313	0.00188497
P51965	7324	UBE2E1	-0.695274	2.59212e-05
P51970	4702	NDUFA8	-0.652983	1.27783e-07
P51991	220988	HNRNPA3	-0.460464	7.13967e-11
P52209	5226	PGD	-1.04075	2.73315e-16
P52272	4670	HNRNPM	-0.475835	9.79165e-13
P52292	3838	KPNA2	-0.952916	6.77626e-15
P52294	3836	KPNA1	-0.593234	1.84408e-09
P52298	22916	NCBP2	-0.768651	5.86735e-08
P52306	5910	RAP1GDS1	-0.662753	1.37937e-10
P52434	5437	POLR2H	-1.14455	1.04385e-07
P52435	5439	POLR2J	-0.978592	4.395e-07
P52565	396	ARHGDIA	-0.865247	8.91782e-11
P52566	397	ARHGDIB	-0.398167	1.19091e-08
P52594	3267	AGFG1	-0.375026	1.03919e-06
P52597	3185	HNRNPF	-0.872502	1.00526e-13
P52630	6773	STAT2	0.193109	0.000505722
P52655	2957	GTF2A1	-1.16675	0.0100753
P52657	2958	GTF2A2	-0.868318	1.00112e-05
P52701	2956	MSH6	-0.809857	2.23664e-11
P52732	3832	KIF11	-0.326203	1.08631e-11
P52735	7410	VAV2	-0.56908	0.000337421
P52756	10181	RBM5	-0.0968153	0.00834743
P52758	10247	HRSP12; RIDA	-0.861171	2.27337e-06
P52788	6611	SMS	-0.828789	1.5667e-09
P52789	3099	HK2	-1.19718	1.65887e-14
P52815	6182	MRPL12	-0.983199	1.32954e-09
P52888	7064	THOP1	-0.604914	4.04804e-08
P52895	1646	AKR1C2	-0.236001	0.0190609
P52907	829	CAPZA1	-0.578143	1.11171e-10
P52943	1397	CRIP2	-1.14195	0.0045189
P52948	4928	NUP98	-0.751507	1.68487e-13
P53004	644	BLVRA	-0.772697	7.3806e-07
P53007	6576	SLC25A1	-0.405622	1.52055e-09
P53041	5536	PPP5C	-0.794277	6.16733e-15
P53350	5347	PLK1	-0.388519	4.97874e-06
P53367	27236	ARFIP1	-0.61786	2.70676e-07
P53384	4682	NUBP1	-0.442379	1.49693e-05
P53396	47	ACLY	-0.835831	3.01044e-13
P53567	1054	CEBPG	-0.488106	4.2475e-07
P53582	23173	METAP1	-0.803888	1.20591e-08
P53597	8802	SUCLG1	-0.578842	8.06972e-11
P53602	4597	MVD	-0.643301	2.1754e-09
P53609	5229	PGGT1B	-0.521334	2.90245e-06
P53611	5876	RABGGTB	-2.16135	0.000260283
P53618	1315	COPB1	-0.846544	2.11939e-13
P53621	1314	COPA	-0.701962	3.78972e-14
P53634	1075	CTSC	-0.994226	5.62408e-10
P53680	1175	AP2S1	-0.654904	1.09661e-06
P53701	3052	HCCS	-0.589825	4.78867e-10
P53801	754	PTTG1IP	-0.288013	0.00229733
P53803	5440	POLR2K	-2.14038	0.00129996
P53985	6566	SLC16A1	-0.938437	9.6902e-11
P53990	9798	IST1	-0.387207	1.68532e-08
P53992	9632	SEC24C	-0.596454	6.27945e-12
P53999	10923	SUB1	-0.637954	2.46232e-08
P54105	1207	CLNS1A	-0.363303	0.00162391
P54132	641	BLM	-0.54592	9.36137e-10
P54136	5917	RARS	-0.964793	4.0061e-14
P54252			-0.470162	2.00351e-06
P54289	781	CACNA2D1	-0.359656	0.01632
P54577	8565	YARS	-0.840036	4.5433e-14
P54578	9097	USP14	-0.750869	1.63701e-11
P54619	5571	PRKAG1	-0.630508	2.79105e-07
P54687	586	BCAT1	-0.967404	1.95371e-11
P54709	483	ATP1B3	-0.758992	3.33223e-10
P54725	5886	RAD23A	-0.594522	2.89972e-09
P54727	5887	RAD23B	-0.472906	4.92801e-10
P54802	4669	NAGLU	-0.530753	0.000980998
P54819	204	AK2	-0.563568	9.23877e-12
P54886	5832	ALDH18A1	-0.828659	1.56835e-11
P54920	8775	NAPA	-0.371753	2.5836e-09
P55008	199	AIF1	-0.610506	1.04524e-08
P55010	1983	EIF5	-0.326801	7.15484e-09
P55011	6558	SLC12A2	-1.14711	2.77064e-05
P55036	5710	PSMD4	-0.597177	3.06221e-09
P55039	1819	DRG2	-0.584998	1.00108e-05
P55060	1434	CSE1L	-0.937528	4.4721e-14
P55061	7009	TMBIM6	-0.0948049	0.0231093
P55072	7415	VCP	-0.605455	5.87427e-13
P55081	4236	MFAP1	-0.27511	5.05716e-06
P55084	3032	HADHB	-0.442569	2.36317e-11
P55145	7873	MANF	-1.50579	9.51497e-13
P55160	3071	NCKAP1L	-0.686082	1.08928e-09
P55199	8178	ELL	-0.427549	8.33496e-07
P55209	4673	NAP1L1	-1.47047	4.59057e-11
P55212	839	CASP6	-0.103802	0.0201327
P55263	132	ADK	-0.486427	2.7324e-08
P55265	103	ADAR	-0.47214	9.11708e-12
P55327	7163	TPD52	-0.990652	3.05945e-06
P55735	6396	SEC13	-0.636774	5.2317e-09
P55769	4809	NHP2L1; SNU13	-0.830221	2.91333e-12
P55786	9520	NPEPPS	-0.690153	8.98147e-10
P55795	3188	HNRNPH2	-0.44408	4.46534e-08
P55809	5019	OXCT1	-0.476525	0.00225824
P55854	6612	SUMO3	-0.289087	0.000351154
P55884	8662	EIF3B	-1.00067	1.14694e-14
P55957	637	BID	-0.373567	4.45035e-05
P56134	9551	ATP5J2	-0.887157	6.90369e-08
P56181	4731	NDUFV3	-0.703278	8.06818e-07
P56182	8568	RRP1	-0.823355	3.33495e-10
P56192	4141	MARS	-0.933138	2.25285e-13
P56199	3672	ITGA1	1.18124	0.0168468
P56211	10776	ARPP19	-0.531914	2.56768e-06
P56378	9556	C14orf2	-0.78598	1.27012e-06
P56381	514	ATP5E	-0.952126	3.02886e-09
P56385	521	ATP5I	-0.715873	1.14793e-08
P56537	3692	EIF6	-0.620571	6.05689e-11
P56545	1488	CTBP2	-0.414825	4.53562e-07
P56556	4700	NDUFA6	-0.819332	3.16096e-05
P56589	8504	PEX3	-0.567375	5.8243e-05
P56937	51478	HSD17B7	-0.446637	0.00113917
P57076	56683	C21orf59	-0.680059	1.17732e-09
P57081	10785	WDR4	-0.709876	2.12813e-06
P57088	55161	TMEM33	-0.898257	8.44328e-13
P57105	55333	SYNJ2BP	-0.793623	0.000448331
P57678	50628	GEMIN4	-0.887274	7.00803e-10
P57737	79585	CORO7	-0.527305	3.47882e-09
P57740	57122	NUP107	-0.819568	5.49146e-12
P57764	79792	GSDMD	0.103824	0.0255669
P58107			-0.672401	2.96644e-08
P58546	767558; 136319	LUZP6; MTPN	-0.514636	6.52692e-08
P59998	10093	ARPC4	-0.835401	4.07403e-12
P60033	975	CD81	-0.73851	2.44225e-06
P60174	7167	TPI1	-0.546925	2.74562e-10
P60228	3646	EIF3E	-1.68649	4.05918e-16
P60468	10952	SEC61B	-0.812655	1.10844e-09
P60484	5728	PTEN	-0.201418	0.000601578
P60510	5531	PPP4C	-0.432101	9.1119e-06
P60520	11345	GABARAPL2	-0.306981	3.96084e-06
P60602	140823	ROMO1	-1.27998	0.00185378
P60604	7327	UBE2G2	-0.855226	8.66148e-08
P60660	4637	MYL6	-0.616933	8.552e-08
P60842	1973	EIF4A1	-1.08925	1.94778e-15
P60866	6224	RPS20	-1.40015	2.10264e-14
P60891	5631	PRPS1	-0.581376	1.07505e-06
P60900	5687	PSMA6	-0.787711	1.95836e-13
P60953	998	CDC42	-0.444597	6.98159e-06
P60981	11034	DSTN	-0.675641	0.00716234
P60983	2764	GMFB	-1.31749	7.03009e-06
P61006	4218	RAB8A	-0.491367	6.52953e-09
P61009	60559	SPCS3	-0.83246	1.22013e-10
P61011	6729	SRP54	-0.588899	2.44065e-11
P61018	53916	RAB4B	-0.731388	0.00175056
P61019	5862	RAB2A	-0.189276	4.76559e-05
P61020	5869	RAB5B	0.00483438	0.0528672
P61024	1163	CKS1B	-0.437294	1.12285e-06
P61026	10890	RAB10	-0.448113	9.36693e-08
P61073	7852	CXCR4	0.222825	0.00172368
P61081	9040	UBE2M	-0.757411	1.59501e-11
P61086	3093	UBE2K	-0.590844	3.80014e-10
P61088	7334	UBE2N	-0.702315	5.37281e-12
P61106	51552	RAB14	-0.410679	8.81402e-07
P61158	10096	ACTR3	-0.517252	4.52e-12
P61160	10097	ACTR2	-0.564034	1.3484e-12
P61163	10121	ACTR1A	-0.724602	5.97793e-11
P61201	9318	COPS2	-0.852504	8.3365e-09
P61204	377	ARF3	-0.442738	1.95267e-07
P61221	6059	ABCE1	-0.825314	1.46869e-10
P61224	5908	RAP1B	-0.579965	7.14004e-06
P61225	5912	RAP2B	-0.126961	0.0267451
P61244	4149	MAX	-0.518854	6.35945e-05
P61247	6189	RPS3A	-1.43985	7.03319e-14
P61254	6154	RPL26	-1.43595	4.92828e-09
P61289	10197	PSME3	-0.891954	2.06043e-12
P61313	6138	RPL15	-1.37942	4.0061e-14
P61326	4116	MAGOH	-0.659045	4.50198e-12
P61353	6155	RPL27	-1.43214	2.02453e-15
P61421	9114	ATP6V0D1	-0.721123	8.63897e-10
P61457	5092	PCBD1	-1.36134	3.36627e-07
P61513	6168	RPL37A	-1.3655	1.19678e-12
P61586	387	RHOA	-0.453158	8.58842e-05
P61604	3336	HSPE1	-0.878961	1.82068e-11
P61619	29927	SEC61A1	-0.593206	2.13922e-09
P61626	4069	LYZ	-0.390746	2.48151e-08
P61758	7411	VBP1	-0.781349	8.07827e-10
P61764	6812	STXBP1	-0.556069	6.35252e-05
P61769	567	B2M	-0.000614465	0.055091
P61803	1603	DAD1	-0.789875	3.80616e-08
P61916	10577	NPC2	-0.912952	2.36463e-07
P61923	22818	COPZ1	-0.767375	2.09579e-10
P61927	6167	RPL37	-1.50545	2.66769e-10
P61956	6613	SUMO2	-0.449918	1.84068e-05
P61960	51569	UFM1	-0.684885	2.01693e-07
P61962	10238	DCAF7	-0.263186	1.52866e-06
P61964	11091	WDR5	-0.873298	1.71846e-07
P61966	1174	AP1S1	-0.57868	2.67552e-06
P61970	10204	NUTF2	-0.627926	8.22239e-09
P61978	3190	HNRNPK	-0.556747	5.87427e-13
P61981	7532	YWHAG	-0.911625	1.05566e-12
P62072	26519	TIMM10	-0.654309	1.0641e-05
P62081	6201	RPS7	-1.63056	1.4699e-15
P62136	5499	PPP1CA	-0.526459	8.61549e-10
P62140	5500	PPP1CB	-0.317435	4.89698e-07
P62191	5700	PSMC1	-0.764647	8.35196e-13
P62195	5705	PSMC5	-0.667381	3.55699e-13
P62241	6202	RPS8	-1.51049	4.71828e-15
P62244	6210	RPS15A	-1.5264	2.05737e-12
P62249	6217	RPS16	-1.56341	7.8402e-14
P62256	7328	UBE2H	-0.0701662	0.0242425
P62258	7531	YWHAE	-0.603006	1.36984e-12
P62263	6208	RPS14	-1.34876	2.1394e-12
P62266	6228	RPS23	-1.35663	2.8196e-12
P62269	6222	RPS18	-1.49464	3.41497e-15
P62273	6235	RPS29	-1.04713	1.18793e-08
P62277	6207	RPS13	-1.477	2.5236e-13
P62280	6205	RPS11	-1.59058	4.12449e-15
P62304	6635	SNRPE	-1.03244	5.35856e-08
P62306	6636	SNRPF	-1.14008	0.00439974
P62308	6637	SNRPG	-0.738686	1.98188e-10
P62310	27258	LSM3	-0.731414	2.32979e-08
P62312	11157	LSM6	-0.777701	9.26917e-10
P62314	6632	SNRPD1	-0.975964	3.74554e-08
P62316	6633	SNRPD2	-0.955871	9.79165e-13
P62318	6634	SNRPD3	-0.721607	1.87536e-08
P62330	382	ARF6	-0.77355	4.08684e-08
P62333	5706	PSMC6	-0.65034	1.44826e-10
P62424	6130	RPL7A	-1.71079	2.05394e-14
P62487	5436	POLR2G	-0.84139	2.20816e-09
P62495	2107	ETF1	-0.944525	1.47772e-12
P62633	7555	CNBP	-0.32344	0.000583892
P62701	6191	RPS4X	-1.54624	3.41497e-15
P62745	388	RHOB	1.18945	0.00682571
P62750	6147	RPL23A	-1.36913	9.98856e-15
P62753	6194	RPS6	-1.55027	1.44023e-12
P62805	8359; 8361; 8360; 8363; 8370; 554313; 8365; 8364; 121504; 8367; 8294; 8366; 8362; 8368	HIST1H4A; HIST1H4F; HIST1H4D; HIST1H4J; HIST2H4A; HIST2H4B; HIST1H4H; HIST1H4C; HIST4H4; HIST1H4E; HIST1H4I; HIST1H4B; HIST1H4K; HIST1H4L	-0.265506	1.3085e-05
P62820	5861	RAB1A	-0.692904	1.67171e-10
P62826	5901	RAN	-0.901545	1.44475e-14
P62829	9349	RPL23	-1.50249	5.80679e-13
P62841	6209	RPS15	-1.13071	1.02433e-11
P62847	6229	RPS24	-1.52263	3.08334e-14
P62851	6230	RPS25	-1.63636	2.29015e-14
P62854	6231; 101929876; 728937	RPS26; LOC101929876; RPS26P25	-1.02241	2.44748e-09
P62857	6234	RPS28	-1.47019	1.56902e-12
P62861	2197	FAU	-1.023	1.02002e-10
P62873	2782	GNB1	-0.608235	9.07362e-06
P62875	5441	POLR2L	-0.97768	2.67205e-10
P62877	9978	RBX1	-0.213003	0.0182813
P62879	2783	GNB2	-0.500065	5.56363e-06
P62888	6156	RPL30	-1.63941	3.14166e-15
P62891	6170; 285785	RPL39; RPL39P3	-1.3547	4.44962e-10
P62899	6160	RPL31	-1.63627	5.95622e-14
P62906	4736	RPL10A	-1.60312	7.98938e-14
P62910	6161	RPL32	-1.47787	2.27177e-13
P62913	6135	RPL11	-1.70461	3.41497e-15
P62917	6132	RPL8	-1.23565	3.73638e-12
P62937	5478	PPIA	-0.55946	3.02128e-08
P62942	2280	FKBP1A	-0.431819	6.48211e-08
P62979	6233	RPS27A	-1.44632	1.02171e-05
P62993	2885	GRB2	-0.400341	4.06304e-08
P62995	6434	TRA2B	-0.650856	5.63253e-11
P63000	5879	RAC1	-0.403156	5.02335e-06
P63010	163	AP2B1	-0.863673	1.9278e-11
P63092	2778	GNAS	-0.489755	4.24598e-09
P63096	2770	GNAI1	-0.166848	0.0266147
P63098	5534	PPP3R1	-0.663414	1.19367e-08
P63104	7534	YWHAZ	-0.458314	1.72303e-07
P63151	5520	PPP2R2A	-0.670044	9.71401e-10
P63165	7341	SUMO1	-0.242517	1.91523e-05
P63167	8655	DYNLL1	-1.0882	1.3597e-11
P63172	6993	DYNLT1	-0.714149	3.25043e-06
P63173	6169	RPL38	-1.54411	1.23763e-14
P63208	6500	SKP1	-0.496675	1.47792e-08
P63218	2787	GNG5	-0.552094	3.07922e-08
P63220	6227	RPS21	-1.36304	2.39998e-11
P63241	1984	EIF5A	-0.845011	5.23128e-07
P63244	10399	GNB2L1; RACK1	-1.48011	2.6624e-16
P63272	6827	SUPT4H1	-1.51352	0.00437393
P63279	7329	UBE2I	-0.521067	2.45942e-09
P67775	5515	PPP2CA	-0.560545	6.02419e-05
P67809	4904	YBX1	-1.66963	1.3332e-14
P67812	23478	SEC11A	-0.757053	1.33668e-11
P67870	1460	CSNK2B	-0.775491	8.28166e-12
P67936	7171	TPM4	-0.49768	5.71919e-09
P68036	7332	UBE2L3	-0.678932	1.30262e-08
P68104	1915	EEF1A1	-1.97814	4.99512e-14
P68366	7277	TUBA4A	-1.44301	2.81188e-10
P68371	10383	TUBB4B	-0.913009	1.25234e-09
P68400	1457	CSNK2A1	-0.826416	1.85088e-10
P68402	5049	PAFAH1B2	-0.459616	0.00167923
P78316	8602	NOP14	-0.767424	2.26174e-11
P78318	3476	IGBP1	-0.726957	9.25267e-07
P78324	140885	SIRPA	-0.499405	0.000254982
P78330	5723	PSPH	-0.944453	3.75915e-09
P78332	10180	RBM6	-0.394838	2.81458e-08
P78337	5307	PITX1	-0.909576	0.0041989
P78344	1982	EIF4G2	-0.798348	5.24166e-16
P78345	10557	RPP38	-0.620561	0.00501301
P78346	10556	RPP30	-0.364896	2.08869e-05
P78347	2969	GTF2I	-0.348352	5.12302e-12
P78357	8506	CNTNAP1	-0.767675	0.000250515
P78371	10576	CCT2	-1.25181	2.6624e-16
P78382	10559	SLC35A1	-0.257773	0.00279986
P78406	8480	RAE1	-0.459565	1.01374e-07
P78417	9446	GSTO1	-0.780988	2.27177e-13
P78527	5591	PRKDC	-0.623814	1.58248e-13
P78537	2647	BLOC1S1	-0.392367	0.0123093
P80217	3430	IFI35	-0.393043	2.06153e-05
P80303	4925	NUCB2	-0.367526	6.33035e-09
P80723	10409	BASP1	-0.564153	1.13705e-06
P82094	7110	TMF1	-0.558829	1.67541e-09
P82650	56945	MRPS22	-0.687429	5.05728e-10
P82663	64432	MRPS25	-0.932717	1.25368e-07
P82664	55173	MRPS10	-0.802397	3.33342e-09
P82673	60488	MRPS35	-0.609863	7.39942e-10
P82675	64969	MRPS5	-0.608803	1.06695e-07
P82912	64963	MRPS11	-0.413447	7.1292e-06
P82914	64960	MRPS15	-0.451224	3.94074e-07
P82930	65993	MRPS34	-0.845631	3.20234e-08
P82932	64968	MRPS6	-0.608458	1.9479e-05
P82933	64965	MRPS9	-0.715898	3.42184e-10
P82970	79366	HMGN5	-0.345404	3.60888e-07
P82979	84324	SARNP	-0.46713	1.14652e-10
P83111	114294	LACTB	-0.487631	1.21648e-08
P83436	91949	COG7	-0.435349	1.26771e-06
P83731	6152	RPL24	-1.27135	3.30598e-13
P83876	10907	TXNL4A	-0.806473	1.8709e-10
P83881	6173	RPL36A	-2.08726	2.90752e-08
P83916	10951	CBX1	-0.335573	1.23723e-06
P84085	381	ARF5	-0.505908	1.74246e-05
P84090	2079	ERH	-0.292591	0.00275245
P84095	391	RHOG	-0.397192	7.60863e-06
P84098	6143	RPL19	-1.20687	4.44241e-13
P84101	10169	SERF2	-0.545236	7.48135e-07
P84103	6428	SRSF3	-0.725593	8.66312e-13
P84243	3020; 440926; 3021	H3F3A; H3F3AP4; H3F3B	-0.23107	0.00462928
P85037	221937	FOXK1	-0.705606	3.26338e-08
P86790	51622; 221960	CCZ1; CCZ1B	-0.578232	3.72985e-08
P98082	1601	DAB2	-0.19058	0.0389434
P98155	7436	VLDLR	-0.310599	0.00211908
P98160	3339	HSPG2	-0.24614	0.00134046
P98170	331	XIAP	-0.437858	0.000863509
P98171	393	ARHGAP4	-0.209604	1.04524e-06
P98175	8241	RBM10	-0.30394	2.82406e-07
P98179	5935	RBM3	-0.84669	8.91865e-11
P98194	27032	ATP2C1	-0.920316	0.00203216
P99999	54205	CYCS	-0.734003	2.59304e-08
Q00013	4354	MPP1	-0.436088	4.38019e-06
Q00059	7019	TFAM	-0.58304	3.59848e-13
Q00169	5306	PITPNA	-0.486477	1.78591e-09
Q00325	5250	SLC25A3	-1.06444	3.01044e-13
Q00341	3069	HDLBP	-0.724544	9.18818e-14
Q00403	2959	GTF2B	-0.518944	5.95433e-10
Q00534	1021	CDK6	-0.413011	6.1279e-11
Q00535	1020	CDK5	-0.381435	0.000160396
Q00577	5813	PURA	-0.846985	1.30283e-07
Q00610	1213	CLTC	-0.805068	1.81325e-14
Q00613	3297	HSF1	-0.418344	7.3422e-06
Q00688	2287	FKBP3	-0.600937	8.97627e-09
Q00722	5330	PLCB2	0.0530114	0.0453123
Q00765	7905	REEP5	-0.76527	1.18043e-09
Q00796	6652	SORD	-0.847315	4.61503e-11
Q00839	3192	HNRNPU	-0.576427	2.77375e-13
Q01081	7307; 102724594	U2AF1; LOC102724594; U2AF1L5	-0.590715	1.05645e-09
Q01082	6711	SPTBN1	-0.521903	1.37882e-10
Q01085	7073	TIAL1	-0.865696	1.51494e-07
Q01130	6427	SRSF2	-0.673737	1.06769e-06
Q01167	3607	FOXK2	-0.723343	2.10657e-07
Q01196	861	RUNX1	-0.550475	2.3094e-08
Q01415	2585	GALK2	-0.618686	8.2224e-06
Q01433	271	AMPD2	-0.935741	3.93532e-10
Q01469	2171	FABP5	-0.942385	9.84977e-13
Q01518	10487	CAP1	-0.579063	2.24091e-13
Q01543	2313	FLI1	-0.343042	5.26908e-06
Q01581	3157	HMGCS1	-1.11254	9.76616e-13
Q01650	8140	SLC7A5	-0.926309	0.000221831
Q01658	1810	DR1	-0.512869	7.64685e-06
Q01664	7023	TFAP4	0.514833	0.0396351
Q01780	5394	EXOSC10	-0.53685	9.23877e-12
Q01804	54726	OTUD4	-0.584251	0.000817226
Q01813	5214	PFKP	-0.916645	1.35044e-10
Q01826	6304	SATB1	-0.770511	2.22229e-13
Q01831	7508	XPC	-0.009118	0.0546644
Q01844	2130	EWSR1	-0.461176	1.50388e-08
Q01970	5331	PLCB3	-0.547619	2.62497e-08
Q01995	6876	TAGLN	-1.07221	8.76014e-07
Q02040	8227	AKAP17A	-0.526612	6.5907e-09
Q02083	27163	NAAA	-0.299543	0.00127316
Q02127	1723	DHODH	-0.999032	3.66768e-10
Q02218	4967	OGDH	-0.623252	5.54013e-09
Q02224	1062	CENPE	-0.801251	6.63453e-10
Q02241	9493	KIF23	-0.260298	0.000207228
Q02252	4329	ALDH6A1	-0.094243	0.02841
Q02338	622	BDH1	-0.451695	0.000177366
Q02543	6142	RPL18A	-1.4975	1.53704e-13
Q02556	3394	IRF8	-0.614047	2.84236e-13
Q02750	5604	MAP2K1	-0.639034	1.04209e-05
Q02790	2288	FKBP4	-1.25005	7.98938e-14
Q02809	5351	PLOD1	-0.570339	4.32256e-08
Q02818	4924	NUCB1	-0.485296	1.59342e-06
Q02878	6128	RPL6	-1.36268	9.99963e-14
Q02880	7155	TOP2B	-0.138887	1.5559e-06
Q02952	9590	AKAP12	-0.314065	0.00808586
Q02978	8402	SLC25A11	-0.698011	9.10024e-09
Q03001	667	DST	-0.590924	0.0295968
Q03111	4298	MLLT1	-0.550593	2.13374e-05
Q03135	857	CAV1	-0.17351	0.0433702
Q03154	95	ACY1	-0.445357	3.03872e-10
Q03169	7127	TNFAIP2	-0.487387	0.0224095
Q03188	1060	CENPC; CENPC1	0.0101673	0.0485404
Q03252	84823	LMNB2	-0.650607	9.03038e-12
Q03518	6890	TAP1	-0.321031	0.0045823
Q03519	6891	TAP2	-0.425896	2.59315e-06
Q03701	10153	CEBPZ	-0.88686	9.36642e-12
Q04206	5970	RELA	-0.400176	1.86128e-06
Q04323	51035	UBXN1	-0.654701	1.00633e-11
Q04446	2632	GBE1	-0.526281	3.19824e-10
Q04637	1981	EIF4G1	-0.875944	1.86552e-16
Q04721	4853	NOTCH2	-0.254224	0.0365042
Q04726	7090	TLE3	-0.305256	0.00565527
Q04760	2739	GLO1	-0.824002	1.43299e-10
Q04837	6742	SSBP1	-0.851071	6.27945e-12
Q04864	5966	REL	-0.317912	0.00100695
Q04917	7533	YWHAH	-0.529729	3.60168e-09
Q05048	1477	CSTF1	-0.683867	5.05198e-07
Q05086	7337	UBE3A	-0.60943	3.2225e-07
Q05193	1759	DNM1	-0.633185	0.000404737
Q05209	5782	PTPN12	-0.51044	2.65135e-08
Q05519	9295	SRSF11	-0.519779	8.7256e-10
Q05639	1917	EEF1A2	-0.914387	0.00012606
Q05655	5580	PRKCD	-0.385217	3.92937e-10
Q05682	800	CALD1	-0.692786	7.1034e-05
Q05823	6041	RNASEL	-0.587261	6.0023e-08
Q05932	2356	FPGS	-0.519781	2.94128e-06
Q05D32	51496	CTDSPL2	-0.324612	5.42957e-05
Q06124	5781	PTPN11	-0.5538	6.32853e-11
Q06136	2531	KDSR	-0.70813	0.00125019
Q06187	695	BTK	-0.533143	1.15778e-10
Q06203	5471	PPAT	-1.08785	2.55617e-09
Q06210	2673	GFPT1	-0.788149	1.9966e-11
Q06265	5393	EXOSC9	-0.958484	3.02679e-10
Q06323	5720	PSME1	-0.59059	1.73832e-11
Q06330	3516	RBPJ	-0.387608	5.70667e-07
Q06413	4208	MEF2C	-0.431281	1.24414e-06
Q06481	334	APLP2	-0.102197	0.00653893
Q06546	2551	GABPA	-0.24413	0.000610064
Q06587	6015	RING1	-0.159191	0.0105278
Q06609	5888	RAD51	-0.385757	0.00117854
Q06787	2332	FMR1	-0.377392	0.000501119
Q06830	5052	PRDX1	-0.746706	1.82142e-12
Q07020	6141	RPL18	-1.42522	2.3685e-13
Q07021	708	C1QBP	-0.895757	3.10743e-09
Q07065	10970	CKAP4	-0.809242	1.61068e-06
Q07157	7082	TJP1	-1.36997	0.000434559
Q07666	10657	KHDRBS1	-0.660808	2.89238e-12
Q07812	581	BAX	-0.476011	3.51794e-08
Q07820	4170	MCL1	-1.20948	0.000293979
Q07864	5426	POLE	-0.457561	2.91187e-07
Q07866	3831	KLC1	-0.583534	5.8837e-11
Q07954	4035	LRP1	-0.48477	0.00108283
Q07955	6426	SRSF1	-0.815372	3.22904e-12
Q07960	392	ARHGAP1	-0.378812	2.19455e-08
Q08170	6429	SRSF4	-0.456748	7.71369e-05
Q08209	5530	PPP3CA	-0.388735	9.22823e-05
Q08211	1660	DHX9	-0.875133	1.03112e-14
Q08257	1429	CRYZ	-0.620409	0.00395662
Q08334	3588	IL10RB	0.0985071	0.0357669
Q08378	2802	GOLGA3	-0.488044	1.16672e-07
Q08379	2801	GOLGA2	-0.61559	4.72846e-08
Q08380	3959	LGALS3BP	-0.626047	0.000572132
Q08499	5144	PDE4D	-0.880197	0.000323842
Q08722	961	CD47	-0.49808	7.5832e-09
Q08752	5481	PPID	-0.712476	5.23998e-12
Q08945	6749	SSRP1	-0.716898	6.77626e-15
Q08AF3	162394	SLFN5	-0.403804	0.0286164
Q08AG7	440145	MZT1	-0.92143	0.00146147
Q08AM6	55697	VAC14	-0.445317	0.000486613
Q08J23	54888	NSUN2	-0.83402	3.35077e-11
Q09028	5928	RBBP4	-0.60742	2.89455e-10
Q09161	4686	NCBP1	-0.772773	1.32418e-12
Q09472	2033	EP300	-0.0584969	0.0263153
Q09666	79026	AHNAK	-0.39414	6.0369e-11
Q0VD83	55911	APOBR	-0.974965	2.31562e-14
Q0VDF9	51182	HSPA14	-0.548414	3.86776e-09
Q0VDG4	79634	SCRN3	-0.454662	0.0022536
Q0ZGT2	91624	NEXN	-0.684811	0.000528728
Q10469	4247	MGAT2	-0.698542	8.5416e-07
Q10471	2590	GALNT2	-0.47246	6.68987e-07
Q10472	2589	GALNT1	-0.220805	0.000653924
Q10567	162	AP1B1	-0.693639	2.80835e-11
Q10570	29894	CPSF1	-0.686821	1.05125e-12
Q10589	684	BST2	-0.716037	7.98034e-09
Q10713	23203	PMPCA	-0.75392	1.05833e-11
Q12765	9805	SCRN1	-0.233301	0.0186413
[truncated: 2,747 more rows]

## Sheet: MOLM14_Crenolanib
Accession	Entrez.Gene.ID	Gene.Symbol	log2FC	q
A0A0B4J2D5	8209; 102724023	C21orf33; LOC102724023	-0.462892	3.13775e-08
A0AVT1	55236	UBA6	-0.45938	4.02117e-10
A0FGR8	57488	ESYT2	-0.407877	1.24504e-10
A0JNW5	23074	UHRF1BP1L	-0.426388	0.00090123
A0MZ66	57698	KIAA1598; SHTN1	-0.736638	0.000304722
A1L0T0	10994	ILVBL	-0.3606	0.00049891
A1X283	285590	SH3PXD2B	-0.416499	0.00643971
A2RRP1	51594	NBAS	-0.530848	0.00341063
A2RUS2	22898	DENND3	-0.581384	8.46559e-08
A3KMH1	23078	VWA8	-0.283603	0.0040161
A3KN83	55206	SBNO1	-0.532505	6.36261e-10
A4D1E9	85865	GTPBP10	-0.357013	1.68825e-06
A4D1P6	29062	WDR91	-0.684278	8.53648e-08
A5YKK6	23019	CNOT1	-0.500284	8.02322e-10
A6NC98	283234	CCDC88B	-0.847719	0.000277733
A6NDG6	283871	PGP	-0.521181	2.01468e-06
A6NED2	91433	RCCD1	-0.368376	0.00483283
A6NHL2	79861	TUBAL3	-0.804506	2.73146e-05
A6NHR9	23347	SMCHD1	-0.490129	1.58308e-11
A6NHT5	340784	HMX3	-0.458804	9.78375e-06
A6NJ78	196074	METTL15	-0.306753	0.00194494
A8MXV4	390916	NUDT19	-0.869731	0.0003788
A9UHW6	57409	MIF4GD	0.0939339	0.0165677
B0I1T2	64005	MYO1G	-0.232297	8.42248e-07
C9JLW8	348262	FAM195B; MCRIP1	-0.331574	1.32517e-05
E9PRG8	102288414	LOC102288414; C11orf98	-0.723683	2.35361e-07
L0R6Q1	113829	SLC35A4	-0.518631	0.00019289
O00115	1777	DNASE2	0.225678	0.0248299
O00116	8540	AGPS	-0.718651	3.48468e-11
O00139	3796	KIF2A	-0.619853	1.50853e-10
O00148	10212	DDX39A	-0.582333	5.94001e-08
O00151	9124	PDLIM1	-0.203551	1.37614e-05
O00154	11332	ACOT7	-0.861335	1.56339e-07
O00159	4641	MYO1C	-0.571733	2.35911e-06
O00160	4542	MYO1F	-0.266955	5.19722e-08
O00161	8773	SNAP23	-0.256768	2.26268e-05
O00165	10456	HAX1	-0.37605	0.000441313
O00170	9049	AIP	-0.398148	8.55172e-10
O00178	9567	GTPBP1	-0.317441	0.000470647
O00182	3965	LGALS9	-0.581154	5.27462e-10
O00186	6814	STXBP3	-0.149708	0.00147182
O00193	10944	C11orf58	-0.415137	4.46759e-08
O00203	8546	AP3B1	-0.578668	2.17141e-12
O00214	3964	LGALS8	-0.506401	3.68467e-09
O00217	4728	NDUFS8	-0.394334	1.53173e-05
O00231	5717	PSMD11	-0.731152	3.71253e-13
O00232	5718	PSMD12	-0.820255	5.63145e-12
O00233	5715	PSMD9	-0.602343	9.60212e-11
O00244	475	ATOX1	-0.556006	5.19722e-08
O00255	4221	MEN1	-0.395026	2.16012e-05
O00257	8535	CBX4	-0.147205	0.00123733
O00264	10857	PGRMC1	-0.9185	1.01183e-07
O00267	6829	SUPT5H	-0.387254	3.68467e-09
O00273	1676	DFFA	-0.329849	6.03959e-05
O00291	3092	HIP1	-0.725283	0.0415207
O00299	1192	CLIC1	-0.811089	1.10629e-11
O00303	8665	EIF3F	-1.33513	2.12418e-13
O00308	11060	WWP2	-0.128465	0.00113345
O00329	5293	PIK3CD	-0.414374	2.55309e-08
O00330	8050	PDHX	-0.395734	7.8881e-05
O00391	5768	QSOX1	-0.392341	9.62466e-07
O00399	10671	DCTN6	-0.94433	5.01113e-08
O00401	8976; 142685	WASL; ASB15	-1.23137	5.08322e-05
O00410	3843	IPO5	-1.13695	1.63107e-14
O00418	29904; 101930123	EEF2K; LOC101930123	-0.535352	1.12558e-08
O00422	10284	SAP18	-0.40195	6.32226e-09
O00429	10059	DNM1L	-0.527215	7.16579e-11
O00442	8634	RTCA	-0.672184	1.37732e-07
O00461	27333	GOLIM4	-0.32448	1.8832e-05
O00468			-0.130622	0.012684
O00469	5352	PLOD2	-0.55415	5.58354e-06
O00470	4211	MEIS1	-0.0141561	0.0553219
O00471	10640	EXOC5	-0.216736	0.00773969
O00483	4697	NDUFA4	-0.49048	1.79223e-08
O00487	10213	PSMD14	-0.771957	5.04786e-12
O00488	51042	ZNF593	-2.09916	1.9267e-10
O00499	274	BIN1	0.14072	0.0438103
O00505	3839	KPNA3	-0.81649	3.3521e-11
O00506	10494	STK25	-0.147741	0.0237976
O00541	23481	PES1	-0.864797	2.14343e-11
O00560	6386	SDCBP	0.0214987	0.0429284
O00566	10199	MPHOSPH10	-0.985749	7.84642e-10
O00567	10528	NOP56	-1.09078	1.76454e-14
O00571	1654	DDX3X	-0.94279	7.51451e-15
O00584	8635	RNASET2	-0.52214	8.84529e-08
O00592	5420	PODXL	0.380602	0.0382722
O00622	3491	CYR61	-1.07889	1.78203e-05
O00625	8544	PIR	-0.963577	0.0191148
O00629	3840	KPNA4	-0.56547	6.05303e-05
O00712	4781	NFIB	0.0154912	0.0608846
O00743	5537	PPP6C	-0.630265	1.94248e-09
O00754	4125	MAN2B1	-0.630082	2.14343e-11
O00757	8789	FBP2	-0.798462	0.00013517
O00762	11065	UBE2C	-0.629089	1.1019e-09
O00764	8566	PDXK	-0.569428	8.28621e-07
O00767	6319	SCD	-1.04214	3.1022e-11
O14497	8289	ARID1A	-0.294178	9.27086e-11
O14530	10190	TXNDC9	-0.771396	4.08206e-10
O14545	10906	TRAFD1	-0.370116	0.0221099
O14548	9167	COX7A2L	-1.14178	9.66565e-10
O14561	4706	NDUFAB1	-0.983356	0.0169709
O14562	56061	UBFD1	-0.77932	3.35766e-09
O14578	11113	CIT	-0.349504	5.10037e-06
O14579	11316	COPE	-0.586067	7.50934e-10
O14617	8943	AP3D1	-0.596128	5.26423e-10
O14618	9973	CCS	-0.493791	4.88187e-07
O14641	1856	DVL2	-0.171385	0.00344652
O14646	1105	CHD1	-0.596129	9.28602e-10
O14656	1861	TOR1A	0.0190098	0.0584478
O14672	102	ADAM10	-0.309387	1.23096e-06
O14727	317	APAF1	-0.703593	4.00636e-11
O14732	3613	IMPA2	-0.565405	1.21354e-06
O14733	5609	MAP2K7	-0.20748	0.00957573
O14735	10423	CDIPT	-0.23593	0.00945994
O14737	9141	PDCD5	-0.823934	3.16953e-11
O14744	10419	PRMT5	-1.02825	4.79102e-12
O14745	9368	SLC9A3R1	-0.604793	9.64753e-10
O14757	1111	CHEK1	-0.62697	2.16181e-08
O14773	1200	TPP1	-0.312121	2.0212e-06
O14776	10915	TCERG1	-0.814898	1.09288e-10
O14777	10403	NDC80	-0.0799302	0.000932214
O14787	30000	TNPO2	-0.931112	4.95619e-07
O14802	11128	POLR3A	-0.620105	3.3826e-07
O14818	5688	PSMA7	-0.628279	2.45677e-12
O14828	10067	SCAMP3	-0.487625	2.14926e-10
O14832	5264	PHYH	-0.317458	0.00296934
O14874	10295	BCKDK	-0.155341	0.00765685
O14880	4259	MGST3	-0.28619	1.2612e-05
O14908	10755	GIPC1	-1.2462	0.0112062
O14920	3551	IKBKB	-0.242052	2.50372e-05
O14929	8520	HAT1	-0.568877	2.00165e-09
O14936	8573	CASK	-0.3812	0.0400487
O14949	27089	UQCRQ	-0.401108	1.68111e-05
O14964	9146	HGS	-0.422641	1.08169e-07
O14965	6790	AURKA	-0.408888	7.84256e-07
O14974	4659	PPP1R12A	-0.49149	4.43974e-11
O14975	11001	SLC27A2	-0.93614	1.19357e-07
O14976	2580	GAK	-0.473971	4.88048e-07
O14979	9987	HNRNPDL; HNRPDL	-0.657125	2.14881e-10
O14980	7514	XPO1	-0.673502	6.65782e-13
O14981	9044	BTAF1	-0.599561	7.19387e-08
O15020	6712	SPTBN2	-0.482691	0.0317627
O15027			-0.536311	7.29567e-10
O15031	23654	PLXNB2	-0.0988742	0.00059151
O15037	23351	KHNYN	0.470254	0.00251103
O15042	23350	U2SURP	-0.593531	1.99501e-11
O15061	23336	SYNM	-0.559837	0.000452983
O15067	5198	PFAS	-0.932043	1.18551e-13
O15084	23243	ANKRD28	-0.145717	0.0372288
O15091	9692	KIAA0391	-0.4382	1.46521e-05
O15116	27257	LSM1	-0.672281	2.28094e-07
O15121	8560	DEGS1	-0.870779	9.66278e-07
O15126	9522	SCAMP1	-0.435583	1.94747e-05
O15127	10066	SCAMP2	-0.479677	7.70414e-06
O15143	10095	ARPC1B	-0.40429	8.63146e-11
O15144	10109	ARPC2	-0.547314	4.8437e-10
O15145	10094	ARPC3	-0.256977	0.00241816
O15160	9533	POLR1C	-1.06799	2.01086e-10
O15164	8805	TRIM24	-0.342895	2.94788e-07
O15173	10424	PGRMC2	-0.83114	6.76e-06
O15182	1070	CETN3	-0.501337	0.000629562
O15212	10471	PFDN6	-0.812653	2.02455e-11
O15213	9277	WDR46	-0.51862	2.31109e-10
O15226	55922	NKRF	-0.969768	1.15988e-10
O15228	8443	GNPAT	-0.358521	1.23068e-07
O15231	7739	ZNF185	-0.0147401	0.0474889
O15234	22794	CASC3	-0.44864	0.000628908
O15235	6183	MRPS12	-0.925678	2.04192e-06
O15254	8310	ACOX3	-0.706695	0.021511
O15258	11079	RER1	-0.893108	1.612e-07
O15260	6836	SURF4	-0.646374	2.13401e-06
O15269	10558	SPTLC1	-0.4359	2.56621e-06
O15270	9517	SPTLC2	-0.461481	6.9867e-05
O15287	2189	FANCG	-0.367333	0.0326297
O15294	8473	OGT	-0.863738	3.02177e-11
O15305	5373	PMM2	-0.963042	5.08799e-09
O15347	3149	HMGB3	-0.373371	4.4323e-07
O15355	5496	PPM1G	-0.536109	4.86552e-10
O15357	3636	INPPL1	-0.266768	8.47081e-08
O15371	8664	EIF3D	-1.15624	1.25093e-12
O15372	8667	EIF3H	-1.43302	1.76029e-15
O15379	8841	HDAC3	-0.259307	0.000419767
O15381	4931	NVL	-0.404868	8.14136e-05
O15382	587	BCAT2	-0.233685	0.0258066
O15394	4685	NCAM2	-0.482238	8.69063e-09
O15397	10526	IPO8	-0.20896	0.000202398
O15400	8417	STX7	-0.36989	8.26276e-08
O15427	9123	SLC16A3	-0.807611	1.18059e-08
O15439	10257	ABCC4	-0.350887	0.00186221
O15460	8974	P4HA2	-1.54337	0.00458925
O15498	10652	YKT6	-0.569063	5.67662e-10
O15511	10092	ARPC5	-0.446382	2.23012e-09
O15514	5433	POLR2D	-0.64168	2.67729e-05
O15523	8653	DDX3Y	-0.76325	7.41782e-11
O15525	4097	MAFG	-1.12399	2.57445e-08
O15530	5170	PDPK1	-0.361428	0.000415651
O15533	6892	TAPBP	-0.208214	0.00186859
O15541	7737	RNF113A	-0.487033	0.000189216
O15554	3783	KCNN4	-1.02351	0.00548015
O43143	1665	DHX15	-0.82054	3.87189e-12
O43148	8731	RNMT	-0.406994	1.73787e-05
O43149	23140	ZZEF1	-0.398785	1.8897e-05
O43156	9675	TTI1	-0.532483	8.32719e-05
O43159	23378	RRP8	-0.671218	9.65433e-07
O43169	80777	CYB5B	-0.597963	2.28833e-07
O43172	9128	PRPF4	-0.588479	2.43315e-11
O43175	26227	PHGDH	-0.627758	4.00741e-13
O43181	4724	NDUFS4	-0.346762	5.33577e-07
O43237	1783	DYNC1LI2	-1.34863	3.95672e-08
O43242	5709	PSMD3	-0.618692	2.37622e-11
O43251	23543	RBFOX2	-1.35783	0.0046356
O43252	9061	PAPSS1	-0.646393	9.80385e-09
O43264	9183	ZW10	-0.51318	1.04508e-06
O43290	9092	SART1	-0.318726	5.08799e-09
O43292	8733	GPAA1	-0.539109	5.63292e-07
O43294	7041	TGFB1I1	-0.385495	0.0320963
O43299	9907	AP5Z1	-0.282931	0.00123733
O43314	23262	PPIP5K2	-0.238603	0.00582641
O43318	6885	MAP3K7	-0.548599	0.000404831
O43324	9521	EEF1E1	-1.15793	3.08885e-10
O43390	10236	HNRNPR	-0.529349	9.34824e-10
O43395	9129	PRPF3	-0.672685	8.52207e-13
O43396	9352	TXNL1	-0.57473	5.36121e-07
O43399	7165	TPD52L2	-0.604261	5.21146e-10
O43402	10328	EMC8	-1.09862	0.000635395
O43427	9158	FIBP	-0.558612	1.78592e-07
O43432	8672	EIF4G3	-0.743139	2.23674e-10
O43447	10465	PPIH	-0.527503	4.02355e-09
O43463	6839	SUV39H1	-0.336933	0.00062662
O43488	8574	AKR7A2	-0.238787	8.70453e-08
O43491	2037	EPB41L2	-0.319045	6.18849e-11
O43493			-0.738073	1.06959e-11
O43516	7456	WIPF1	-0.349881	9.81474e-09
O43524	2309	FOXO3	0.270832	0.00255996
O43566	10636	RGS14	-0.592385	7.8837e-05
O43583	8562	DENR	-0.550306	4.18943e-08
O43592	11260	XPOT	-0.77067	6.69962e-07
O43598	10591	C6orf108; DNPH1	-0.724221	1.187e-07
O43615	10469	TIMM44	-0.850356	6.66769e-13
O43617	27095	TRAPPC3	-0.722274	3.87749e-10
O43633	27243	CHMP2A	-0.560038	7.42426e-07
O43639	8440	NCK2	-0.9257	4.0383e-06
O43660	5356	PLRG1	-0.416223	4.17985e-07
O43663	9055	PRC1	-0.441127	1.09169e-07
O43665	6001	RGS10	-0.986802	0.000211059
O43670	7756	ZNF207	-0.471202	1.60901e-05
O43674	4711	NDUFB5	-0.806231	1.33301e-08
O43676	4709	NDUFB3	-0.662367	1.05571e-09
O43678	4695	NDUFA2	-0.343213	2.09353e-05
O43681	439	ASNA1	-0.441575	1.42861e-07
O43683	699	BUB1	-0.362882	4.41162e-05
O43684	9184	BUB3	-0.343249	3.83185e-08
O43707	81	ACTN4	-0.540346	2.00831e-13
O43709	114049	WBSCR22; BUD23	-0.351996	2.27633e-05
O43719	27336	HTATSF1	-0.377843	1.01734e-10
O43747	164	AP1G1	-0.577879	2.57402e-10
O43752	10228	STX6	-0.259206	0.00692733
O43760	9144	SYNGR2	-0.577236	5.60416e-06
O43765	6449	SGTA	-0.697412	2.06941e-10
O43768	2029	ENSA	-0.301181	2.00821e-06
O43772	788	SLC25A20	-0.437867	0.000713537
O43776	4677	NARS	-0.866323	1.8327e-13
O43795	4430	MYO1B	-0.317531	0.0152284
O43805	8636	SSNA1	-0.550835	5.35334e-08
O43808	10478	SLC25A17	-1.53701	5.41316e-05
O43809	11051	NUDT21	-0.697541	3.30354e-12
O43813	10314	LANCL1	-0.367567	2.44106e-06
O43815	6801	STRN	-0.268311	0.00118242
O43818	9136	RRP9	-1.13525	1.09349e-09
O43819	9997	SCO2	-1.01948	1.20194e-08
O43823	10270	AKAP8	-0.710172	2.10568e-09
O43824			-0.507928	9.26808e-05
O43837	3420	IDH3B	-0.421544	1.94975e-07
O43847			-0.792158	2.68445e-09
O43852	813	CALU	-0.759429	5.84165e-07
O43854	10085	EDIL3	-0.762042	0.000316855
O43865	10768	AHCYL1	-0.200751	0.000802796
O43914	7305	TYROBP	-0.582792	0.000154301
O43920	4725	NDUFS5	-0.636589	1.48412e-08
O43924	5147	PDE6D	-0.0827992	0.0322253
O60216	5885	RAD21	-0.171536	6.7144e-05
O60220	1678	TIMM8A	-1.51085	9.88629e-06
O60231	8449	DHX16	-0.506145	9.75709e-10
O60232	10534	SSSCA1	-1.02676	1.77086e-06
O60234	9535	GMFG	-0.515463	2.68834e-08
O60256	5636	PRPSAP2	-0.502356	5.83577e-06
O60264	8467	SMARCA5	-0.662585	4.02179e-12
O60271	9043	SPAG9	-0.457326	1.44827e-07
O60287	9875	URB1	-1.01407	6.57143e-10
O60291	23295	MGRN1	-0.205565	0.00509402
O60293	196441	ZFC3H1	-1.99753	0.00521123
O60306	9716	AQR	-0.627813	6.64594e-10
O60307	23031	MAST3	-0.128866	0.00511868
O60313	4976	OPA1	-0.442996	4.66859e-11
O60315	9839	ZEB2	-0.423866	1.51863e-08
O60318	8888	MCM3AP	-0.348935	0.00190593
O60341	23028	KDM1A	-0.505075	1.41414e-10
O60346	23239	PHLPP1	-0.194429	0.0149904
O60427	3992	FADS1	-0.916184	2.02752e-08
O60437	5493	PPL	-0.440822	0.00042968
O60443	1687	DFNA5; GSDME	-0.96332	0.00213484
O60488	2182	ACSL4	-0.729553	1.36398e-11
O60493	8724	SNX3	-0.348858	4.05117e-08
O60496	9046	DOK2	-0.0886335	0.01938
O60502	10724	MGEA5	-0.144058	0.000482218
O60503	115	ADCY9	-0.171971	0.00833729
O60504	10174	SORBS3	-0.221104	0.00950886
O60506	10492	SYNCRIP	-0.731824	9.28092e-13
O60508	51362	CDC40	-0.512657	5.44447e-09
O60518	26953	RANBP6	-0.432232	0.0040597
O60524	9147	NEMF	-0.683092	3.69195e-09
O60547	2762	GMDS	-0.502871	2.67509e-08
O60563	904	CCNT1	-1.15664	1.61951e-07
O60566	701	BUB1B	-0.518515	3.7588e-10
O60568	8985	PLOD3	-0.6931	2.09029e-08
O60573	9470	EIF4E2	-0.756636	6.78783e-06
O60603	7097	TLR2	-1.21928	1.32378e-08
O60610	1729	DIAPH1	-0.537624	4.80357e-14
O60645	11336	EXOC3	-0.537761	2.98044e-09
O60664	10226	PLIN3	-0.0552009	0.0081486
O60674	3717	JAK2	0.0304913	0.0512278
O60678	10196	PRMT3	-1.22551	0.00879883
O60684	23633	KPNA6	-0.535521	1.08979e-07
O60701	7358	UGDH	-0.527742	0.000273205
O60716	1500	CTNND1	-0.531284	0.0017595
O60749	6643	SNX2	-0.342757	7.15619e-07
O60762	8813	DPM1	-0.62988	1.0235e-09
O60763	8615	USO1	-0.643949	3.69802e-10
O60783	63931	MRPS14	-0.443062	7.35438e-05
O60784	10043	TOM1	-0.212333	0.0076411
O60826	28952	CCDC22	-0.51343	2.34815e-06
O60828	10084	PQBP1	-0.976541	1.96667e-08
O60832	1736	DKC1	-1.0691	1.02824e-12
O60841	9669	EIF5B	-0.840034	1.66612e-13
O60858	10206	TRIM13	-1.99596	0.000410775
O60869	8721	EDF1	-0.66054	6.38048e-11
O60870	22944	KIN	-0.523149	2.26839e-06
O60879	1730	DIAPH2	-0.431531	1.02171e-07
O60884	10294	DNAJA2	-0.798187	5.11056e-12
O60885	23476	BRD4	-0.306494	3.72075e-07
O60888	51596	CUTA	-0.543959	1.80132e-06
O60925	5201	PFDN1	-0.4582	3.2551e-06
O60934	4683	NBN	-0.562375	1.18389e-10
O60936	8996	NOL3	0.0570269	0.0548081
O60942	8732	RNGTT	-0.383892	2.18504e-07
O75027	22	ABCB7	-0.646608	3.09802e-08
O75044			-0.264121	2.75037e-05
O75083	9948	WDR1	-0.539343	3.61895e-12
O75116	9475	ROCK2	-0.724851	4.91644e-10
O75122			-0.193214	3.48696e-07
O75127	26024	PTCD1	-0.74435	0.0068607
O75128	23242	COBL	0.342212	0.037372
O75131	8895	CPNE3	-0.586249	4.83522e-06
O75144	23308; 102723996	ICOSLG; LOC102723996	-0.588504	0.0010733
O75150	9810	RNF40	-0.377733	5.23531e-07
O75152	9877	ZC3H11A	-0.562109	9.80385e-09
O75153	23277	CLUH; KIAA0664	-0.90882	2.64339e-13
O75164	9682	KDM4A	-0.118254	0.0226252
O75165	23317	DNAJC13	-0.360833	1.95626e-05
O75170	9701	PPP6R2	-0.199044	0.00284792
O75175	4849	CNOT3	-0.481938	1.89956e-07
O75179	26057	ANKRD17	-0.546026	7.87949e-08
O75190	10049	DNAJB6	-0.650255	1.4708e-09
O75208	57017	COQ9	-0.217886	0.00322022
O75223	79017	GGCT	-0.890736	4.81802e-12
O75251	374291	NDUFS7	-0.319732	7.6016e-06
O75306	4720	NDUFS2	-0.272946	5.87726e-07
O75312	8882	ZNF259; ZPR1	-0.870334	1.32116e-10
O75323	2631	GBAS; NIPSNAP2	-0.502991	2.54447e-05
O75330	3161	HMMR	-0.176867	1.45955e-06
O75340	10016	PDCD6	-0.843908	1.63918e-10
O75347	6902	TBCA	-1.07024	4.15681e-12
O75348	9550	ATP6V1G1	-0.477389	2.04879e-08
O75351	9525	VPS4B	-0.284764	9.66637e-08
O75362	7764	ZNF217	-0.348886	4.60152e-06
O75367	9555	H2AFY	-0.442417	6.2897e-09
O75368	6451	SH3BGRL	-0.321745	4.1933e-07
O75369	2317	FLNB	-0.673961	3.22265e-10
O75376	9611	NCOR1	-0.105745	0.00854996
O75380	4726	NDUFS6	-0.303683	4.3098e-05
O75381	5195	PEX14	-0.194354	0.00104446
O75390	1431	CS	-0.83597	2.68788e-12
O75391	9552	SPAG7	-0.421514	1.38071e-06
O75396	9554	SEC22B	-0.508791	8.73169e-07
O75400	55660	PRPF40A	-0.678939	5.42371e-12
O75410	6867	TACC1	-0.454822	6.70884e-09
O75414	10201	NME6	-0.257141	0.0195107
O75419	8318	CDC45	-0.639344	1.4225e-06
O75427	4034	LRCH4	-0.306489	7.75749e-06
O75431	10651	MTX2	-0.516058	7.68554e-06
O75436	9559	VPS26A	-0.537968	4.45763e-10
O75438	4707	NDUFB1	-0.601041	3.18649e-05
O75439	9512	PMPCB	-0.54028	2.35003e-07
O75446	8819	SAP30	-0.202663	0.00501388
O75448	9862	MED24	-0.486483	4.95594e-07
O75449	11104	KATNA1	-0.219684	0.000552447
O75475	11168	PSIP1	-0.155075	0.000255306
O75477	10613	ERLIN1	-0.612755	1.21594e-09
O75489	4722	NDUFS3	-0.415736	5.85031e-05
O75494	10772	SRSF10; LOC100996657	-0.57933	1.66565e-10
O75496	51053	GMNN	-0.936725	1.04645e-06
O75503	1203	CLN5	-0.491982	6.25992e-06
O75506	3281	HSBP1	-0.422681	0.000122913
O75530	8726	EED	-0.457159	0.000443668
O75531	8815	BANF1	-0.312503	0.000180926
O75533	23451	SF3B1	-0.543719	2.38997e-13
O75534	7812	CSDE1	-1.03366	3.71253e-13
O75563	8935	SKAP2	-0.284271	0.00267524
O75592			-0.359543	1.01969e-08
O75600	23464	GCAT	0.424476	0.0117739
O75607	10360	NPM3	-0.89497	2.47517e-07
O75608	10434	LYPLA1	-0.80797	3.37818e-11
O75616	26284	ERAL1	-0.316374	1.95562e-05
O75643	23020	SNRNP200	-0.585607	1.1593e-14
O75663	261726	TIPRL	-0.622501	2.33473e-06
O75676	8986	RPS6KA4	-0.220814	0.0122511
O75683	6838	SURF6	-1.11526	1.10685e-10
O75688	5495	PPM1B	-0.0622042	0.0333463
O75689	11033	ADAP1	-0.361045	7.04707e-05
O75691	27340	UTP20	-0.988577	8.22116e-12
O75694	9631	NUP155	-0.633486	7.02968e-11
O75695	6102	RP2	-0.453165	2.87513e-08
O75717	11169	WDHD1	-0.823595	7.06871e-08
O75718	10491	CRTAP	-0.805446	0.000827498
O75746	8604	SLC25A12	-0.606795	5.74595e-07
O75787	10159	ATP6AP2	-0.567753	1.27598e-06
O75792	10535	RNASEH2A	-0.391247	1.87917e-08
O75794	8872	CDC123	-0.735113	1.79586e-09
O75821	8666	EIF3G	-0.897692	1.93062e-13
O75822	8669	EIF3J	-0.935361	6.25157e-09
O75832	5716	PSMD10	-0.297557	0.00445249
O75843	8906	AP1G2	-0.626315	3.31391e-06
O75844	10269	ZMPSTE24	-0.889914	1.16776e-09
O75845	6309	SC5D; SC5DL	-0.544197	0.000283903
O75874	3417	IDH1	-0.673401	4.43974e-11
O75880	6341	SCO1	-0.745986	6.66034e-07
O75882	8455	ATRN	-0.319013	0.000222868
O75886	10254	STAM2	-0.473631	4.47847e-08
O75909	8812	CCNK	-0.580525	1.99158e-07
O75915	10550	ARL6IP5	-0.331372	0.00257398
O75934	10286	BCAS2	-0.44851	1.17466e-06
O75935	11258	DCTN3	-0.395704	9.86477e-07
O75937	22826	DNAJC8	-0.340456	1.72586e-09
O75940	10285	SMNDC1	-0.585763	2.10363e-09
O75947	10476	ATP5H	-0.644121	1.19598e-09
O75955	10211	FLOT1	-0.626438	4.88204e-09
O75964	10632	ATP5L	-0.873655	2.31242e-09
O75976	1362	CPD	-0.466617	4.93198e-12
O76003	10539	GLRX3	-0.846918	2.91596e-13
O76021	26156	RSL1D1	-1.13818	3.25563e-14
O76031	10845	CLPX	-0.210315	3.51026e-06
O76070	6623	SNCG	-1.00075	0.000145566
O76071	9391	CIAO1	-0.459017	5.36538e-05
O76080	7763	ZFAND5	-0.638359	1.17944e-07
O76094	6731	SRP72	-0.669629	1.29585e-11
O94761			-0.207957	0.0508977
O94766	26229	B3GAT3	-0.698417	4.20861e-06
O94776	9219	MTA2	-0.347357	7.77849e-10
O94782	7398	USP1	-0.400528	9.17728e-05
O94788	8854	ALDH1A2	-1.52082	0.00444318
O94804	6793	STK10	-0.412239	2.65974e-11
O94819	9920	KBTBD11	-0.617716	0.0120846
O94822	26046	LTN1	-1.2024	0.0044494
O94826	9868	TOMM70A; TOMM70	-0.807765	5.74236e-09
O94842	9878	TOX4	-0.00537892	0.0607408
O94855	9871	SEC24D	-0.361672	2.18031e-07
O94874	23376	UFL1	-0.314523	6.64737e-09
O94875	8470	SORBS2	1.13458	0.0187593
O94880	9678	PHF14	-0.548844	7.90569e-08
O94885	23328	SASH1	-1.61785	0.00138997
O94888	26043	UBXN7	-0.0835851	0.0167055
O94901	23353	SUN1	-0.762673	0.000572945
O94903	11212	PROSC; PLPBP	-0.523524	1.03983e-07
O94905	11160	ERLIN2	-0.51176	4.11354e-11
O94906	24148	PRPF6	-0.466128	3.04658e-09
O94913	51585	PCF11	-0.52923	1.45604e-07
O94915	285527	FRYL	-0.580669	3.02098e-10
O94925	2744	GLS	-0.94937	3.9877e-09
O94927	23354	HAUS5	-0.362809	0.00401515
O94953	23030	KDM4B	-0.295615	0.00453711
O94966	10869	USP19	-0.323314	1.17864e-05
O94973	161	AP2A2	-0.526414	6.70527e-08
O94979	22872	SEC31A	-0.469341	9.23076e-08
O94992	10614	HEXIM1	0.0471331	0.0515682
O95067	9133	CCNB2	-0.168338	0.00103259
O95071	51366	UBR5	-0.3481	3.47266e-09
O95104	57466	SCAF4	-0.587004	2.60258e-10
O95139	4712	NDUFB6	-0.691987	4.06675e-09
O95140	9927	MFN2	-0.610581	2.01031e-11
O95149	10073	SNUPN	-0.442151	9.98913e-08
O95155	10277	UBE4B	-0.323766	1.37905e-06
O95163	8518	IKBKAP; ELP1	-0.629767	2.59899e-09
O95168	4710	NDUFB4	-0.604418	9.46476e-08
O95169	4714	NDUFB8	-0.399053	7.71395e-06
O95182	4701	NDUFA7	-0.254574	9.9307e-05
O95197	10313	RTN3	-0.56087	4.21809e-07
O95202	3954	LETM1	-0.783197	3.66984e-10
O95218	9406	ZRANB2	-0.566179	3.00764e-08
O95219	8723	SNX4	-0.739453	0.0211084
O95229	11130	ZWINT	-0.616558	1.14814e-08
O95232	51747	LUC7L3	-0.763013	9.2095e-13
O95235	10112	KIF20A	-0.0444545	0.0230102
O95239	24137	KIF4A	-0.286883	2.07236e-07
O95243	8930	MBD4	-0.47563	4.42492e-06
O95248			-0.375322	0.00104446
O95249	9527	GOSR1	-0.719567	4.81095e-08
O95251	11143	KAT7	-0.209509	0.00216482
O95292	9217	VAPB	-0.513385	0.0001256
O95295	23557	SNAPIN	-0.330945	0.000135888
O95298	4718; 100532726	NDUFC2; NDUFC2-KCTD14	-0.406103	0.00133831
O95299	4705	NDUFA10	-0.371409	1.44687e-06
O95302	11328	FKBP9	-0.595788	0.00536415
O95319	10659	CELF2	-0.575514	1.58068e-09
O95336	25796	PGLS	-0.905001	1.08223e-08
O95340	9060	PAPSS2	-0.923286	0.000378676
O95347	10592	SMC2	-0.467813	3.08644e-13
O95352	10533	ATG7	-0.554894	2.002e-08
O95361	10626	TRIM16	-1.3673	4.08236e-13
O95363	10667	FARS2	-0.293528	0.00260418
O95372	11313	LYPLA2	-0.364954	1.42241e-05
O95373	10527	IPO7	-1.39349	6.83886e-13
O95391	10569	SLU7	-0.16738	0.000358099
O95394	5238	PGM3	-0.458037	1.76225e-05
O95400	10421	CD2BP2	-0.433182	5.62572e-07
O95429	9530	BAG4	-0.364423	3.82321e-05
O95433	10598	AHSA1	-0.791853	6.18849e-11
O95453	5073	PARN	-0.332182	6.92702e-06
O95456	8624	PSMG1	-1.14916	5.26193e-09
O95466	752	FMNL1	-0.289488	1.18971e-09
O95478	10412	NSA2	-1.07907	2.5071e-10
O95486	10802	SEC24A	-0.666022	3.57149e-06
O95487	10427	SEC24B	-0.470529	0.000172084
O95551	51567	TDP2	-0.200991	0.000693211
O95562	375035	SFT2D2	-0.720421	4.07594e-07
O95571	23474	ETHE1	-0.584069	7.29883e-07
O95573	2181	ACSL3	-0.414028	1.57007e-07
O95602	25885	POLR1A	-0.884129	4.31372e-12
O95613	5116	PCNT	-0.128218	0.000635898
O95619	8089	YEATS4	-0.377525	5.49838e-06
O95625	27107	ZBTB11	-0.231412	0.0394424
O95628	4850	CNOT4	-0.84724	8.43125e-06
O95630	10617	STAMBP	-0.342568	7.58411e-07
O95644	4772	NFATC1	-0.881793	0.00314126
O95671	8623	ASMTL	-0.425662	3.18049e-05
O95684	11116	FGFR1OP	-0.522883	2.42025e-06
O95696	23774	BRD1	-0.300539	0.00530559
O95707	10775	POP4	-0.893908	3.88885e-05
O95714	8924	HERC2	-0.390347	2.5178e-07
O95716	9545	RAB3D	-0.446327	1.35577e-06
O95721	9342	SNAP29	-0.30314	0.000215182
O95747	9943	OXSR1	-0.534391	3.69968e-09
O95757	22824	HSPA4L	-1.02919	9.48144e-12
O95758	9991	PTBP3	-0.283505	0.000628851
O95777	51691	NAA38; LSM8	-0.954631	4.71044e-10
O95782	160	AP2A1	-0.574935	2.24172e-10
O95793	6780	STAU1	-0.706182	2.86311e-10
O95801	7268	TTC4	-0.57067	3.69068e-06
O95816	9532	BAG2	-0.974129	9.26268e-12
O95817	9531	BAG3	-0.498225	7.95218e-08
O95819	9448	MAP4K4	-0.290084	0.000354341
O95825	9946	CRYZL1	-0.371309	0.000336381
O95831	9131	AIFM1	-0.495677	2.06941e-10
O95834	24139	EML2	-0.581278	4.27735e-06
O95861	10380	BPNT1	-0.521029	3.81143e-11
O95864	9415	FADS2	-0.638634	4.06675e-09
O95865	23564	DDAH2	-0.363491	0.000937696
O95870	7920	ABHD16A	-0.402252	1.21757e-09
O95881	51060	TXNDC12	-0.484506	1.22257e-07
O95900	26995	TRUB2	-1.2726	0.00294503
O95905	11319	ECD	-0.853252	1.4119e-06
O95926	25949	SYF2	-0.232056	0.00132229
O95983	53615	MBD3	-0.353363	1.29331e-07
O95989	11165	NUDT3	-0.281429	0.00031645
O95997	9232	PTTG1	-0.182046	0.00349378
O95999	8915	BCL10	-0.380322	2.57068e-06
O96000	4716	NDUFB10	-0.645329	1.50405e-09
O96005	1209	CLPTM1	-0.987962	1.27302e-10
O96006	9189	ZBED1	-0.16748	0.0235749
O96008	10452	TOMM40	-1.09901	2.30729e-11
O96011	8799	LOC101060567; PEX11B	-0.256138	0.000270731
O96017	11200	CHEK2	-0.565383	0.00788303
O96019	86	ACTL6A	-0.504635	6.09902e-11
O96028	7468	WHSC1; NSD2	-0.286271	4.97889e-05
P00167	1528	CYB5A	-1.81316	0.000723506
P00338	3939	LDHA	-0.912502	1.24745e-12
P00367	2746	GLUD1	-0.49395	5.73653e-11
P00374	1719; 573971	DHFR; DHFRP1	-0.33706	1.26546e-07
P00387	1727	CYB5R3	-0.45725	1.33583e-08
P00390	2936	GSR	-0.902154	3.26706e-09
P00403	4513	COX2	-0.126308	0.000322583
P00441	6647	SOD1	-0.487282	7.27774e-08
P00488	2162	F13A1	-0.277593	7.04e-08
P00491	4860	PNP	-1.41595	4.5056e-11
P00492	3251	HPRT1	-0.603934	5.55952e-10
P00505	2806	GOT2	-0.657833	2.24621e-12
P00533	1956	EGFR	0.532724	0.029869
P00558	5230	PGK1	-0.614527	1.05268e-11
P00568	203	AK1	-0.42744	0.000296376
P00746	1675	CFD	-0.127735	0.00638819
P00813	100	ADA	-0.634142	8.97344e-05
P00846	4508	ATP6	-0.625009	4.93323e-07
P00918	760	CA2	-1.11905	1.04397e-12
P00966	445	ASS1	-1.11412	3.71253e-13
P01033	7076	TIMP1	-0.58709	1.73701e-05
P01034	1471	CST3	-0.354278	5.00442e-05
P01040	1475	CSTA	-0.822802	1.79e-06
P01111	4893	NRAS	-0.726415	6.31566e-07
P01137	7040	TGFB1	-0.609752	1.30206e-06
P01730	920	CD4	-0.198098	0.0052026
P01891	3105	HLA-A	-0.559195	0.00185319
P01903	3122	HLA-DRA	-0.370481	9.71401e-05
P02511	1410	CRYAB	-1.835	0.000861902
P02545	4000	LMNA	-0.529078	8.37091e-11
P02655	344	APOC2	-0.609188	2.4048e-07
P02686	4155	MBP	-0.517749	5.30207e-05
P02786	7037	TFRC	-0.999111	6.14684e-15
P02792	2512	FTL	-0.932503	1.52413e-06
P02794	2495	FTH1	-0.193391	0.0186547
P03923	4541	ND6	-0.329951	0.00622945
P04035	3156	HMGCR	-1.99832	4.9168e-10
P04040	847	CAT	-0.215362	1.09463e-07
P04049	5894	RAF1	-0.139016	0.00139669
P04062	2629	GBA	-0.0340307	0.030715
P04066	2517	FUCA1	0.157573	0.00231646
P04075	226	ALDOA	-0.695608	5.05724e-13
P04080	1476	CSTB	-0.697453	5.34134e-09
P04083	301	ANXA1	-0.545809	4.77635e-09
P04150	2908	NR3C1	-0.499491	7.61186e-07
P04179			-0.452655	1.84618e-07
P04181	4942	OAT	-0.753008	5.31384e-08
P04183	7083	TK1	-0.270144	7.96459e-07
P04233	972	CD74	-0.291439	1.02128e-06
P04406	2597	GAPDH	-0.926356	1.76029e-15
P04632	826	CAPNS1	-0.28907	8.30493e-05
P04792	3315	HSPB1	-0.41654	4.52391e-07
P04818	7298	TYMS	-0.646157	2.32034e-10
P04843	6184	RPN1	-0.710271	2.31473e-13
P04844	6185	RPN2	-0.492065	4.3894e-08
P04899	2771	GNAI2	-0.131295	0.000163065
P05023	476	ATP1A1	-0.786769	6.47863e-12
P05026	481	ATP1B1	-1.37513	0.000933573
P05091	217	ALDH2	-0.597144	0.00035955
P05107	3689	ITGB2	-0.616597	4.83277e-09
P05114	3150	HMGN1	-0.276619	0.000249124
P05141	292	SLC25A5	-1.37726	5.2143e-11
P05161	9636	ISG15	-0.254092	0.000344652
P05165	5095	PCCA	-0.330319	0.00234971
P05166	5096	PCCB	-0.0960951	0.0226971
P05186	249	ALPL	-0.720532	1.17773e-05
P05198	1965	EIF2S1	-0.966414	6.37873e-12
P05204	3151	HMGN2	-0.112278	0.029215
P05387	6181	RPLP2	-1.64787	1.06169e-14
P05388	6175	RPLP0	-1.65812	1.40462e-13
P05455	6741	SSB	-0.810915	2.99296e-13
P05496	516	ATP5G1	-0.654057	1.05182e-06
P05556	3688	ITGB1	-0.690479	2.60001e-10
P05771	5579	PRKCB	-0.156145	0.00558853
P05783	3875	KRT18	-0.896201	9.31097e-10
P06132	7389	UROD	-0.471273	0.000403422
P06213	3643	INSR	-0.0270109	0.0463635
P06280	2717	GLA	-0.572435	4.03289e-08
P06396	2934	GSN	-0.528287	5.29926e-10
P06400	5925	RB1	-0.599294	9.25372e-10
P06454	5757	PTMA	-0.540214	1.79663e-05
P06493	983	CDK1	-0.411388	9.27757e-12
P06576	506	ATP5B	-0.669359	2.25053e-12
P06703	6277	S100A6	-0.505458	4.51062e-06
P06730	1977	EIF4E	-0.838046	1.04826e-10
P06733	2023	ENO1	-0.606115	2.52413e-09
P06737	5836	PYGL	-0.540105	1.40103e-12
P06744	2821	GPI	-0.851918	2.84822e-13
P06748	4869	NPM1	-1.01816	2.91637e-12
P06753	7170	TPM3	-0.54824	2.46953e-07
P06756	3685	ITGAV	-0.355297	0.000794923
P06858	4023	LPL	-0.949684	0.00237529
P06865	3073	HEXA	-0.435551	4.80177e-07
P07099	2052	EPHX1	-0.693178	3.06952e-06
P07108	1622	DBI	-0.344693	6.70691e-05
P07195	3945	LDHB	-0.942092	1.92873e-13
P07203	2876	GPX1	0.212012	0.000193284
P07237	5034	P4HB	-0.733386	2.53811e-13
P07305	3005	H1F0	1.23052	0.00927872
P07311	97	ACYP1	-0.57882	0.035603
P07332	2242	FES	-0.334418	7.35065e-06
P07339	1509	CTSD	-0.415943	9.13432e-09
P07355	302	ANXA2	-0.798017	1.22702e-10
P07384	823	CAPN1	-0.372472	3.33753e-09
P07437	203068	TUBB	-0.90498	7.95584e-10
P07602	5660	PSAP	-0.0226602	0.0484712
P07686	3074	HEXB	-0.427259	9.82736e-10
P07737	5216	PFN1	-0.424292	6.51497e-10
P07741	353	APRT	-0.643531	6.75017e-10
P07814	2058	EPRS	-0.922678	3.96423e-15
P07858	1508	CTSB	0.119336	0.0104743
P07900	3320	HSP90AA1	-0.889473	1.61246e-13
P07902	2592	GALT	0.0148771	0.0577734
P07910	3183	HNRNPC	-0.528861	6.56094e-08
P07919	7388	UQCRH	-0.745573	1.39739e-05
P07942	3912	LAMB1	-0.190906	0.0160322
P07948	4067	LYN	-0.494557	5.85556e-12
P07954	2271	FH	-0.622538	1.51243e-13
P07992	2067	ERCC1	-0.794757	0.000743731
P07996	7057	THBS1	-1.56195	0.000626635
P08047	6667	SP1	-0.309588	0.000680786
P08069	3480	IGF1R	-0.286695	0.0107353
P08133	309	ANXA6	-0.485721	1.03145e-12
P08174	1604	CD55	-0.796617	0.00352158
P08195	6520	SLC3A2	-1.36707	3.94816e-14
P08236	2990	GUSB	-0.503955	2.85011e-06
P08237	5213	PFKM	-1.09253	0.00249363
P08238	3326	HSP90AB1	-1.06188	4.16516e-15
P08240	6734	SRPR; SRPRA	-0.66559	4.45022e-10
P08243	440	ASNS	-1.01043	2.81691e-12
P08246	1991	ELANE	-0.292148	6.70515e-07
P08311	1511	CTSG	-0.247143	9.14248e-06
P08397	3145	HMBS	-0.688393	2.84991e-09
P08559	5160	PDHA1	-0.413196	8.3551e-10
P08567	5341	PLEK	-0.385416	4.0944e-07
P08574	1537	CYC1	-0.397922	3.00048e-05
P08575			-0.136921	0.000378676
P08579	6629	SNRPB2	-0.527397	1.79968e-09
P08581	4233	MET	-1.18435	0.0127308
P08621	6625	SNRNP70	-0.623421	4.98363e-11
P08631	3055	HCK	-0.185879	0.00177952
P08648	3678	ITGA5	-0.670124	2.13197e-10
P08670	7431	VIM	-1.37913	2.82652e-14
P08708	6218	RPS17; RPS17L	-1.43816	1.3347e-10
P08727	3880	KRT19	-0.750771	4.38236e-05
P08754	2773	GNAI3	-0.50716	5.82643e-07
P08758	308	ANXA5	-0.281423	2.88769e-07
P08865	3921	RPSA	-1.32462	8.0513e-12
P08962	967	CD63	-0.613706	4.36032e-09
P09001	11222	MRPL3	-0.94587	4.6484e-10
P09012	6626	SNRPA	-0.577689	9.45204e-08
P09104	2026	ENO2	-0.457356	0.00611494
P09110	30	ACAA1	-0.472242	0.00649629
P09211	2950	GSTP1	-0.754237	4.06191e-13
P09234	6631	SNRPC	-0.623287	4.73448e-10
P09382	3956	LGALS1	-0.526711	1.68727e-07
P09417	5860	QDPR	-0.511243	9.37415e-08
P09429	3146	HMGB1	-0.24942	1.7353e-07
P09467	2203	FBP1	-0.659743	4.28434e-05
P09488	2944	GSTM1	-0.580822	0.00213415
P09493	7168	TPM1	-0.448851	1.97254e-05
P09496	1211	CLTA	-0.593662	6.1796e-10
P09497	1212	CLTB	-0.521738	3.25232e-09
P09525	307	ANXA4	-0.438764	3.23906e-07
P09543	1267	CNP	-0.40945	8.07698e-08
P09622	1738	DLD	-0.489399	4.4933e-11
P09651	3178	HNRNPA1	-1.44803	8.2991e-12
P09661	6627	SNRPA1	-0.607694	3.3011e-11
P09669	1345	COX6C	-0.567488	7.57292e-08
P09874	142	PARP1	-0.353934	5.20081e-09
P09884	5422	POLA1	-0.600075	3.21412e-11
P09960	4048	LTA4H	-0.880531	6.24627e-14
P09972	230	ALDOC	-0.372399	1.32151e-11
P0CG12	54921	CHTF8	-0.394759	0.00132525
P0DI82	6399; 10597; 284306	TRAPPC2; TRAPPC2P1; TRAPPC2B; ZNF547	-0.552507	8.37385e-06
P0DJ07	100131801	PET100	-0.291684	0.00321091
P0DMU7	728911; 101060211; 441521; 541465; 102723631	CT45A2; LOC101060211; CT45A7; LOC101060208; CT45A5; CT45A6; LOC102723631; CT45A10	-0.645601	1.06673e-07
P0DMV9	3304; 3303	HSPA1B; HSPA1A	-1.70245	2.95696e-14
P0DN79	875; 102724560	CBS; LOC102724560; CBSL	-0.551109	2.93324e-09
P0DP25	808; 805; 801	CALM3; CALM2; CALM1	-0.432856	0.00328702
P10109	2230	FDX1	-0.12808	0.0544614
P10124	5552	SRGN	-0.936947	2.68493e-09
P10153	6036	RNASE2	-0.169089	0.0118176
P10155	6738	TROVE2	-0.499894	3.05999e-10
P10242	4602	MYB	-0.654817	1.14809e-06
P10276	5914	RARA	-0.831589	2.68089e-06
P10301	6237	RRAS	0.179334	0.0111929
P10398	369	ARAF	-0.325614	2.19728e-06
P10412	3008	HIST1H1E	-0.193665	0.000285004
P10515	1737	DLAT	-0.794077	5.9782e-11
P10599	7295	TXN	-0.756804	2.24235e-09
P10606	1329	COX5B	-0.369327	7.62021e-07
P10619	5476	CTSA	-0.599538	8.06041e-09
P10620	4257	MGST1	-0.523615	1.05589e-05
P10644	5573	PRKAR1A	-0.244493	8.328e-07
P10768	2098	ESD	-0.63072	2.15628e-10
P10809	3329	HSPD1	-1.30987	3.12526e-15
P10909	1191	CLU	-1.38033	0.000999635
P11021	3309	HSPA5	-0.904858	6.7507e-13
P11047	3915	LAMC1	-0.520562	0.000539893
P11049	951	CD37	-0.478961	5.61256e-05
P11117	53	ACP2	-0.237856	0.00437225
P11142	3312	HSPA8	-2.21194	1.90262e-15
P11166	6513	SLC2A1	-1.10913	9.02191e-08
P11171	2035	EPB41	-0.335253	1.63477e-05
P11172	7372	UMPS	-0.839587	5.50092e-10
P11177	5162	PDHB	-0.371228	1.24123e-08
P11216	5834	PYGB	-0.528576	1.04866e-08
P11233	5898	RALA	-0.486585	1.13943e-05
P11234	5899	RALB	-0.313981	1.07271e-06
P11279	3916	LAMP1	-0.438831	1.80349e-07
P11310	34	ACADM	-0.312084	3.67867e-08
P11387	7150	TOP1	-0.746544	3.13627e-13
P11388	7153	TOP2A	-0.62256	2.32866e-11
P11413	2539	G6PD	-0.6057	6.0245e-11
P11441	8266	UBL4A	-0.874114	1.8079e-09
P11473	7421	VDR	-0.253998	0.000649158
P11498	5091	PC	-0.528373	5.07284e-07
P11586	4522	MTHFD1	-0.877316	1.58154e-14
P11717	3482	IGF2R	-0.456596	1.50473e-10
P11766	128	ADH5	-0.425052	1.86048e-09
P11802	1019	CDK4	-0.774792	1.43555e-06
P11908	5634	PRPS2	-1.00407	5.78617e-08
P11940	26986	PABPC1	-1.98947	9.43135e-19
P12004	5111	PCNA	-0.417936	1.11901e-10
P12081	3035	HARS	-0.825384	4.14615e-13
P12236	293	SLC25A6	-1.72401	2.02136e-13
P12268	3615	IMPDH2	-1.21392	6.16947e-16
P12270	7175	TPR	-0.602921	7.79124e-15
P12277	1152	CKB	-0.772999	3.61153e-07
P12429	306	ANXA3	-1.30604	1.12226e-06
P12694	593	BCKDHA	-0.204263	3.13033e-05
P12814	87	ACTN1	-0.75628	3.09267e-14
P12955	5184	PEPD	-0.404044	2.10313e-07
P12956	2547	XRCC6	-0.562643	1.00759e-14
P13010	7520	XRCC5	-0.639786	1.3028e-13
P13051	7374	UNG	-0.794136	1.62285e-07
P13073	1327	COX4I1	-0.647619	5.11056e-12
P13196	211	ALAS1	-0.659621	1.32366e-07
P13473	3920	LAMP2	-0.477912	0.000181326
P13489	6050	RNH1	-0.430152	1.19866e-08
P13498	1535	CYBA	-0.619538	1.64021e-08
P13591	4684	NCAM1	-0.291916	0.00241113
P13612	3676	ITGA4	-0.524397	9.82967e-08
P13639	1938	EEF2	-1.94725	5.14758e-20
P13667	9601	PDIA4	-0.715354	4.54331e-14
P13674	5033	P4HA1	-0.728745	2.60409e-10
P13693	7178	TPT1	-1.49948	4.37264e-14
P13747	3133	HLA-E	-0.301857	0.0057281
P13796	3936	LCP1	-0.659436	1.07805e-14
P13797	5358	PLS3	-0.723939	5.44758e-06
P13798	327	APEH	-0.645103	1.90303e-13
P13804	2108	ETFA	-0.304848	7.1507e-08
P13807	2997	GYS1	-0.567656	2.66634e-08
P13861	5576	PRKAR2A	-0.464492	8.6634e-08
P13929	2027	ENO3	-0.623097	3.77436e-05
P13984	2963	GTF2F2	-0.818808	7.48514e-12
P13987	966	CD59	-0.903095	0.00262259
P13994	81576	CCDC130	-0.00221945	0.0612791
P13995	10797	MTHFD2	-1.46683	1.63822e-09
P14174	4282	MIF	-0.78419	4.04389e-11
P14209	4267	CD99	-0.330153	0.000196453
P14314	5589	PRKCSH	-0.506167	3.21536e-10
P14317	3059	HCLS1	-0.387224	7.38898e-09
P14324	2224	FDPS	-0.654869	3.62716e-09
P14373	5987	TRIM27	-0.587529	6.55579e-08
P14384	1368	CPM	0.0334521	0.0428075
P14406	1347	COX7A2	-0.328937	0.00191006
P14550	10327	AKR1A1	-0.696448	1.05268e-11
P14618	5315	PKM	-0.614081	2.53811e-13
P14625	7184	HSP90B1	-0.635851	1.68099e-14
P14635	891	CCNB1	-0.387124	1.13353e-06
P14735	3416	IDE	-0.884709	8.55495e-12
P14854	1340	COX6B1	-0.364526	0.0128284
P14866	3191	HNRNPL	-0.215627	2.23502e-08
P14868	1615	DARS	-0.746493	1.10984e-14
P14923	3728	JUP	-0.140895	0.0234387
P14927	7381	UQCRB	-0.483018	5.03183e-10
P15104	2752	GLUL	-0.120449	0.00536415
P15121	231	AKR1B1	-0.253236	0.000337369
P15151	5817	PVR	-2.20525	2.42057e-05
P15153	5880	RAC2	-0.799208	3.08692e-11
P15170	2935	GSPT1	-0.874986	1.77887e-11
P15289	410	ARSA	-0.868324	0.00903203
P15291	2683	B4GALT1	-0.777435	7.27636e-05
P15311	7430	EZR	-0.550125	3.9893e-11
P15328	2348	FOLR1	-0.704676	1.32517e-05
P15374	7347	UCHL3	-0.816348	4.67264e-11
P15408	2355	FOSL2	-0.629109	7.06037e-07
P15498	7409	VAV1	-0.528204	2.83701e-06
P15529	4179	CD46	-0.420476	0.00177304
P15531	4830	NME1	-0.908149	1.65937e-07
P15559	1728	NQO1	-0.59686	2.78114e-07
P15586	2799	GNS	-0.0116855	0.0477663
P15848	411	ARSB	-0.309843	2.00283e-06
P15880	6187	RPS2	-1.692	6.26246e-14
P15923	6929	TCF3	-0.423842	0.000138752
P15924	1832	DSP	-0.528266	0.00529984
P15927	6118	RPA2	-0.381093	5.45784e-06
P15954	1350	COX7C	-0.395235	6.89281e-06
P16070	960	CD44	-0.980496	2.1905e-08
P16083	4835	NQO2	-0.499122	8.5544e-06
P16104	3014	H2AFX	-0.284447	0.00036357
P16150	6693	SPN; LOC101929889; LOC105369261	-0.50909	2.83878e-07
P16152	873; 54093	CBR1; SETD4	-0.792534	5.51546e-13
P16219	35	ACADS	0.188517	0.0120838
P16278	2720	GLB1	-0.254404	0.00266609
P16284			-0.198858	1.89639e-05
P16298	5532	PPP3CB	-0.458607	0.000628908
P16333	4690	NCK1	-0.517472	0.000308923
P16401	3009	HIST1H1B	-0.0573847	0.0229707
P16402	3007	HIST1H1D	0.244089	4.03581e-05
P16403	3006	HIST1H1C	0.151609	9.34114e-05
P16435	5447	POR	-0.535776	1.31785e-08
P16615	488	ATP2A2	-0.924067	1.29271e-13
P16671	948	CD36	-0.114826	0.0084838
P16885	5336	PLCG2	-0.410779	3.60961e-07
P16930	2184	FAH	-0.645752	1.37231e-07
P16949	3925	STMN1	-0.0994473	0.00274974
P16989	8531	CSDA; YBX3	-1.27838	4.43974e-11
P17050	4668	NAGA	-0.268143	0.000163364
P17096	3159	HMGA1	-1.02211	1.72586e-09
P17152	8834	TMEM11	-0.532398	1.22678e-05
P17174	2805	GOT1	-0.576497	5.22409e-08
P17252	5578	PRKCA	-0.986728	0.00480373
P17275	3726	JUNB	-0.587478	7.90595e-07
P17342	4883	NPR3	-0.316328	0.0047972
P17405			-0.591144	0.00562662
P17480	7343	UBTF	-0.425308	1.42026e-11
P17535	3727	JUND	-0.49339	3.12385e-07
P17544	11016	ATF7	-0.104131	0.00928683
P17568	4713	NDUFB7	-0.730418	3.15567e-10
P17612	5566	PRKACA	-0.388793	4.99613e-05
P17655	824	CAPN2	-0.414403	3.12805e-05
P17676	1051	CEBPB	-1.05085	6.11526e-06
P17706	5771	PTPN2	-0.62054	3.20872e-06
P17812	1503	CTPS1	-1.04553	1.14154e-12
P17813	2022	ENG	-0.44624	3.9333e-05
P17844	1655	DDX5	-1.15707	5.7789e-15
P17858	5211	PFKL	-0.274191	8.41622e-08
P17900	2760	GM2A	-0.400121	6.54845e-06
P17931	3958	LGALS3	-0.41093	0.00118271
P17947	6688	SPI1	-0.0216733	0.0451053
P17980	5702	PSMC3	-1.03446	8.97128e-15
P17987	6950	TCP1	-1.06839	1.8327e-13
P18031	5770	PTPN1	-0.528231	2.48321e-10
P18074	2068	ERCC2	-0.738963	2.6567e-09
P18077	6165	RPL35A	-1.40536	1.51735e-12
P18084	3693	ITGB5	-0.572796	0.00462294
P18085	378	ARF4	-0.886596	3.99123e-08
P18124	6129	RPL7	-1.6342	6.11247e-16
P18206	7414	VCL	-0.576844	1.27618e-11
P18583	6651	SON	-0.535862	7.72968e-12
P18615	7936	NELFE; RDBP	-0.438117	2.93454e-08
P18621	6139	RPL17	-1.57212	1.40246e-14
P18669	5223; 643576	PGAM1; LOC643576	-0.700493	1.46786e-13
P18754	1104	RCC1	-0.761707	2.24172e-10
P18858	3978	LIG1	-0.393724	2.68161e-09
P18859	522	ATP5J	-0.44281	9.11125e-07
P18887	7515	XRCC1	-0.443759	7.31411e-08
P19022	1000	CDH2	-0.266857	0.00745808
P19174	5335	PLCG1	-0.379828	0.000590871
P19256	965	CD58	-0.313329	0.0471072
P19338	4691	NCL	-0.784124	4.80357e-14
P19367	3098	HK1	-0.827717	5.99369e-07
P19387	5432	POLR2C	-0.772392	2.20449e-10
P19388	5434	POLR2E	-0.443615	1.05215e-07
P19397	963	CD53	-1.06771	4.7355e-09
P19404	4729	NDUFV2	-0.329652	8.61453e-06
P19440	2678	GGT1	-0.651295	0.000288541
P19447	2071	ERCC3	-0.521657	7.1606e-06
P19474	6737	TRIM21	-0.357865	5.01978e-07
P19525	5610	EIF2AK2	-0.489287	2.19048e-05
P19623	6723	SRM	-0.796889	4.41839e-09
P19784	1459	CSNK2A2	-0.779247	1.18291e-08
P19793	6256	RXRA	-0.166106	0.000830517
P19838	4790	NFKB1	-0.570408	1.41777e-08
P19971	1890; 9997	TYMP; SCO2	-0.347961	2.47517e-07
P20020			-0.558924	0.000334411
P20042	8894	EIF2S2	-0.836993	3.90384e-14
P20073	310	ANXA7	-0.358591	8.60119e-10
P20138	945	CD33	-0.915725	2.18855e-08
P20160	566	AZU1	-0.280993	0.000745029
P20248	890	CCNA2	-0.340661	1.95992e-06
P20290	689	BTF3	-1.25945	1.21682e-11
P20292	241	ALOX5AP	-0.779848	4.49045e-08
P20338	5867	RAB4A	-0.9331	4.88828e-10
P20339	5868	RAB5A	-0.461518	3.69554e-05
P20340	5870	RAB6A	-0.583324	7.35465e-07
P20585	4437	MSH3	-0.41665	8.54609e-06
P20618	5689	PSMB1	-0.637361	1.06449e-10
P20645	4074	M6PR	-0.61365	2.07031e-09
P20674	9377	COX5A	-0.77157	2.34396e-11
P20700	4001	LMNB1	-0.45034	2.63155e-11
P20701	3683	ITGAL	-0.394368	1.94248e-09
P20810	831	CAST	-0.268162	6.36874e-08
P20839	3614	IMPDH1	-0.583688	4.44647e-07
P20908	1289	COL5A1	-0.751401	0.00067725
P20962	5763	PTMS	-0.625195	0.00021282
P21127			-0.590884	1.62778e-05
P21266	2947	GSTM3	-0.7766	7.76487e-07
P21281	526	ATP6V1B2	-0.467269	7.51193e-12
P21283	528	ATP6V1C1	-0.526412	4.06882e-11
P21291	1465	CSRP1	-0.524253	1.67976e-05
P21333	2316	FLNA	-0.647149	4.21182e-13
P21359	4763	NF1	-1.09911	2.62944e-05
P21399	48	ACO1	-0.294397	0.00218124
P21796	7416	VDAC1	-1.07553	6.83864e-14
P21912	6390	SDHB	-0.393022	7.00923e-07
P21964	1312	COMT	-0.418102	2.85052e-09
P21980	7052	TGM2	-0.197101	0.0162743
P22033	4594	MUT	-0.12218	0.0017659
P22059	5007	OSBP	-0.387408	7.08419e-10
P22061	5110	PCMT1	-0.375569	2.72798e-08
P22087	2091	FBL	-0.810041	4.96242e-13
P22090	6192	RPS4Y1	-1.42611	5.35003e-14
P22102	2618	GART	-0.957742	7.46758e-15
P22234	10606	PAICS	-1.09001	8.22141e-16
P22307	6342	SCP2	-0.431536	4.9015e-09
P22314	7317	UBA1	-0.467058	1.46086e-11
P22392	4831; 654364	NME2; NME1-NME2	-1.35191	2.36738e-10
P22415	7391	USF1	-0.189107	0.000338426
P22570	2232	FDXR	-0.265265	0.0116765
P22626	3181	HNRNPA2B1	-0.367543	4.19998e-10
P22670	5989	RFX1	-0.369295	0.00154956
P22681	867	CBL	-0.287234	0.000324989
P22695	7385	UQCRC2	-0.636585	6.47863e-12
P22830	2235	FECH	-0.196788	0.000763831
P23141	1066	CES1	-0.299352	7.06173e-10
P23193	6917	TCEA1	-0.315403	4.10105e-09
P23229	3655	ITGA6	-0.613944	0.000919927
P23246	6421	SFPQ	-0.643614	1.02925e-12
P23258	7283	TUBG1	-0.89541	2.06357e-09
P23284	5479	PPIB	-0.758213	6.44249e-11
P23368	4200	ME2	-0.645869	2.95127e-10
P23381	7453	WARS	-0.538571	2.05299e-09
P23396	6188	RPS3	-1.54716	3.96423e-15
P23443	6198	RPS6KB1	-0.49633	0.000273803
P23458	3716	JAK1	-0.199892	0.000387913
P23469	5791	PTPRE	-0.83333	8.71195e-05
P23497	6672	SP100	-0.446096	0.00361584
P23526	191	AHCY	-1.33431	2.95277e-15
P23528	1072	CFL1	-0.324025	1.10088e-05
P23588	1975	EIF4B	-1.22055	5.35003e-14
P23634	493	ATP2B4	-0.122325	0.0012589
P23786	1376	CPT2	-0.0822168	0.00432663
P23919	1841	DTYMK	-0.479232	2.95611e-07
P23921	6240	RRM1	-0.721394	3.21262e-13
P24158	5657	PRTN3	-0.627847	2.19567e-09
P24390	10945	KDELR1	-0.832135	3.16974e-05
P24534	1933	EEF1B2	-1.51728	3.12526e-15
P24539	515	ATP5F1	-0.724552	3.80507e-13
P24666	52	ACP1	-0.642116	2.41993e-08
P24752	38	ACAT1	-0.380895	4.13719e-10
P24844	10398	MYL9	-1.17634	7.34675e-06
P24928	5430	POLR2A	-0.186705	6.61969e-08
P24941	1017	CDK2	-0.397122	1.2297e-08
P25098	156	ADRBK1; GRK2	-0.289922	2.46326e-07
P25205	4172	MCM3	-0.442236	1.39492e-12
P25325	4357	MPST	-0.484135	1.59275e-09
P25398	6206	RPS12	-1.42871	2.49161e-12
P25440	6046	BRD2	-0.513632	3.17537e-09
P25490	7528	YY1	-0.309819	0.000203018
P25685	3337	DNAJB1	-0.941877	5.35003e-14
P25705	498	ATP5A1	-0.619358	9.03455e-13
P25774	1520	CTSS	-0.333506	4.71128e-06
P25786	5682	PSMA1	-0.562904	4.9251e-11
P25787	5683	PSMA2	-0.691253	3.40389e-08
P25788	5684	PSMA3	-0.689991	1.76729e-11
P25789	5685	PSMA4	-0.77005	2.77704e-09
P26006	3675	ITGA3	-1.44965	0.00308517
P26010	3695	ITGB7	-0.112126	0.0247927
P26038	4478	MSN	-0.583591	1.32222e-12
P26196	1656	DDX6	-0.843154	1.47068e-12
P26358	1786	DNMT1	-0.549211	2.59779e-12
P26368	11338	U2AF2	-0.507066	9.4043e-12
P26373	6137	RPL13	-1.52033	1.2933e-13
P26374	1122	CHML	-0.536302	2.45465e-06
P26440			-0.295735	3.14118e-07
P26447	6275	S100A4	-0.461685	3.79669e-08
P26572	4245	MGAT1	-0.569207	6.29176e-07
P26583	3148	HMGB2	0.0831639	0.00419783
P26599	5725	PTBP1	-0.337011	3.2642e-10
P26639	6897	TARS	-1.05609	1.39492e-12
P26640	7407; 57176	VARS; VARS2	-0.761519	5.46843e-15
P26641	1937	EEF1G	-1.58564	8.97128e-15
P26885	2286	FKBP2	-1.61326	7.75389e-05
P26951	3563	IL3RA	-0.52177	0.000165568
P27105	2040	STOM	-0.574849	1.62735e-09
P27144	205	AK4; LOC100507855	-1.45098	0.00418646
P27348	10971	YWHAQ	-0.431169	2.28497e-07
P27361	5595	MAPK3	-0.367986	0.0432719
P27449	527	ATP6V0C	-0.788027	4.87527e-07
P27635	6134	RPL10	-1.46643	2.38879e-13
P27694	6117	RPA1	-0.350959	1.57507e-09
P27695	328	APEX1	-0.89297	2.32598e-10
P27701	3732	CD82	-0.531619	4.52821e-06
P27707	1633	DCK	-0.100617	0.00270956
P27708	790	CAD	-1.20342	3.96423e-15
P27797	811	CALR	-0.608959	1.32222e-12
P27816	4134	MAP4	-0.494612	2.76486e-11
P27824	821	CANX	-0.769347	6.21407e-14
P27986	5295	PIK3R1	-0.280638	0.0022365
P28062	5696	PSMB8	-0.659691	4.39076e-10
P28065	5698	PSMB9	-0.0416453	0.0474329
P28066	5686	PSMA5	-0.676213	9.02558e-11
P28070	5692	PSMB4	-0.560494	3.28256e-10
P28072	5694	PSMB6	-0.62261	3.9285e-10
P28074	5693	PSMB5	-0.887611	1.20877e-07
P28288	5825	ABCD3	-0.574047	1.31885e-08
P28290	6744	SSFA2	-0.504205	0.00642523
P28331	4719	NDUFS1	-0.369816	6.38048e-11
P28340	5424	POLD1	-0.297901	5.64895e-08
P28482	5594	MAPK1	-0.386237	1.70666e-10
P28676	25801	GCA	-0.239076	0.000115863
P28715	2073	ERCC5	-0.332337	4.26243e-05
P28749	5933	RBL1	-0.628649	6.66379e-07
P28799	2896	GRN	-0.0294289	0.0459195
P28838	51056	LAP3	-0.739225	8.4976e-12
P29083	2960	GTF2E1	-0.651124	9.65429e-08
P29084	2961	GTF2E2	-0.628721	5.85944e-10
P29144	7174	TPP2	-0.842311	8.76762e-14
P29218	3612	IMPA1	-0.744885	4.37648e-11
P29350	5777	PTPN6	-0.997335	7.69045e-14
P29353	6464	SHC1	-0.207635	0.000425203
P29372	4350	MPG	-0.665418	2.71378e-07
P29375	5927	KDM5A	0.0120516	0.0550611
P29401	7086	TKT	-1.12016	3.08479e-12
P29466	834	CASP1	-0.498998	4.15183e-05
P29590	5371	PML	-0.198993	5.44217e-05
P29597	7297	TYK2	-0.0931266	0.0173775
P29692	1936	EEF1D	-1.14301	1.7974e-12
P29966	4082	MARCKS	-0.318678	0.00508142
P29992	2767	GNA11	-0.804784	0.000212375
P30038	8659	ALDH4A1	-0.372653	3.41919e-05
P30040	10961	ERP29	-0.543975	3.92082e-12
P30041	9588	PRDX6	-0.691735	1.96271e-10
P30043	645	BLVRB	-0.326648	3.42561e-05
P30044	25824	PRDX5	-0.540916	2.74274e-05
P30046	1652	DDT	-0.794168	4.09553e-10
P30048	10935	PRDX3	-0.608748	5.22694e-11
P30049	513	ATP5D	-1.05629	7.78512e-10
P30050	6136	RPL12	-1.84847	3.97552e-16
P30084	1892	ECHS1	-0.454038	7.22228e-11
P30085	51727	CMPK1	-0.732069	3.35166e-09
P30086	5037	PEBP1	-0.495761	5.28961e-10
P30101	2923	PDIA3	-0.618983	9.6705e-14
P30153	5518	PPP2R1A	-0.546622	3.26289e-13
P30154	5519	PPP2R1B	-0.671333	3.80097e-09
P30260	996	CDC27	-0.467904	1.38865e-08
P30273	2207	FCER1G	-0.93124	2.55696e-08
P30291	7465	WEE1	-0.4897	9.80166e-07
P30307	995	CDC25C	0.123483	0.0184516
P30405	10105	PPIF	-0.80697	3.00946e-09
P30414	4820	NKTR	-0.575264	0.00542201
P30419	4836	NMT1	-0.543614	1.74778e-10
P30481	3106	HLA-B	-0.0535827	0.0171085
P30519	3163	HMOX2	-1.04883	4.11268e-10
P30520	159	ADSS	-1.09751	8.86661e-13
P30533	4043	LRPAP1	-0.633887	2.22118e-12
P30536	706	TSPO	-0.325491	2.79468e-05
P30566	158	ADSL	-1.03829	1.52159e-11
P30622	6249	CLIP1	-0.480859	2.86414e-06
P30626	6717	SRI	-0.579554	2.59346e-06
P30679	2769	GNA15	-0.496385	1.09185e-05
P30740	1992	SERPINB1	-0.461173	1.26341e-06
P30837	219	ALDH1B1	-0.842472	6.90898e-05
P30838	218	ALDH3A1	-0.359009	0.000918174
P30876	5431	POLR2B	-0.488428	2.65249e-09
P31040	6389	SDHA	-0.311936	4.15249e-08
P31146	11151	CORO1A	-0.524724	2.23118e-11
P31150	2664	GDI1	-0.909498	2.70449e-07
P31153	4144	MAT2A	-1.72537	5.7884e-13
P31327	1373	CPS1	-1.07013	1.16046e-08
P31350	6241	RRM2	-1.19935	1.46786e-13
P31483	7072	TIA1	-0.57297	1.04292e-06
P31641	6533	SLC6A6	-0.429245	0.00185901
P31689	3301	DNAJA1	-1.38373	1.15703e-14
P31749	207	AKT1	-0.304722	0.000214111
P31751	208	AKT2	-0.305229	6.89816e-07
P31930	7384	UQCRC1	-0.569504	1.00592e-10
P31937	11112	HIBADH	0.174247	0.0421331
P31939	471	ATIC	-1.02471	5.65334e-14
P31942	3189	HNRNPH3	-0.574168	1.47672e-10
P31943	3187	HNRNPH1	-0.616514	2.16362e-12
P31946	7529	YWHAB	-0.388851	9.08496e-08
P31947	2810	SFN	-0.735882	6.36619e-05
P31948	10963	STIP1	-0.915646	1.58154e-14
P31949	6282	S100A11	-0.465206	1.008e-06
P32004	3897	L1CAM	-0.422655	0.000159875
P32119	7001	PRDX2	-0.644794	1.64193e-07
P32189	2710	GK	-0.706625	1.0048e-07
P32322	5831	PYCR1	-0.755993	0.0207072
P32455	2633	GBP1	-0.398639	0.00583632
P32519	1997	ELF1	-0.219925	1.14977e-06
P32754	3242	HPD	-0.132045	0.0326619
P32942	3385	ICAM3	-0.460724	0.000738546
P32969	6133	RPL9	-1.47645	1.17491e-13
P33121	2180	ACSL1	-0.96379	2.55034e-11
P33176	3799	KIF5B	-0.634521	4.54331e-14
P33240	1478	CSTF2	-0.491668	1.81771e-07
P33241	4046	LSP1	-0.351955	0.00490623
P33316	1854	DUT	-0.377306	1.26689e-06
P33527	4363	ABCC1	-0.623407	1.51651e-06
P33552	1164	CKS2	-0.491828	4.23144e-05
P33897	215	ABCD1	-1.41211	0.00577254
P33981	7272	TTK	-0.0831497	0.0033107
P33991	4173	MCM4	-0.543551	1.43165e-12
P33992	4174	MCM5	-0.343384	1.00159e-11
P33993	4176	MCM7	-0.376182	1.01342e-10
P34059	2588	GALNS	-0.127796	0.0300456
P34741	6383	SDC2	-0.564189	1.96297e-06
P34896	6470	SHMT1	-0.160189	2.15259e-05
P34897	6472	SHMT2	-0.919438	1.35142e-13
P34910	2124	EVI2B	-0.557928	4.5113e-07
P34932	3308	HSPA4	-0.759031	6.21407e-14
P34949	4351	MPI	-0.571225	0.000205996
P35052	2817	GPC1	-0.120685	0.0443366
P35080	5217	PFN2	-1.29942	0.000814911
P35221	1495	CTNNA1	-0.581454	3.07757e-09
P35222	1499	CTNNB1	-0.735899	9.65379e-05
P35226	648; 100532731	BMI1; COMMD3-BMI1	-0.0302113	0.0447927
P35232	5245	PHB	-0.985425	8.61267e-12
P35236	5778	PTPN7	-0.609014	1.35193e-08
P35237	5269	SERPINB6	-0.894588	1.4084e-09
P35240	4771	NF2	-0.405355	8.67612e-05
P35241	5962	RDX	-0.753486	5.46924e-08
P35244	6119	RPA3	-0.591135	9.8094e-09
P35249	5984	RFC4	-0.526648	2.61318e-09
P35250	5982	RFC2	-0.728158	3.09486e-08
P35251	5981	RFC1	-0.413882	1.85911e-08
P35268	6146	RPL22	-1.39372	3.20505e-13
P35269	2962	GTF2F1	-0.555406	5.20107e-10
P35270	6697	SPR	-1.26855	0.000415651
P35573	178	AGL	-0.473249	1.67909e-06
P35579	4627	MYH9	-0.74645	2.6036e-14
P35580	4628	MYH10	-0.208668	0.00622945
P35606	9276	COPB2	-0.702223	4.96523e-13
P35611	118	ADD1	-0.231623	6.77205e-05
P35612	119	ADD2	-0.399225	0.00093504
P35613	682	BSG	-0.697188	1.37038e-10
P35625	7078	TIMP3	-0.0839067	0.0591023
P35637	2521	FUS	-0.522493	1.72586e-09
P35658	8021	NUP214	-0.686924	1.36431e-10
P35659	7913	DEK	-0.277691	2.34176e-06
P35790	1119	CHKA	-1.04612	5.66125e-06
P35914	3155	HMGCL	0.137437	0.00596196
P35998	5701	PSMC2	-0.655256	2.39155e-12
P36222	1116	CHI3L1	-0.200189	0.000214617
P36404	402	ARL2	-0.624233	5.79033e-08
P36405	403	ARL3	-0.483533	0.000618265
P36507	5605	MAP2K2	-0.489353	2.38992e-06
P36542	509	ATP5C1	-0.724288	1.05319e-11
P36543	529	ATP6V1E1	-0.435279	2.60809e-10
P36551	1371	CPOX	-0.655483	1.53159e-07
P36578	6124	RPL4	-1.35293	1.10454e-15
P36639	4521	NUDT1	-0.38917	2.29958e-05
P36776	9361	LONP1	-0.606199	1.84712e-13
P36871	5236	PGM1	-0.845381	5.01993e-11
P36873	5501	PPP1CC	-0.722507	3.42956e-09
P36888	2322	FLT3	0.204985	6.70691e-05
P36915	2794	GNL1	-0.432815	5.90078e-07
P36952	5268	SERPINB5	-0.735031	0.004278
P36957	1743	DLST	-0.422288	6.49407e-08
P36969	2879	GPX4	-0.238445	0.00383611
P37108	6727	SRP14	-0.332714	9.81474e-09
P37198	23636	NUP62	-0.762155	4.44051e-10
P37235	3241	HPCAL1	-0.533604	4.04018e-06
P37268	2222	FDFT1	-0.758195	1.85297e-10
P37802	8407	TAGLN2	-0.529814	4.16416e-11
P37837	6888	TALDO1	-0.58996	7.25356e-13
P38117	2109	ETFB	-0.506352	3.25047e-11
P38159	27316	RBMX	-0.745737	2.40688e-12
P38398	672	BRCA1	-0.221155	0.000945462
P38432	8161	COIL	-0.523104	4.00851e-08
P38571	3988	LIPA	-0.3995	4.66125e-07
P38606	523	ATP6V1A	-0.578707	3.93641e-11
P38646	3313	HSPA9	-0.812553	5.65334e-14
P38919	9775	EIF4A3	-0.614949	1.97364e-12
P39019	6223	RPS19	-1.4845	5.84012e-13
P39023	6122	RPL3	-1.62033	3.00176e-14
P39656	1650	DDOST	-0.611539	2.59559e-10
P39687	8125	ANP32A	-0.411346	2.68834e-08
P39748	2237	FEN1	-0.697123	1.45063e-11
P39880	1523	CUX1	-0.548088	0.00136978
P40121	822	CAPG	-0.378717	1.88424e-08
P40222	200081	TXLNA	-0.733356	9.59867e-10
P40227	908	CCT6A	-0.977631	1.26204e-14
P40306	5699	PSMB10	-0.382983	9.06056e-08
P40429	23521	RPL13A	-1.80845	3.58432e-16
P40616	400	ARL1	-0.741167	5.06358e-07
P40692	4292	MLH1	-0.573837	1.86048e-09
P40763	6774	STAT3	-0.429691	4.45763e-10
P40818	9101	USP8	-0.380232	4.20718e-06
P40855	5824	PEX19	-0.405491	0.0100561
P40925	4190	MDH1	-0.375431	4.5056e-11
P40926	4191	MDH2	-0.772973	4.07468e-16
P40937	5985	RFC5	-0.630131	3.69802e-10
P40938	5983	RFC3	-0.49113	4.54278e-09
P40939	3030	HADHA	-0.474782	1.02824e-12
P41091	1968	EIF2S3	-1.42803	2.95277e-15
P41208	1069	CETN2	-0.402314	0.000317283
P41212	2120	ETV6	-0.291987	4.42678e-05
P41214	1939	EIF2D	-0.486641	0.0341081
P41218	4332	MNDA	-0.27143	5.5068e-06
P41221	7474	WNT5A	-0.553447	0.0156
P41223	8896	BUD31	-0.619653	2.00088e-07
P41226	7318	UBA7	-0.435557	4.36495e-07
P41227	8260	NAA10	-1.1624	1.68684e-14
P41229	8242	KDM5C	-0.0587986	0.0335502
P41236	5504	PPP1R2	-0.426653	9.86216e-09
P41240	1445	CSK	-0.509758	2.69674e-09
P41250	2617	GARS	-0.857875	1.0066e-14
P41252	3376	IARS	-0.812848	2.48859e-13
P41440	6573	SLC19A1	-0.926542	3.41797e-08
P41567	10209	EIF1	-1.40777	2.68788e-12
P41743	5584	PRKCI	-0.47573	0.00509
P42025	10120	ACTR1B	-0.310034	0.0012921
P42126	1632	ECI1	-0.267846	0.000363385
P42166	7112	TMPO	-0.441188	6.04019e-07
P42167	7112	TMPO	-0.352886	5.99369e-07
P42224	6772	STAT1	-0.599923	2.14343e-11
P42226	6778	STAT6	-0.200836	5.19205e-06
P42285	23517	SKIV2L2	-0.743496	6.21407e-14
P42330	8644	AKR1C3	-0.13137	0.0348132
P42345	2475	MTOR	-0.414887	2.2179e-06
P42356	5297	PI4KA	-0.495514	0.000160614
P42566	2060	EPS15	-0.470402	1.30654e-06
P42574	836	CASP3	-0.385353	0.00046527
P42679	4145	MATK	-0.834666	6.4638e-09
P42694	9931	HELZ	-0.33104	0.00491591
P42695	23310	NCAPD3	-0.467688	2.73392e-09
P42696	23029	RBM34	-0.539842	2.12503e-11
P42704	10128	LRPPRC	-1.00222	3.71005e-15
P42765	10449	ACAA2	-0.276587	9.5268e-09
P42766	11224	RPL35	-1.34455	1.33098e-14
P42768	7454	WAS	-0.559369	5.53882e-11
P42771	1029	CDKN2A	-0.289646	0.0194505
P42773	1031	CDKN2C	0.434046	3.30798e-06
P42785	5547	PRCP	-0.246438	0.000586887
P42858	3064	HTT	-0.173046	0.00286684
P42892	1889	ECE1	-0.515718	0.00015503
P42898	4524	MTHFR	-1.68204	0.00647324
P43007	6509	SLC1A4	-0.97441	2.01891e-06
P43034	5048	PAFAH1B1	-0.486663	2.07e-10
P43121	4162	MCAM	-0.484616	0.000787991
P43155	1384	CRAT	0.124744	0.0205476
P43243	9782	MATR3	-0.72841	6.60333e-13
P43246	4436	MSH2	-0.774837	1.39492e-12
P43250	2870	GRK6	-0.333272	0.00110296
P43304	2820	GPD2	-0.552546	2.65415e-10
P43307	6745	SSR1	-0.680465	6.5252e-10
P43353	221	ALDH3B1	-0.213882	0.00467908
P43405	6850	SYK	-0.385424	1.01028e-09
P43487	5902	RANBP1	-0.751768	4.67241e-11
P43490	10135	NAMPT	-0.75586	5.11338e-11
P43686	5704	PSMC4	-0.613954	4.23455e-12
P43897	10102	TSFM	-0.509569	3.92598e-09
P45880	7417	VDAC2	-1.18051	1.18551e-13
P45954	36	ACADSB	-0.137994	0.0205476
P45973	23468	CBX5	-0.400826	8.8031e-07
P45974	8078	USP5	-0.566057	1.27395e-08
P45985	6416	MAP2K4	-2.33598	0.00222206
P46013	4288	MKI67	-0.363088	4.57572e-12
P46019	5256	PHKA2	-0.905276	0.000773758
P46060	5905	RANGAP1	-0.609656	2.39155e-12
P46063	5965	RECQL	-0.497957	5.18444e-11
P46087	4839	NOP2	-1.14589	2.6458e-10
P46100	546	ATRX	-0.436854	6.12314e-06
P46108	1398	CRK	-0.493235	0.000124413
P46109	1399	CRKL	-0.383902	1.34299e-06
P46199	4528	MTIF2	-0.496068	2.36972e-06
P46379	7917	BAG6	-0.691768	1.05268e-11
P46459	4905	NSF	-0.494123	1.17194e-11
P46527	1027	CDKN1B	-0.0388924	0.0526617
P46531	4851	NOTCH1	-0.502088	0.00017523
P46734	5606	MAP2K3	-1.13915	5.64874e-05
P46776	6157	RPL27A	-1.58634	8.74254e-14
P46777	6125	RPL5	-1.46971	3.90384e-14
P46778	6144	RPL21	-1.48048	4.35652e-13
P46779	6158	RPL28	-1.52222	6.99928e-14
P46781	6203	RPS9	-1.5892	6.14684e-15
P46782	6193	RPS5	-1.3378	2.48146e-12
P46783	6204	RPS10	-1.26774	3.61631e-09
P46821	4131	MAP1B	-0.473577	2.61491e-06
P46926	10007	GNPDA1	-1.51248	0.00897992
P46939	7402	UTRN	-0.599778	3.31459e-08
P46940	8826	IQGAP1	-0.47683	6.36696e-13
P46976	2992	GYG1	-0.693635	1.15988e-10
P46977	3703	STT3A	-0.673537	8.82546e-13
P47224	5877	RABIF	-0.486158	0.00171155
P47712	5321	PLA2G4A	-0.750408	1.57781e-10
P47755	830	CAPZA2	-0.447656	9.68089e-07
P47756	832	CAPZB	-0.50042	1.9267e-10
P47897	5859	QARS	-1.05555	1.03253e-12
P47914	6159	RPL29	-1.26805	7.77782e-13
P47974	678	ZFP36L2	-0.586008	1.38492e-06
P47985	7386	UQCRFS1	-0.611107	2.44992e-11
P48047	539	ATP5O	-0.710743	3.25142e-12
P48059	3987	LIMS1	-0.525853	5.32107e-08
P48147	5550	PREP	-0.660068	4.09571e-12
P48163	4199	ME1	-0.470133	0.00142101
P48200			-0.552931	1.11854e-06
P48426	5305	PIP4K2A	-0.359411	0.000103608
P48444	372	ARCN1	-0.703312	3.16953e-11
P48449	4047	LSS	-0.484117	5.77002e-09
P48506	2729	GCLC	-0.382103	1.00512e-05
P48507	2730	GCLM	-0.809996	4.31572e-08
P48509	977	CD151	-0.473967	4.69151e-05
P48553	7109	TRAPPC10	-1.11573	0.000790605
P48556	5714	PSMD8	-0.592676	2.34396e-11
P48634	7916	PRRC2A	-0.628314	3.58721e-09
P48637	2937	GSS	-0.357442	5.62657e-10
P48643	22948	CCT5	-0.969539	2.82652e-14
P48651	9791	PTDSS1	-0.812308	6.72093e-06
P48681	10763	NES	-0.149348	0.0511015
P48723	6782	HSPA13	-0.535508	6.53678e-08
P48729	1452	CSNK1A1	-0.328015	1.08567e-06
P48730	1453	CSNK1D	-0.338379	0.000731609
P48735	3418	IDH2	-0.37607	2.13749e-08
P48736	5294	PIK3CG	-0.516761	0.000146585
P48739	23760	PITPNB	-0.794783	1.23381e-11
P48960	976	CD97; ADGRE5	-0.234036	0.0115189
P49005	5425	POLD2	-0.427606	9.51047e-07
P49006	65108	MARCKSL1	-0.423144	3.26047e-05
P49137	9261	MAPKAPK2	-0.499615	2.45182e-07
P49189	223	ALDH9A1	-0.448101	1.12667e-09
P49207	6164	RPL34	-1.56215	4.24596e-13
P49247	22934	LOC101060545; RPIA	-0.654232	1.84367e-06
P49257	3998	LMAN1	-0.804094	2.98753e-11
P49321	4678	NASP	-0.499721	1.9915e-10
P49327	2194	FASN	-1.42525	1.94597e-16
P49354	2339	FNTA	-0.739198	1.03737e-08
P49366	1725	DHPS	-0.215419	0.0486151
P49368	7203	CCT3	-0.978622	3.73007e-14
P49406	9801	MRPL19	-0.811463	1.27464e-09
P49411	7284	TUFM	-0.532475	2.22693e-12
P49419	501	ALDH7A1	-0.683604	0.000455801
P49427	997	CDC34	-0.458439	2.65777e-05
P49454	1063	CENPF	-0.212587	1.05263e-07
P49458	6726; 653226	SRP9; SRP9P1	-0.405373	9.82967e-08
P49585	5130	PCYT1A	-0.568469	9.49564e-08
P49588	16	AARS	-0.794426	6.9239e-14
P49589	833	CARS	-0.744515	7.52529e-11
P49590	23438	HARS2	-0.389706	0.00035456
P49591	6301	SARS	-0.740128	2.58262e-12
P49642	5557	PRIM1	-0.639996	5.73066e-10
P49643	5558	PRIM2	-0.373764	1.8828e-07
P49662	837	CASP4	-0.516701	3.17064e-07
P49711	10664	CTCF	-0.265951	5.26878e-07
P49715	1050	CEBPA	-0.562337	6.13273e-09
P49720	5691	PSMB3	-0.60537	5.22409e-08
P49721	5690	PSMB2	-0.673423	2.39335e-09
P49736	4171	MCM2	-0.553065	1.31591e-12
P49748	37	ACADVL	-0.276957	2.52407e-07
P49750			-0.434832	2.77313e-08
P49754	27072	VPS41	-0.0646114	0.0518223
P49755	10972	TMED10	-0.659464	2.55715e-10
P49756	58517	RBM25	-0.65051	1.30112e-11
P49757	8650	NUMB	-0.246044	0.00257229
P49768	5663	PSEN1	-0.326723	0.003339
P49770	8892	EIF2B2	-0.608796	6.96428e-08
P49773	3094	HINT1	-0.622444	6.56165e-06
P49790	9972	NUP153	-0.719488	3.26221e-14
P49792	5903	RANBP2	-0.880858	2.95696e-14
P49815	7249	TSC2	-0.477072	5.59105e-06
P49821	4723	NDUFV1	-0.174559	2.32179e-07
P49840	2931	GSK3A	-0.479817	1.63846e-05
P49841	2932	GSK3B	-0.601792	6.73278e-05
P49848	6878	TAF6	-0.355664	4.64177e-05
P49902	22978	NT5C2	-0.599288	1.61186e-08
P49903	22929	SEPHS1	-0.402723	0.00296934
P49915	8833	GMPS	-0.654346	3.83851e-13
P49916	3980	LIG3	-0.510759	1.05203e-09
P49959	4361	MRE11A; MRE11	-0.497728	4.27114e-09
P50135	3176	HNMT	-0.581574	5.40576e-08
P50148	2776	GNAQ	-0.666393	7.38183e-05
P50213	3419	IDH3A	-0.871453	1.29286e-10
P50238	1396	CRIP1	-0.565034	0.000736215
P50281	4323	MMP14	-0.174304	0.000297002
P50395	2665	GDI2	-0.935166	4.31191e-14
P50402	2010	EMD	-0.579256	1.19624e-07
P50416	1374	CPT1A	-0.787085	1.5359e-11
P50452	5271	SERPINB8	-0.581756	1.00036e-07
P50454	871	SERPINH1	-0.760011	2.21589e-08
P50502	6767	ST13	-0.969364	4.67264e-11
P50548	2077	ERF	-0.282573	0.000124055
P50552	7408	VASP	-0.772178	5.40579e-12
P50570	1785	DNM2	-0.506531	2.07635e-12
P50579	10988	METAP2	-0.621091	8.91339e-10
P50583	318	NUDT2	-0.315852	0.00304115
P50613	1022	CDK7	-0.572594	2.31261e-06
P50748	9735	KNTC1	-0.509358	5.47573e-08
P50749	9770	RASSF2	-0.401478	2.0481e-05
P50750	1025	CDK9	-0.464571	3.28673e-08
P50851	987	LRBA	-0.382309	0.00167985
P50897	5538	PPT1	-0.420535	2.33739e-06
P50914	9045	RPL14	-1.4423	5.40145e-14
P50990	10694	CCT8	-1.15881	3.93261e-17
P50991	10575	CCT4	-0.878835	2.28089e-14
P50995	311	ANXA11	-0.424456	5.10211e-11
P51003	10914	PAPOLA	-0.444908	2.52894e-08
P51114	8087	FXR1	-0.665292	1.18808e-11
P51116	9513	FXR2	-0.389685	0.00180322
P51148	5878	RAB5C	-0.530264	5.32107e-08
P51149	7879	RAB7A	-0.500913	5.08596e-11
P51151	9367	RAB9A	-0.434962	0.00666078
P51153	5872	RAB13	-0.786897	7.57827e-09
P51159	5873	RAB27A	-1.02765	2.5502e-13
P51397	1611	DAP	-0.307632	8.3705e-06
P51398	7818	DAP3	-0.698487	7.91148e-10
P51452	1845	DUSP3	-0.714842	1.14642e-10
P51531	6595	SMARCA2	-0.171418	6.8353e-06
P51532	6597	SMARCA4	-0.722498	4.88947e-12
P51553	3421	IDH3G	-0.34121	4.97757e-05
P51570	2584	GALK1	-0.588578	2.01497e-10
P51571	6748	SSR4	-1.15721	5.44853e-10
P51572	10134	BCAP31	-0.41702	6.70323e-10
P51580	7172	TPMT	-0.497848	6.11092e-06
P51587	675	BRCA2	-0.136135	0.00569374
P51610	3054	HCFC1	-0.383859	5.06796e-10
P51648	224	ALDH3A2	-0.30305	1.97881e-07
P51649	7915	ALDH5A1	-0.777049	1.4068e-05
P51659	3295	HSD17B4	-0.532328	2.704e-10
P51665	5713	PSMD7	-0.707259	4.53301e-12
P51784	8237	USP11	-0.358587	0.000156889
P51798	1186	CLCN7	-0.313257	0.000743835
P51809	6845	VAMP7	-0.363602	1.40673e-07
P51812	6197	RPS6KA3	-0.465946	1.29314e-08
P51825	4299	AFF1	-0.035081	0.0399811
P51858	3068	HDGF	-0.439821	1.556e-08
P51946	902	CCNH	-1.0342	1.03737e-05
P51948	4331	MNAT1	-0.674453	0.00272562
P51965	7324	UBE2E1	-0.70211	2.76144e-05
P51970	4702	NDUFA8	-0.573761	5.93169e-07
P51991	220988	HNRNPA3	-0.512414	2.63983e-11
P52209	5226	PGD	-0.971632	8.22141e-16
P52272	4670	HNRNPM	-0.464199	1.67526e-12
P52292	3838	KPNA2	-0.844085	3.2992e-14
P52294	3836	KPNA1	-0.571261	3.41883e-09
P52298	22916	NCBP2	-0.669089	3.10898e-07
P52306	5910	RAP1GDS1	-0.606132	4.87991e-10
P52434	5437	POLR2H	-1.13403	1.37395e-07
P52435	5439	POLR2J	-0.711276	1.16406e-05
P52565	396	ARHGDIA	-0.758827	5.05563e-10
P52566	397	ARHGDIB	-0.337365	9.06056e-08
P52594	3267	AGFG1	-0.480681	9.03693e-08
P52597	3185	HNRNPF	-0.909292	8.76762e-14
P52630	6773	STAT2	0.249075	0.00010348
P52655	2957	GTF2A1	-0.593835	0.0304373
P52657	2958	GTF2A2	-0.894569	8.79442e-06
P52701	2956	MSH6	-0.758732	6.13724e-11
P52732	3832	KIF11	-0.251778	2.73552e-10
P52735	7410	VAV2	-0.492703	0.000893762
P52756	10181	RBM5	-0.0344291	0.0373371
P52758	10247	HRSP12; RIDA	-0.661391	2.96538e-05
P52788	6611	SMS	-0.770966	4.31808e-09
P52789	3099	HK2	-1.20949	1.96994e-14
P52815	6182	MRPL12	-0.991049	1.48416e-09
P52888	7064	THOP1	-0.615711	4.0099e-08
P52895	1646	AKR1C2	-0.644362	0.00110342
P52907	829	CAPZA1	-0.490093	9.32044e-10
P52943	1397	CRIP2	-1.62773	0.00114606
P52948	4928	NUP98	-0.677479	6.7507e-13
P53004	644	BLVRA	-0.574173	1.49654e-05
P53007	6576	SLC25A1	-0.402997	2.00552e-09
P53041	5536	PPP5C	-0.753447	1.43611e-14
P53350	5347	PLK1	-0.332953	2.31469e-05
P53367	27236	ARFIP1	-0.651299	1.83162e-07
P53384	4682	NUBP1	-0.390516	5.00709e-05
P53396	47	ACLY	-0.778369	8.80038e-13
P53567	1054	CEBPG	-0.531329	2.04806e-07
P53582	23173	METAP1	-0.768769	2.40856e-08
P53597	8802	SUCLG1	-0.485463	7.70728e-10
P53602	4597	MVD	-0.627252	3.49777e-09
P53609	5229	PGGT1B	-0.554102	1.83886e-06
P53611	5876	RABGGTB	-2.48742	0.000110369
P53618	1315	COPB1	-0.784283	6.1574e-13
P53621	1314	COPA	-0.637386	1.34535e-13
P53634	1075	CTSC	-0.836927	4.96673e-09
P53680	1175	AP2S1	-0.622018	2.13186e-06
P53701	3052	HCCS	-0.633166	2.60761e-10
P53801	754	PTTG1IP	-0.391917	0.00054201
P53803	5440	POLR2K	-1.74064	0.00359734
P53985	6566	SLC16A1	-0.887521	2.28737e-10
P53990	9798	IST1	-0.30916	2.35616e-07
P53992	9632	SEC24C	-0.605392	6.79373e-12
P53999	10923	SUB1	-0.609731	4.91245e-08
P54105	1207	CLNS1A	-0.611712	7.27133e-05
P54132	641	BLM	-0.514901	2.26017e-09
P54136	5917	RARS	-0.979593	4.80357e-14
P54252			-0.330316	5.55713e-05
P54289	781	CACNA2D1	0.0697246	0.0518223
P54577	8565	YARS	-0.786242	1.18551e-13
P54578	9097	USP14	-0.755321	1.98845e-11
P54619	5571	PRKAG1	-0.760187	4.43477e-08
P54687	586	BCAT1	-0.910196	5.09824e-11
P54709	483	ATP1B3	-0.826002	1.56212e-10
P54725	5886	RAD23A	-0.543376	9.76945e-09
P54727	5887	RAD23B	-0.406286	3.4831e-09
P54802	4669	NAGLU	-0.835908	5.51712e-05
P54819	204	AK2	-0.505415	4.25238e-11
P54886	5832	ALDH18A1	-0.812922	2.5248e-11
P54920	8775	NAPA	-0.417697	8.19701e-10
P55008	199	AIF1	-0.576393	2.39766e-08
P55010	1983	EIF5	-0.281915	4.50662e-08
P55011	6558	SLC12A2	-1.07535	5.45384e-05
P55036	5710	PSMD4	-0.439563	1.13404e-07
P55039	1819	DRG2	-0.515031	3.51814e-05
P55060	1434	CSE1L	-0.84524	1.70091e-13
P55061	7009	TMBIM6	-0.199242	0.00607926
P55072	7415	VCP	-0.586842	1.07295e-12
P55081	4236	MFAP1	-0.355896	4.49627e-07
P55084	3032	HADHB	-0.39269	1.19611e-10
P55145	7873	MANF	-1.37376	3.43674e-12
P55160	3071	NCKAP1L	-0.568355	1.14093e-08
P55199	8178	ELL	-0.475703	3.22477e-07
P55209	4673	NAP1L1	-1.3797	1.19203e-10
P55212	839	CASP6	-0.134305	0.015031
P55263	132	ADK	-0.445446	8.76689e-08
P55265	103	ADAR	-0.442623	2.48634e-11
P55327	7163	TPD52	-0.939605	5.82686e-06
P55735	6396	SEC13	-0.525018	5.47389e-08
P55769	4809	NHP2L1; SNU13	-0.773948	8.46541e-12
P55786	9520	NPEPPS	-0.660269	1.8445e-09
P55795	3188	HNRNPH2	-0.376172	3.18492e-07
P55809	5019	OXCT1	-0.553399	0.00127177
P55854	6612	SUMO3	-0.291669	0.000376863
P55884	8662	EIF3B	-0.971982	2.08333e-14
P55957	637	BID	-0.472704	6.50637e-06
P56134	9551	ATP5J2	-0.825168	1.80509e-07
P56181	4731	NDUFV3	-0.714	8.07137e-07
P56182	8568	RRP1	-0.897195	1.54357e-10
P56192	4141	MARS	-0.947391	2.39881e-13
P56199	3672	ITGA1	1.11806	0.0204936
P56211	10776	ARPP19	-0.445319	1.55788e-05
P56378	9556	C14orf2	-0.803151	1.18607e-06
P56381	514	ATP5E	-0.866718	1.06677e-08
P56385	521	ATP5I	-0.855951	1.80792e-09
P56537	3692	EIF6	-0.597721	1.17186e-10
P56545	1488	CTBP2	-0.353251	2.67815e-06
P56556	4700	NDUFA6	-0.650634	0.000211884
P56589	8504	PEX3	-0.413701	0.000589659
P56937	51478	HSD17B7	-0.492278	0.000766384
P57076	56683	C21orf59	-0.615632	4.45624e-09
P57081	10785	WDR4	-0.711343	2.40745e-06
P57088	55161	TMEM33	-0.915781	8.82546e-13
P57105	55333	SYNJ2BP	-0.714516	0.000926663
P57678	50628	GEMIN4	-0.938465	4.50737e-10
P57737	79585	CORO7	-0.474889	1.37251e-08
P57740	57122	NUP107	-0.762463	1.61854e-11
P57764	79792	GSDMD	-0.0968646	0.0304507
P58107			-0.630279	7.34766e-08
P58546	767558; 136319	LUZP6; MTPN	-0.390443	1.4151e-06
P59998	10093	ARPC4	-0.646988	1.01089e-10
P60033	975	CD81	-0.693627	5.15382e-06
P60174	7167	TPI1	-0.504168	8.71276e-10
P60228	3646	EIF3E	-1.5948	1.00002e-15
P60468	10952	SEC61B	-0.762731	2.80205e-09
P60484	5728	PTEN	-0.26329	0.000116648
P60510	5531	PPP4C	-0.385642	2.87962e-05
P60520	11345	GABARAPL2	-0.301924	5.31831e-06
P60602	140823	ROMO1	-1.32238	0.00180623
P60604	7327	UBE2G2	-0.847313	1.14739e-07
P60660	4637	MYL6	-0.543223	3.97101e-07
P60842	1973	EIF4A1	-1.02086	4.86056e-15
P60866	6224	RPS20	-1.36237	3.90384e-14
P60891	5631	PRPS1	-0.568249	1.56874e-06
P60900	5687	PSMA6	-0.705733	8.40117e-13
P60953	998	CDC42	-0.4537	6.66193e-06
P60981	11034	DSTN	-0.868459	0.00359422
P60983	2764	GMFB	-1.46697	2.90746e-06
P61006	4218	RAB8A	-0.433211	3.23017e-08
P61009	60559	SPCS3	-0.808729	2.13197e-10
P61011	6729	SRP54	-0.50822	1.71088e-10
P61018	53916	RAB4B	-0.391211	0.0138473
P61019	5862	RAB2A	-0.21507	1.87286e-05
P61020	5869	RAB5B	-0.115404	0.00910902
P61024	1163	CKS1B	-0.432761	1.44834e-06
P61026	10890	RAB10	-0.532034	1.6916e-08
P61073	7852	CXCR4	0.199877	0.00309618
P61081	9040	UBE2M	-0.75649	2.10068e-11
P61086	3093	UBE2K	-0.506693	2.77704e-09
P61088	7334	UBE2N	-0.675199	1.08179e-11
P61106	51552	RAB14	-0.457772	3.35999e-07
P61158	10096	ACTR3	-0.452986	2.71878e-11
P61160	10097	ACTR2	-0.507204	5.78376e-12
P61163	10121	ACTR1A	-0.682952	1.47927e-10
P61201	9318	COPS2	-0.895564	5.64453e-09
P61204	377	ARF3	-0.423621	3.69029e-07
P61221	6059	ABCE1	-0.870293	1.01342e-10
P61224	5908	RAP1B	-0.520064	2.19213e-05
P61225	5912	RAP2B	-0.263213	0.00946696
P61244	4149	MAX	-0.52967	6.21558e-05
P61247	6189	RPS3A	-1.47477	7.06555e-14
P61254	6154	RPL26	-1.36572	1.04383e-08
P61289	10197	PSME3	-0.849781	4.6122e-12
P61313	6138	RPL15	-1.35997	6.24627e-14
P61326	4116	MAGOH	-0.638931	8.2991e-12
P61353	6155	RPL27	-1.44616	2.95277e-15
P61421	9114	ATP6V0D1	-0.544286	2.60352e-08
P61457	5092	PCBD1	-1.23789	1.05679e-06
P61513	6168	RPL37A	-1.35632	1.67281e-12
P61586	387	RHOA	-0.410592	0.000201286
P61604	3336	HSPE1	-0.863796	2.88646e-11
P61619	29927	SEC61A1	-0.676738	5.6851e-10
P61626	4069	LYZ	-0.397349	2.48263e-08
P61758	7411	VBP1	-0.730148	2.17269e-09
P61764	6812	STXBP1	-0.413556	0.000559138
P61769	567	B2M	-0.157978	0.000849669
P61803	1603	DAD1	-0.788271	4.71624e-08
P61916	10577	NPC2	-0.72094	3.07481e-06
P61923	22818	COPZ1	-0.64165	2.07726e-09
P61927	6167	RPL37	-1.41678	6.67304e-10
P61956	6613	SUMO2	-0.479979	1.19986e-05
P61960	51569	UFM1	-0.724599	1.30965e-07
P61962	10238	DCAF7	-0.281924	8.83994e-07
P61964	11091	WDR5	-0.829251	3.53017e-07
P61966	1174	AP1S1	-0.520624	8.38582e-06
P61970	10204	NUTF2	-0.574129	2.70143e-08
P61978	3190	HNRNPK	-0.485841	3.49122e-12
P61981	7532	YWHAG	-0.908534	1.41594e-12
P62072	26519	TIMM10	-0.662396	1.10088e-05
P62081	6201	RPS7	-1.56569	2.95277e-15
P62136	5499	PPP1CA	-0.375941	4.81628e-08
P62140	5500	PPP1CB	-0.358908	1.58247e-07
P62191	5700	PSMC1	-0.641574	7.90715e-12
P62195	5705	PSMC5	-0.640015	7.35969e-13
P62241	6202	RPS8	-1.47221	8.97128e-15
P62244	6210	RPS15A	-1.44482	4.91752e-12
P62249	6217	RPS16	-1.54711	1.17491e-13
P62256	7328	UBE2H	-0.0705303	0.0269913
P62258	7531	YWHAE	-0.552923	4.73035e-12
P62263	6208	RPS14	-1.26541	5.67805e-12
P62266	6228	RPS23	-1.43571	1.94509e-12
P62269	6222	RPS18	-1.41817	8.77861e-15
P62273	6235	RPS29	-0.996863	2.48662e-08
P62277	6207	RPS13	-1.4355	4.35652e-13
P62280	6205	RPS11	-1.59943	6.14684e-15
P62304	6635	SNRPE	-1.25952	6.95784e-09
P62306	6636	SNRPF	-1.69433	0.000880822
P62308	6637	SNRPG	-0.695156	5.02708e-10
P62310	27258	LSM3	-0.589407	2.89989e-07
P62312	11157	LSM6	-0.657454	7.77853e-09
P62314	6632	SNRPD1	-0.84419	2.16249e-07
P62316	6633	SNRPD2	-0.922236	1.93193e-12
P62318	6634	SNRPD3	-0.707581	2.80888e-08
P62330	382	ARF6	-0.793668	3.70928e-08
P62333	5706	PSMC6	-0.610434	3.81174e-10
P62424	6130	RPL7A	-1.61177	5.05429e-14
P62487	5436	POLR2G	-0.817601	3.68467e-09
P62495	2107	ETF1	-0.89946	3.32847e-12
P62633	7555	CNBP	-0.394859	0.000184275
P62701	6191	RPS4X	-1.43289	1.0742e-14
P62745	388	RHOB	0.872774	0.0155676
P62750	6147	RPL23A	-1.35774	1.43611e-14
P62753	6194	RPS6	-1.53137	2.18822e-12
P62805	8359; 8361; 8360; 8363; 8370; 554313; 8365; 8364; 121504; 8367; 8294; 8366; 8362; 8368	HIST1H4A; HIST1H4F; HIST1H4D; HIST1H4J; HIST2H4A; HIST2H4B; HIST1H4H; HIST1H4C; HIST4H4; HIST1H4E; HIST1H4I; HIST1H4B; HIST1H4K; HIST1H4L	-0.33434	1.71128e-06
P62820	5861	RAB1A	-0.662884	3.49705e-10
P62826	5901	RAN	-0.792386	6.9239e-14
P62829	9349	RPL23	-1.47401	9.25437e-13
P62841	6209	RPS15	-1.14045	1.18896e-11
P62847	6229	RPS24	-1.41388	8.76784e-14
P62851	6230	RPS25	-1.57689	4.54331e-14
P62854	6231; 101929876; 728937	RPS26; LOC101929876; RPS26P25	-0.997027	3.92598e-09
P62857	6234	RPS28	-1.46445	2.17336e-12
P62861	2197	FAU	-1.05872	8.54823e-11
P62873	2782	GNB1	-0.523353	3.88449e-05
P62875	5441	POLR2L	-0.833036	2.10568e-09
P62877	9978	RBX1	-0.0642124	0.0475399
P62879	2783	GNB2	-0.494636	7.07234e-06
P62888	6156	RPL30	-1.55798	7.46758e-15
P62891	6170; 285785	RPL39; RPL39P3	-1.37755	4.58563e-10
P62899	6160	RPL31	-1.57748	1.15714e-13
P62906	4736	RPL10A	-1.58211	1.20498e-13
P62910	6161	RPL32	-1.44864	3.59963e-13
P62913	6135	RPL11	-1.53803	1.33856e-14
P62917	6132	RPL8	-1.23674	4.77529e-12
P62937	5478	PPIA	-0.518478	8.48648e-08
P62942	2280	FKBP1A	-0.364697	4.69331e-07
P62979	6233	RPS27A	-1.51242	7.82777e-06
P62993	2885	GRB2	-0.330178	3.86727e-07
P62995	6434	TRA2B	-0.65265	6.82124e-11
P63000	5879	RAC1	-0.430279	3.08894e-06
P63010	163	AP2B1	-0.707349	2.45234e-10
P63092	2778	GNAS	-0.458884	1.07027e-08
P63096	2770	GNAI1	-0.493699	0.00297461
P63098	5534	PPP3R1	-0.586666	5.68574e-08
P63104	7534	YWHAZ	-0.396245	9.30853e-07
P63151	5520	PPP2R2A	-0.608971	3.57077e-09
P63165	7341	SUMO1	-0.252218	1.57396e-05
P63167	8655	DYNLL1	-0.876441	2.10683e-10
P63172	6993	DYNLT1	-0.706623	4.15018e-06
P63173	6169	RPL38	-1.45511	3.09267e-14
P63208	6500	SKP1	-0.466161	3.63753e-08
P63218	2787	GNG5	-0.510385	8.88819e-08
P63220	6227	RPS21	-1.44504	1.56387e-11
P63241	1984	EIF5A	-0.733385	2.54676e-06
P63244	10399	GNB2L1; RACK1	-1.38929	7.80064e-16
P63272	6827	SUPT4H1	-1.52732	0.00478886
P63279	7329	UBE2I	-0.466514	1.04913e-08
P67775	5515	PPP2CA	-0.405607	0.000631133
P67809	4904	YBX1	-1.44712	7.14315e-14
P67812	23478	SEC11A	-0.770514	1.38851e-11
P67870	1460	CSNK2B	-0.76605	1.22167e-11
P67936	7171	TPM4	-0.533591	3.10319e-09
P68036	7332	UBE2L3	-0.562048	1.25727e-07
P68104	1915	EEF1A1	-1.96946	6.9239e-14
P68366	7277	TUBA4A	-1.27647	1.4445e-09
P68371	10383	TUBB4B	-0.968082	7.79579e-10
P68400	1457	CSNK2A1	-0.716151	1.20107e-09
P68402	5049	PAFAH1B2	-0.423999	0.00270053
P78316	8602	NOP14	-0.792734	2.02455e-11
P78318	3476	IGBP1	-0.66835	2.49264e-06
P78324	140885	SIRPA	-0.708669	1.95668e-05
P78330	5723	PSPH	-1.04712	1.39518e-09
P78332	10180	RBM6	-0.392272	3.66295e-08
P78337	5307	PITX1	-1.17176	0.00170218
P78344	1982	EIF4G2	-0.764217	1.10454e-15
P78345	10557	RPP38	-0.612777	0.00588172
P78346	10556	RPP30	-0.343984	3.97509e-05
P78347	2969	GTF2I	-0.349292	6.34604e-12
P78357	8506	CNTNAP1	-0.64105	0.000848159
P78371	10576	CCT2	-1.14191	8.22141e-16
P78382	10559	SLC35A1	-0.45839	0.000125421
P78406	8480	RAE1	-0.469685	9.61062e-08
P78417	9446	GSTO1	-0.651276	2.22118e-12
P78527	5591	PRKDC	-0.566149	5.86427e-13
P78537	2647	BLOC1S1	-0.511784	0.00729174
P80217	3430	IFI35	-0.302869	0.000184549
P80303	4925	NUCB2	-0.308698	5.37388e-08
P80723	10409	BASP1	-0.470104	7.71395e-06
P82094	7110	TMF1	-0.525269	4.07616e-09
P82650	56945	MRPS22	-0.584786	3.98043e-09
P82663	64432	MRPS25	-0.619341	9.07297e-06
P82664	55173	MRPS10	-0.578021	1.54936e-07
P82673	60488	MRPS35	-0.597017	1.15442e-09
P82675	64969	MRPS5	-0.577648	2.22926e-07
P82912	64963	MRPS11	-0.422686	6.68972e-06
P82914	64960	MRPS15	-0.409197	1.26333e-06
P82930	65993	MRPS34	-0.844836	3.91908e-08
P82932	64968	MRPS6	-0.858814	8.52067e-07
P82933	64965	MRPS9	-0.715361	4.36303e-10
P82970	79366	HMGN5	-0.274996	4.18943e-06
P82979	84324	SARNP	-0.450271	2.18463e-10
P83111	114294	LACTB	-0.457179	3.02564e-08
P83436	91949	COG7	-0.377695	5.84538e-06
P83731	6152	RPL24	-1.1804	9.78874e-13
P83876	10907	TXNL4A	-0.709716	1.0139e-09
P83881	6173	RPL36A	-2.17314	2.24047e-08
P83916	10951	CBX1	-0.299655	4.35006e-06
P84085	381	ARF5	-0.645608	2.06816e-06
P84090	2079	ERH	-0.460829	0.000284775
P84095	391	RHOG	-0.273653	0.00018458
P84098	6143	RPL19	-1.21134	5.51546e-13
P84101	10169	SERF2	-0.36332	3.86609e-05
P84103	6428	SRSF3	-0.744946	8.40117e-13
P84243	3020; 440926; 3021	H3F3A; H3F3AP4; H3F3B	-0.203378	0.00770228
P85037	221937	FOXK1	-0.654729	9.02833e-08
P86790	51622; 221960	CCZ1; CCZ1B	-0.625643	1.87782e-08
P98082	1601	DAB2	-0.110972	0.0509748
P98155	7436	VLDLR	-0.426081	0.000459131
P98160	3339	HSPG2	-0.215608	0.00274986
P98170	331	XIAP	-0.56307	0.000209979
P98171	393	ARHGAP4	-0.28494	4.76827e-08
P98175	8241	RBM10	-0.347783	8.00811e-08
P98179	5935	RBM3	-0.745553	4.85053e-10
P98194	27032	ATP2C1	-0.159307	0.0433358
P99999	54205	CYCS	-0.630479	1.64079e-07
Q00013	4354	MPP1	-0.33444	5.23559e-05
Q00059	7019	TFAM	-0.520165	1.67281e-12
Q00169	5306	PITPNA	-0.499999	1.58077e-09
Q00325	5250	SLC25A3	-1.10138	2.67139e-13
Q00341	3069	HDLBP	-0.657486	3.37441e-13
Q00403	2959	GTF2B	-0.450777	3.6843e-09
Q00534	1021	CDK6	-0.39837	1.16771e-10
Q00535	1020	CDK5	-0.453068	4.96565e-05
Q00577	5813	PURA	-0.863777	1.25482e-07
Q00610	1213	CLTC	-0.731213	6.21407e-14
Q00613	3297	HSF1	-0.316944	8.95956e-05
Q00688	2287	FKBP3	-0.508197	7.04e-08
Q00722	5330	PLCB2	-0.0165304	0.0582553
Q00765	7905	REEP5	-0.664721	7.17914e-09
Q00796	6652	SORD	-0.778877	1.51882e-10
Q00839	3192	HNRNPU	-0.581994	3.21262e-13
Q01081	7307; 102724594	U2AF1; LOC102724594; U2AF1L5	-0.569157	2.00052e-09
Q01082	6711	SPTBN1	-0.533655	1.33166e-10
Q01085	7073	TIAL1	-0.787711	4.8437e-07
Q01130	6427	SRSF2	-0.657486	1.58186e-06
Q01167	3607	FOXK2	-0.833636	5.44152e-08
Q01196	861	RUNX1	-0.526084	4.60584e-08
Q01415	2585	GALK2	-0.533335	3.49688e-05
Q01433	271	AMPD2	-0.765183	4.90541e-09
Q01469	2171	FABP5	-0.888766	2.49265e-12
Q01518	10487	CAP1	-0.518082	9.78874e-13
Q01543	2313	FLI1	-0.305162	1.76564e-05
Q01581	3157	HMGCS1	-1.02415	3.20706e-12
Q01650	8140	SLC7A5	-0.936397	0.000234286
Q01658	1810	DR1	-0.443792	3.17433e-05
Q01664	7023	TFAP4	-1.06488	0.0280235
Q01780	5394	EXOSC10	-0.46084	6.9054e-11
Q01804	54726	OTUD4	-0.668779	0.000421464
Q01813	5214	PFKP	-0.90604	1.93388e-10
Q01826	6304	SATB1	-0.759191	3.24484e-13
Q01831	7508	XPC	-0.0313645	0.0583461
Q01844	2130	EWSR1	-0.439924	3.08282e-08
Q01970	5331	PLCB3	-0.418255	5.67932e-07
Q01995	6876	TAGLN	-0.858129	8.84255e-06
Q02040	8227	AKAP17A	-0.391244	2.08693e-07
Q02083	27163	NAAA	-0.294217	0.00156981
Q02127	1723	DHODH	-0.937849	9.48954e-10
Q02218	4967	OGDH	-0.616494	7.50112e-09
Q02224	1062	CENPE	-0.686273	4.77635e-09
Q02241	9493	KIF23	-0.285302	0.000123101
Q02252	4329	ALDH6A1	-0.198586	0.0107822
Q02338	622	BDH1	-0.553866	4.28858e-05
Q02543	6142	RPL18A	-1.57074	1.18551e-13
Q02556	3394	IRF8	-0.540053	1.55981e-12
Q02750	5604	MAP2K1	-0.703144	4.96486e-06
Q02790	2288	FKBP4	-1.26233	9.57601e-14
Q02809	5351	PLOD1	-0.540574	9.3755e-08
Q02818	4924	NUCB1	-0.487341	1.77086e-06
Q02878	6128	RPL6	-1.37885	1.18551e-13
Q02880	7155	TOP2B	-0.15826	4.76665e-07
Q02952	9590	AKAP12	-0.205234	0.0207672
Q02978	8402	SLC25A11	-0.590722	7.07945e-08
Q03001	667	DST	-0.441036	0.0398126
Q03111	4298	MLLT1	-0.297675	0.00153441
Q03135	857	CAV1	-0.349605	0.0357675
Q03154	95	ACY1	-0.430685	5.59743e-10
Q03169	7127	TNFAIP2	-0.19744	0.0455329
Q03188	1060	CENPC; CENPC1	0.0251936	0.0429284
Q03252	84823	LMNB2	-0.542744	9.40684e-11
Q03518	6890	TAP1	-0.412977	0.00193509
Q03519	6891	TAP2	-0.392585	6.50637e-06
Q03701	10153	CEBPZ	-0.870933	1.48472e-11
Q04206	5970	RELA	-0.429982	1.04718e-06
Q04323	51035	UBXN1	-0.609394	2.99382e-11
Q04446	2632	GBE1	-0.510011	5.73152e-10
Q04637	1981	EIF4G1	-0.837166	4.07468e-16
Q04721	4853	NOTCH2	-0.623391	0.017465
Q04726	7090	TLE3	-0.581234	0.000319262
Q04760	2739	GLO1	-0.731899	7.09368e-10
Q04837	6742	SSBP1	-0.718317	5.76073e-11
Q04864	5966	REL	-0.257759	0.00299316
Q04917	7533	YWHAH	-0.505594	7.37249e-09
[truncated: 2,817 more rows]

## Sheet: MOLM14_Gilteritinib
Accession	Entrez.Gene.ID	Gene.Symbol	log2FC	q
[truncated: 4,746 more rows]
