# Supplementary material for: Translatome proteomics identifies autophagy as a resistance mechanism to on-target FLT3 inhibitors in acute myeloid leukemia
Source: Leukemia. 2022 Aug 23;36(10):2396–407. doi: 10.1038/s41375-022-01678-y (PMC9522593; doi:10.1038/s41375-022-01678-y)
Supplement: Supplementary file 3 — Supplementary Table 2 [file 41375_2022_1678_MOESM3_ESM.xlsx]

## Sheet: MV411_Gilteritinib
Accession	Entrez.Gene.ID	Gene.Symbol	phosphosite	log2FC	q.val
A0A1B0GTJ6		LOC100287421	S248	-0.130933	0.280474
A0A3B3IU46			S36	0.00573048	0.502883
A0AVK6	79733	E2F8	S102	0.208848	0.00684779
A0AVK6	79733	E2F8	S416	0.151164	0.00729565
A0AVK6	79733	E2F8	S417	0.122634	0.0264922
A0AVK6	79733	E2F8	S664	-0.175114	0.184129
A0AVT1	55236	UBA6	S36	-0.0160878	0.492121
A0FGR8	57488	ESYT2	S676	0.129984	0.105736
A0FGR8	57488	ESYT2	S688	-0.00909232	0.504329
A0FGR8	57488	ESYT2	S691	0.0352342	0.418609
A0FGR8	57488	ESYT2	S693	0.0169231	0.491184
A0FGR8	57488	ESYT2	S736	-0.155252	0.0390241
A0FGR8	57488	ESYT2	S738	0.0390812	0.433893
A0FGR8	57488	ESYT2	S739	-0.163899	0.0499194
A0FGR8	57488	ESYT2	S743	-0.0249348	0.469787
A0FGR8	57488	ESYT2	S748	-0.0249348	0.469787
A0FGR8	57488	ESYT2	S755	0.0413426	0.36986
A0FGR8	57488	ESYT2	S758	-0.0630839	0.213847
A0FGR8	57488	ESYT2	S761	-0.0149953	0.449829
A0FGR8	57488	ESYT2	Y824	-0.0528673	0.241899
A0JLT2	219541	MED19	S194	0.108689	0.0886666
A0JLT2	219541	MED19	S226	-0.00809292	0.516873
A0JNW5	23074	UHRF1BP1L	S1058	0.0285105	0.446633
A0JNW5	23074	UHRF1BP1L	S1081	0.262171	0.00582781
A0JNW5	23074	UHRF1BP1L	S414	0.0320118	0.31499
A0JNW5	23074	UHRF1BP1L	S418	0.0225636	0.429983
A0JNW5	23074	UHRF1BP1L	S423	-0.167001	0.0389828
A0JNW5	23074	UHRF1BP1L	S754	-0.0877352	0.238821
A0JNW5	23074	UHRF1BP1L	S887	-0.139474	0.251781
A0JNW5	23074	UHRF1BP1L	S891	-0.0826795	0.0936471
A0JNW5	23074	UHRF1BP1L	S935	0.253556	0.0241903
A0JNW5	23074	UHRF1BP1L	S953	-0.0807011	0.0619275
A0JNW5	23074	UHRF1BP1L	S989	0.00603253	0.49746
A0MZ66	57698	KIAA1598; SHTN1	S381	-0.178694	0.0837462
A0MZ66	57698	KIAA1598; SHTN1	S494	-0.0539227	0.243646
A0MZ66	57698	KIAA1598; SHTN1	S506	-0.0749275	0.300339
A1A4S6	79658	ARHGAP10	S591	-0.214642	0.0162027
A1KXE4	130074	FAM168B	S64	0.0886946	0.305392
A1L390	26030	PLEKHG3	S1028	-0.191304	0.00753542
A1L390	26030	PLEKHG3	S1037	-0.10775	0.0995421
A1L390	26030	PLEKHG3	S1081	-0.0697031	0.227448
A1L390	26030	PLEKHG3	S1183	-0.039734	0.428701
A1L390	26030	PLEKHG3	S423	-0.0928992	0.116519
A1L390	26030	PLEKHG3	S488	-0.132295	0.0032463
A1L390	26030	PLEKHG3	S643	-0.0412933	0.332109
A1L390	26030	PLEKHG3	S741	-0.141034	0.207227
A1L390	26030	PLEKHG3	S76	-0.160348	0.0145575
A1L390	26030	PLEKHG3	S827	-0.0699293	0.199792
A2A288	340152	ZC3H12D	S336	-0.102203	0.184731
A2AJT9	256643	CXorf23; BCLAF3	S100	0.00492984	0.50906
A2AJT9	256643	CXorf23; BCLAF3	S139	0.0248617	0.402266
A2AJT9	256643	CXorf23; BCLAF3	S15	-0.0318881	0.291598
A2AJT9	256643	CXorf23; BCLAF3	S17	-0.0318881	0.291598
A2AJT9	256643	CXorf23; BCLAF3	S78	0.101609	0.145843
A2AJT9	256643	CXorf23; BCLAF3	S80	0.101609	0.145843
A2RRP1	51594	NBAS	S1937	-0.026417	0.470394
A2RRP1	51594	NBAS	S473	0.0254392	0.385735
A2RRP1	51594	NBAS	S475	0.064614	0.174491
A2RU54	3167	HMX2	S110	0.221637	0.166154
A2RU54	3167	HMX2	S128	0.0668692	0.100666
A2RU54	3167	HMX2	S130	0.0916991	0.115279
A2RUS2	22898	DENND3	S445	0.0576902	0.264462
A2RUS2	22898	DENND3	S472	-0.0408313	0.340786
A2RUS2	22898	DENND3	S490	0.132841	0.0306693
A3KN83	55206	SBNO1	S214	0.342022	0.00018969
A3KN83	55206	SBNO1	S693	-0.0612843	0.433622
A3KN83	55206	SBNO1	S697	-0.518301	6.992e-05
A3KN83	55206	SBNO1	S794	0.108173	0.150464
A3KN83	55206	SBNO1	S815	-0.0610763	0.168827
A4D1P6	29062	WDR91	S256	-0.0775899	0.206559
A4D1P6	29062	WDR91	S272	-0.243659	0.0575696
A4D1P6	29062	WDR91	S277	-0.109416	0.132067
A4D2B0	255374	MBLAC1	S61	-0.0145758	0.498269
A6H8Y1	55814	BDP1	T915	-0.0956727	0.139619
A6NC98	283234	CCDC88B	S1345	0.00561039	0.513347
A6NC98	283234	CCDC88B	S1348	0.0413551	0.456702
A6NC98	283234	CCDC88B	S1370	-0.109792	0.127976
A6NC98	283234	CCDC88B	S1379	-0.0600296	0.285904
A6NC98	283234	CCDC88B	S436	-0.0298659	0.36986
A6NC98	283234	CCDC88B	S514	-0.0280674	0.406153
A6NC98	283234	CCDC88B	S600	-0.0382903	0.429306
A6NC98	283234	CCDC88B	T1471	-0.0443144	0.27817
A6ND36	644815	FAM83G	S650	-0.125069	0.131599
A6NEL2	345079	SOWAHB	S529	0.0477175	0.46182
A6NFI3	100131017	ZNF316	S112	0.0802907	0.0990047
A6NFI3	100131017	ZNF316	S22	-0.0721856	0.312446
A6NHR9	23347	SMCHD1	S1709	0.0738613	0.188353
A6NHR9	23347	SMCHD1	S1974	0.149087	0.0136402
A6NHT5	340784	HMX3	S153	0.0618071	0.1744
A6NHT5	340784	HMX3	S171	0.00107852	0.528535
A6NHT5	340784	HMX3	S180	-0.00287978	0.517994
A6NHT5	340784	HMX3	S182	0.0367788	0.286879
A6NHT5	340784	HMX3	S218	-0.0606477	0.200991
A6NHT5	340784	HMX3	T206	0.126763	0.131539
A6NJG2	347454	SOWAHD	S38	0.0779846	0.17897
A6NKF1	29901	SAC3D1	S402	0.0193154	0.459784
A7E2V4	23053	ZSWIM8	S1130	-0.131517	0.0613884
A7E2V4	23053	ZSWIM8	S1156	-0.134089	0.0119591
A7E2V4	23053	ZSWIM8	S48	-0.038824	0.397497
A7E2V4	23053	ZSWIM8	S53	-0.060569	0.220979
A7KAX9	9743	ARHGAP32	S892	-0.00637251	0.507075
A7KAX9	9743	ARHGAP32	S952	0.0290761	0.409222
A7MCY6	9755	TBKBP1	S335	-0.0281391	0.399267
A7MCY6	9755	TBKBP1	S415	-0.0292632	0.399285
A7MCY6	9755	TBKBP1	S504	-0.126101	0.0173085
A8CG34			S370	-0.0786009	0.197489
A8CG34			S372	-0.0506284	0.360595
A8CG34			S81	-0.236812	0.0515544
A8CG34			S95	-0.183672	0.0696421
A8MPP1		DDX11L8	S204	0.0329096	0.397292
A8MVU1	654817	NCF1C	S296	0.10437	0.166804
A8MVU1	654817	NCF1C	S321	-0.00863426	0.474263
A8MVU1	654817	NCF1C	S324	-0.0279148	0.393184
A8MW92	51105	PHF20L1	S356	-0.46009	0.000638856
A8MW92	51105	PHF20L1	S368	0.116832	0.189392
A8MW92	51105	PHF20L1	S395	0.035171	0.292758
A8MW92	51105	PHF20L1	S433	0.40311	0.00253719
A8MW92	51105	PHF20L1	S584	-0.146462	0.0313289
B0I1T2	64005	MYO1G	S1010	0.0562411	0.363019
B0I1T2	64005	MYO1G	S583	0.032755	0.410275
B0I1T2	64005	MYO1G	S689	-0.13495	0.248314
B0I1T2	64005	MYO1G	S695	0.175449	0.0190888
B0I1T2	64005	MYO1G	S992	0.262561	0.0181644
B0I1T2	64005	MYO1G	T477	-0.0611651	0.294669
B2RTY4	4649	MYO9A	S1829	-0.0858203	0.172617
B2RUZ4	388588	SMIM1	S17	-0.0156524	0.495467
B2RUZ4	388588	SMIM1	S22	-0.0139488	0.464251
B2RUZ4	388588	SMIM1	S27	-0.0141738	0.469787
B4DJY2	387890	TMEM233	T27	-0.0333897	0.394067
B5ME19	728689	EIF3CL	S166	-0.0131124	0.455883
B5ME19	728689	EIF3CL	S178	0.0436646	0.328674
B5ME19	728689	EIF3CL	S181	0.0193254	0.436176
B5ME19	728689	EIF3CL	S182	0.0193254	0.436176
B5ME19	728689	EIF3CL	S39	-0.0354021	0.271233
B5ME19	728689	EIF3CL	S533	0.0487484	0.334218
B5ME19	728689	EIF3CL	S910	0.0992394	0.0299759
B5ME19	728689	EIF3CL	T263	-0.230153	0.00149209
B7Z6K7	730051	ZNF814	S87	-0.19834	0.0017583
C9JLW8	348262	FAM195B; MCRIP1	S21	-0.0546121	0.342064
G9CGD6			S891	-0.213242	0.0394605
H3BSY2	653720	GOLGA8M	S200	-0.250062	0.000663307
H3BSY2	653720	GOLGA8M	S497	-0.183368	0.0438542
H3BSY2	653720	GOLGA8M	T384	-0.131535	0.0792227
O00116	8540	AGPS	S42	-0.182644	0.13937
O00116	8540	AGPS	S65	-0.0117999	0.469729
O00139	3796	KIF2A	S100	0.0411989	0.415721
O00139	3796	KIF2A	S140	-0.0278185	0.42725
O00148	10212	DDX39A	S183	0.444446	0.000565931
O00148	10212	DDX39A	T171	0.119559	0.163566
O00151	9124	PDLIM1	S130	-0.0682031	0.0838262
O00151	9124	PDLIM1	S215	-0.265486	0.00266975
O00151	9124	PDLIM1	S90	0.0285838	0.334301
O00159	4641	MYO1C	S408	0.110227	0.0305568
O00160	4542	MYO1F	S1001	0.184254	0.10324
O00160	4542	MYO1F	S734	0.0459726	0.293463
O00160	4542	MYO1F	S939	0.349645	0.0131203
O00161	8773	SNAP23	S110	-0.295362	0.000714514
O00161	8773	SNAP23	S136	-0.138881	0.162571
O00161	8773	SNAP23	S161	-0.127015	0.0992705
O00161	8773	SNAP23	S20	0.073746	0.267557
O00178	9567	GTPBP1	S12	-0.083007	0.257827
O00178	9567	GTPBP1	S25	-0.0440294	0.275689
O00178	9567	GTPBP1	S44	0.0204063	0.418704
O00178	9567	GTPBP1	S47	0.0204063	0.418704
O00186	6814	STXBP3	S323	0.0200729	0.453594
O00193	10944	C11orf58	S147	0.0692867	0.28876
O00193	10944	C11orf58	S15	0.122529	0.0966647
O00193	10944	C11orf58	S17	-0.00233457	0.524422
O00193	10944	C11orf58	S87	0.174835	0.0931667
O00203	8546	AP3B1	S276	0.0907756	0.0761176
O00203	8546	AP3B1	S750	0.0126891	0.492801
O00203	8546	AP3B1	S752	0.0564017	0.374019
O00203	8546	AP3B1	T661	0.0732894	0.114602
O00213	322	APBB1	T709	-0.149978	0.0446007
O00221	4794	NFKBIE	S183	0.108017	0.279046
O00238	658	BMPR1B	S495	-0.40396	0.00482767
O00255	4221	MEN1	S492	0.193376	0.00821153
O00257	8535	CBX4	S182	0.165237	0.00194571
O00257	8535	CBX4	S291	-0.093043	0.134998
O00257	8535	CBX4	S415	-0.204457	0.0616474
O00264	10857	PGRMC1	S181	0.0541065	0.491165
O00264	10857	PGRMC1	S57	-0.0444245	0.2866
O00267	6829	SUPT5H	S108	0.179529	0.149893
O00267	6829	SUPT5H	S666	-0.0242177	0.389922
O00267	6829	SUPT5H	T1034	0.124123	0.235203
O00267	6829	SUPT5H	T784	0.0404673	0.460695
O00267	6829	SUPT5H	T791	0.0490007	0.256486
O00268	6874	TAF4	S109	0.0356879	0.446586
O00273	1676	DFFA	S315	0.0867821	0.1115
O00287	5994	RFXAP	S132	-0.0474041	0.251736
O00299	1192	CLIC1	S156	0.0226782	0.497948
O00303	8665	EIF3F	S258	-0.0835519	0.102498
O00308	11060	WWP2	S211	-0.0243881	0.326495
O00327	406	ARNTL	S42	0.111227	0.0976654
O00329	5293	PIK3CD	S1039	0.141124	0.175258
O00391	5768	QSOX1	S426	0.0752784	0.164903
O00400	9197	SLC33A1	S22	-0.0479593	0.368337
O00409	1112	FOXN3	S349	0.048523	0.361755
O00409	1112	FOXN3	S391	0.00949681	0.487788
O00409	1112	FOXN3	S432	0.10229	0.241162
O00409	1112	FOXN3	S85	0.129033	0.0550504
O00409	1112	FOXN3	S97	0.129033	0.0550504
O00410	3843	IPO5	S827	0.157271	0.00688485
O00418	29904; 101930123	EEF2K; LOC101930123	S18	-0.0017122	0.525862
O00418	29904; 101930123	EEF2K; LOC101930123	S27	0.00775375	0.494313
O00418	29904; 101930123	EEF2K; LOC101930123	S31	0.00775375	0.494313
O00418	29904; 101930123	EEF2K; LOC101930123	S445	-0.0338084	0.308294
O00418	29904; 101930123	EEF2K; LOC101930123	S462	0.183168	0.197227
O00418	29904; 101930123	EEF2K; LOC101930123	S464	0.105457	0.268108
O00418	29904; 101930123	EEF2K; LOC101930123	S470	-0.0595115	0.203065
O00418	29904; 101930123	EEF2K; LOC101930123	S474	0.101545	0.0512683
O00418	29904; 101930123	EEF2K; LOC101930123	S477	-0.216802	0.019807
O00418	29904; 101930123	EEF2K; LOC101930123	S478	-0.176479	0.0216582
O00418	29904; 101930123	EEF2K; LOC101930123	S491	0.123837	0.218946
O00429	10059	DNM1L	S529	-0.118335	0.148342
O00429	10059	DNM1L	S616	-0.0688183	0.123973
O00443	5286	PIK3C2A	S259	-0.362022	5.39679e-05
O00443	5286	PIK3C2A	S329	-0.329953	0.0588506
O00444	10733	PLK4	S421	-0.0659221	0.264537
O00444	10733	PLK4	S665	-0.0258307	0.466985
O00453	7940	LST1	S50	0.0391201	0.304512
O00453	7940	LST1	S58	0.00929114	0.490337
O00459	5296	PIK3R2	S263	-0.106234	0.228734
O00461	27333	GOLIM4	S364	-0.0272917	0.409533
O00461	27333	GOLIM4	S538	-0.0706282	0.201382
O00461	27333	GOLIM4	S583	-0.0765356	0.0876911
O00470	4211	MEIS1	S196	-0.0545001	0.138627
O00488	51042	ZNF593	T121	-0.0674538	0.19428
O00505	3839	KPNA3	S56	0.078884	0.180651
O00505	3839	KPNA3	S60	-0.138518	0.0133847
O00506	10494	STK25	T174	0.0169498	0.502788
O00512	607	BCL9; LOC101060700	S687	-0.0442418	0.271529
O00512	607	BCL9; LOC101060700	T315	-0.0787027	0.270776
O00522	889	KRIT1	S22	0.0693756	0.158369
O00541	23481	PES1	S307	-0.0430355	0.396938
O00541	23481	PES1	S578	0.0109643	0.495389
O00559	9166	EBAG9	S36	-0.0624165	0.091483
O00559	9166	EBAG9	S86	0.00868537	0.516254
O00559	9166	EBAG9	T99	-0.0238061	0.399285
O00562	9600	PITPNM1	S373	0.0279725	0.459083
O00562	9600	PITPNM1	S593	-0.0489837	0.331852
O00566	10199	MPHOSPH10	S120	0.0286968	0.481331
O00566	10199	MPHOSPH10	S139	0.00996437	0.489499
O00566	10199	MPHOSPH10	S163	0.139001	0.0436368
O00566	10199	MPHOSPH10	S171	0.0893292	0.227905
O00566	10199	MPHOSPH10	S275	-0.0262885	0.466581
O00566	10199	MPHOSPH10	S289	-0.0262885	0.466581
O00567	10528	NOP56	S467	-0.0192945	0.477612
O00567	10528	NOP56	S519	-0.119297	0.0530442
O00567	10528	NOP56	S520	0.0177149	0.451234
O00567	10528	NOP56	S569	-0.0737263	0.0477007
O00567	10528	NOP56	S570	-0.0742647	0.0761017
O00567	10528	NOP56	T468	-0.0192945	0.477612
O00571	1654	DDX3X	S594	0.0205781	0.440878
O00571	1654	DDX3X	S612	-0.0380808	0.4142
O00629	3840	KPNA4	S60	-0.0617431	0.240283
O00629	3840	KPNA4	S72	-0.018399	0.482757
O00750	5287	PIK3C2B	S155	-0.230442	0.00939638
O00763	32	ACACB	T1342	0.0114964	0.503457
O00767	6319	SCD	S198	-0.106683	0.122619
O14492	10603	SH2B2	S157	0.0323436	0.375715
O14492	10603	SH2B2	S310	-0.0243521	0.46436
O14497	8289	ARID1A	S1184	0.0276317	0.266998
O14497	8289	ARID1A	S1600	-0.0883143	0.150338
O14497	8289	ARID1A	S1602	-0.100978	0.157272
O14497	8289	ARID1A	S1604	0.00782073	0.4999
O14497	8289	ARID1A	S1751	0.319997	0.000293959
O14497	8289	ARID1A	S1755	-0.0229037	0.375631
O14497	8289	ARID1A	S1798	-0.0221705	0.450315
O14497	8289	ARID1A	S1944	-0.0997507	0.0415769
O14497	8289	ARID1A	S233	-0.17563	0.0145369
O14497	8289	ARID1A	S301	0.024818	0.405892
O14497	8289	ARID1A	S363	-0.057159	0.187965
O14497	8289	ARID1A	S381	0.102917	0.0730789
O14497	8289	ARID1A	S382	-0.0677135	0.158646
O14497	8289	ARID1A	S604	-0.0641285	0.0857291
O14497	8289	ARID1A	S696	-0.041451	0.19759
O14497	8289	ARID1A	S702	-0.0771533	0.111914
O14497	8289	ARID1A	S764	0.0368736	0.344904
O14497	8289	ARID1A	S772	-0.0844395	0.117811
O14497	8289	ARID1A	S79	0.00946515	0.524118
O14497	8289	ARID1A	T1206	-0.105286	0.128666
O14523	9854	C2CD2L	S411	0.00323807	0.525897
O14523	9854	C2CD2L	S464	-0.236081	0.0130451
O14523	9854	C2CD2L	S468	-0.212124	0.00962021
O14523	9854	C2CD2L	S662	-0.0242923	0.407663
O14523	9854	C2CD2L	S681	-0.154315	0.120437
O14523	9854	C2CD2L	T428	-0.182997	0.0436368
O14526	23149	FCHO1	S347	-0.0149006	0.492801
O14526	23149	FCHO1	S420	-0.137294	0.126168
O14526	23149	FCHO1	S523	-0.0738158	0.31276
O14526	23149	FCHO1	S570	0.315907	0.0367222
O14526	23149	FCHO1	S576	-0.100843	0.0408663
O14526	23149	FCHO1	S585	-0.00398951	0.525595
O14526	23149	FCHO1	S616	-0.0664077	0.364534
O14526	23149	FCHO1	T396	0.156657	0.1859
O14530	10190	TXNDC9	S188	0.0507076	0.238321
O14545	10906	TRAFD1	S278	0.154986	0.0737518
O14545	10906	TRAFD1	S327	-0.0798579	0.0887293
O14545	10906	TRAFD1	S415	-0.0455066	0.174366
O14578	11113	CIT	S1432	0.0184832	0.440449
O14578	11113	CIT	S1971	-0.0296777	0.33416
O14578	11113	CIT	S1993	-0.0999776	0.196948
O14578	11113	CIT	S440	-0.118867	0.00941574
O14578	11113	CIT	S480	0.0373642	0.400665
O14579	11316	COPE	S283	-0.219729	0.0085732
O14579	11316	COPE	S99	0.019657	0.460895
O14607	7404	UTY	S501	0.102973	0.225371
O14607	7404	UTY	S765	-0.0423754	0.355911
O14617	8943	AP3D1	S658	0.295691	4.73724e-05
O14617	8943	AP3D1	S688	-0.111099	0.0894479
O14617	8943	AP3D1	S829	-0.0817946	0.225371
O14628	7748	ZNF195	S394	0.059904	0.26824
O14641	1856	DVL2	S211	-0.0655029	0.454054
O14646	1105	CHD1	S1040	0.102096	0.150214
O14646	1105	CHD1	S1096	0.0247031	0.430715
O14646	1105	CHD1	S1098	0.0247031	0.430715
O14646	1105	CHD1	S1100	0.0247031	0.430715
O14646	1105	CHD1	S1363	0.157345	0.183305
O14646	1105	CHD1	S1371	0.157345	0.183305
O14646	1105	CHD1	S1539	0.260628	0.0732816
O14646	1105	CHD1	S1540	0.260628	0.0732816
O14646	1105	CHD1	S1543	0.260628	0.0732816
O14646	1105	CHD1	S1677	0.0972452	0.0482425
O14646	1105	CHD1	S1683	0.195641	0.0123813
O14646	1105	CHD1	S1689	0.00770569	0.505103
O14646	1105	CHD1	S215	-0.0231705	0.400106
O14646	1105	CHD1	S216	-0.0231705	0.400106
O14646	1105	CHD1	S90	-0.0560223	0.338989
O14646	1105	CHD1	T1700	0.0497713	0.413149
O14647	1106	CHD2	S1085	0.0425978	0.293462
O14647	1106	CHD2	S1087	0.0425978	0.293462
O14647	1106	CHD2	S1091	0.17915	0.11035
O14647	1106	CHD2	S1364	0.100584	0.115563
O14647	1106	CHD2	S1365	0.0152028	0.498445
O14647	1106	CHD2	S1373	0.073427	0.222197
O14647	1106	CHD2	S1789	0.0423111	0.301952
O14647	1106	CHD2	S207	0.0511702	0.17282
O14647	1106	CHD2	S208	0.0511702	0.17282
O14681	9538	EI24	S313	-0.383927	0.00222799
O14681	9538	EI24	S320	-0.0745939	0.181908
O14681	9538	EI24	S326	-0.192213	0.00325944
O14681	9538	EI24	S330	-0.177786	0.00463117
O14681	9538	EI24	S56	0.0767412	0.157272
O14683	9537	TP53I11	S14	-0.292347	0.00632361
O14686	8085	KMT2D; MLL2	S1151	-0.0435266	0.299381
O14686	8085	KMT2D; MLL2	S1180	0.0195351	0.469787
O14686	8085	KMT2D; MLL2	S1606	0.0759304	0.181908
O14686	8085	KMT2D; MLL2	S1671	0.0209799	0.39433
O14686	8085	KMT2D; MLL2	S1834	0.359381	0.000291007
O14686	8085	KMT2D; MLL2	S1854	0.00927524	0.506262
O14686	8085	KMT2D; MLL2	S2251	0.241597	0.00445172
O14686	8085	KMT2D; MLL2	S2260	0.139997	0.0812132
O14686	8085	KMT2D; MLL2	S2274	0.0756287	0.210836
O14686	8085	KMT2D; MLL2	S2640	0.00370059	0.522214
O14686	8085	KMT2D; MLL2	S3130	-0.131644	0.0757339
O14686	8085	KMT2D; MLL2	S3229	-0.220068	0.0130763
O14686	8085	KMT2D; MLL2	S373	-0.0335688	0.386609
O14686	8085	KMT2D; MLL2	S3837	-0.0349909	0.436828
O14686	8085	KMT2D; MLL2	S4359	-0.00329391	0.522898
O14686	8085	KMT2D; MLL2	S4738	0.0539585	0.125754
O14686	8085	KMT2D; MLL2	S4822	0.0130078	0.498751
O14686	8085	KMT2D; MLL2	S4849	0.0251291	0.437018
O14686	8085	KMT2D; MLL2	S654	-0.0150296	0.452335
O14686	8085	KMT2D; MLL2	T1164	-0.00384911	0.520288
O14686	8085	KMT2D; MLL2	T1843	0.0932995	0.0872775
O14686	8085	KMT2D; MLL2	T1865	-0.00949001	0.497913
O14686	8085	KMT2D; MLL2	T4621	-0.0258096	0.427065
O14686	8085	KMT2D; MLL2	T4629	-0.0258096	0.427065
O14686	8085	KMT2D; MLL2	T4682	0.0141692	0.482575
O14713	9270	ITGB1BP1	S14	0.0666319	0.324354
O14713	9270	ITGB1BP1	S41	0.0332887	0.398651
O14733	5609	MAP2K7	S61	-0.0250563	0.479638
O14737	9141	PDCD5	S119	-0.0599183	0.232434
O14745	9368	SLC9A3R1	S162	-0.135343	0.343432
O14745	9368	SLC9A3R1	S269	-0.210906	0.00338257
O14745	9368	SLC9A3R1	S280	-0.102325	0.0720241
O14745	9368	SLC9A3R1	S290	-0.118053	0.0354486
O14745	9368	SLC9A3R1	S291	-0.151762	0.149239
O14745	9368	SLC9A3R1	T293	-0.157075	0.0205409
O14757	1111	CHEK1	S280	0.264683	0.00258715
O14757	1111	CHEK1	S296	0.0793198	0.486478
O14757	1111	CHEK1	S331	-0.114001	0.131635
O14777	10403	NDC80	S55	-0.250316	0.0364475
O14828	10067	SCAMP3	S32	0.0927954	0.129801
O14828	10067	SCAMP3	S76	-0.218056	0.000816035
O14828	10067	SCAMP3	S85	-0.206876	0.0132437
O14867	571	BACH1	S445	-0.0905717	0.182296
O14874	10295	BCKDK	S31	0.0498706	0.351598
O14908	10755	GIPC1	S232	0.0181104	0.428817
O14908	10755	GIPC1	T242	-0.0919192	0.408664
O14920	3551	IKBKB	S672	0.0512699	0.279537
O14920	3551	IKBKB	S697	-0.186472	0.0209162
O14924	6002	RGS12	S16	-0.143544	0.138182
O14924	6002	RGS12	S195	0.0492031	0.419069
O14924	6002	RGS12	S661	-0.0230304	0.45842
O14924	6002	RGS12	S667	0.0765644	0.206679
O14924	6002	RGS12	S850	-0.139708	0.143032
O14929	8520	HAT1	S361	0.104091	0.0920675
O14936	8573	CASK	S582	0.159827	0.041713
O14950	103910; 10627	MYL12B; MYL12A	S20	0.0975707	0.415571
O14950	103910; 10627	MYL12B; MYL12A	T135	-0.260281	0.124591
O14974	4659	PPP1R12A	S299	-0.0651047	0.37161
O14974	4659	PPP1R12A	S409	-0.048218	0.421217
O14974	4659	PPP1R12A	S422	-0.103649	0.0868846
O14974	4659	PPP1R12A	S445	-0.134723	0.0502644
O14974	4659	PPP1R12A	S479	-0.0331012	0.435756
O14974	4659	PPP1R12A	S507	0.840753	0.000311695
O14974	4659	PPP1R12A	S856	-0.0517254	0.425422
O14974	4659	PPP1R12A	S862	-0.0681986	0.333023
O14974	4659	PPP1R12A	S871	-0.165803	0.158369
O14974	4659	PPP1R12A	S903	-0.128102	0.0903064
O14974	4659	PPP1R12A	S910	-0.199696	0.0668034
O14974	4659	PPP1R12A	T853	-0.0517254	0.425422
O14976	2580	GAK	S780	-0.134507	0.0798203
O14976	2580	GAK	S811	0.0971726	0.26442
O14976	2580	GAK	S826	0.033939	0.342656
O14976	2580	GAK	S829	0.0327302	0.358628
O14978	10127	ZNF263	S178	-0.0324856	0.336245
O14979	9987	HNRNPDL; HNRPDL	S241	0.102806	0.0297442
O14979	9987	HNRNPDL; HNRPDL	S300	-0.0126391	0.495303
O14980	7514	XPO1	S391	-0.0102928	0.507661
O14981	9044	BTAF1	S224	0.108482	0.00978842
O14981	9044	BTAF1	S234	0.420522	5.12789e-05
O14981	9044	BTAF1	S237	0.297471	0.000279104
O14981	9044	BTAF1	S261	-0.105379	0.180721
O14981	9044	BTAF1	S91	-0.3364	0.0016988
O14981	9044	BTAF1	T238	0.585592	0.000274925
O15014	23060	ZNF609	S1055	-0.167178	0.0239461
O15014	23060	ZNF609	S1285	-0.100841	0.302105
O15014	23060	ZNF609	S1313	0.019264	0.413928
O15014	23060	ZNF609	S413	0.18381	0.0835545
O15014	23060	ZNF609	S433	-0.178079	0.141116
O15014	23060	ZNF609	S467	0.144964	0.0480584
O15014	23060	ZNF609	S491	0.134161	0.149223
O15014	23060	ZNF609	S576	0.0801549	0.0566734
O15014	23060	ZNF609	S578	-0.0129081	0.456063
O15014	23060	ZNF609	S620	0.0256127	0.482575
O15014	23060	ZNF609	S758	-0.0700672	0.1936
O15014	23060	ZNF609	S804	-0.0152424	0.46436
O15014	23060	ZNF609	S842	0.080197	0.28413
O15014	23060	ZNF609	S846	0.080197	0.28413
O15014	23060	ZNF609	S849	0.080197	0.28413
O15014	23060	ZNF609	T746	-0.0513397	0.204187
O15015			S930	0.156844	0.118271
O15027			S1069	-0.125281	0.0164787
O15027			S1207	-0.149583	0.13937
O15027			S1226	-0.0968827	0.0196173
O15027			S1228	-0.0968827	0.0196173
O15027			S1229	-0.0968827	0.0196173
O15027			S1305	-0.0839709	0.231129
O15027			S1327	-0.0456931	0.31981
O15027			S1347	-0.000661384	0.532059
O15027			S1350	0.00284063	0.522214
O15027			S1353	0.00284063	0.522214
O15027			S1398	-0.0728169	0.113433
O15027			S1441	-0.0640239	0.230354
O15027			S1964	0.129051	0.04066
O15027			S2022	-0.121115	0.0475315
O15027			S2081	-0.0133227	0.485697
O15027			S2083	-0.0376903	0.299446
O15027			S2285	-0.0772029	0.372874
O15027			S29	-0.216956	0.198204
O15027			S314	-0.0698902	0.209405
O15027			S342	-0.0965822	0.191382
O15027			S534	-0.121225	0.0716826
O15027			S569	-0.0535626	0.261922
O15027			S589	-0.0736242	0.174061
O15027			T2054	0.0965475	0.152426
O15027			T593	-0.0736242	0.174061
O15037	23351	KHNYN	S353	0.0637123	0.299164
O15037	23351	KHNYN	S359	0.0637123	0.299164
O15042	23350	U2SURP	S1012	-0.103123	0.0519873
O15042	23350	U2SURP	S1014	-0.103067	0.0708642
O15042	23350	U2SURP	S1016	-0.103067	0.0708642
O15042	23350	U2SURP	S485	0.0805609	0.124537
O15042	23350	U2SURP	S67	0.0795364	0.235754
O15042	23350	U2SURP	S731	-0.0836197	0.336031
O15042	23350	U2SURP	S788	-0.131611	0.0575696
O15042	23350	U2SURP	S800	-0.131611	0.0575696
O15042	23350	U2SURP	S808	-0.172712	0.22615
O15042	23350	U2SURP	S811	0.0464556	0.304527
O15042	23350	U2SURP	S930	0.104894	0.0419936
O15042	23350	U2SURP	S932	0.132109	0.147505
O15042	23350	U2SURP	S934	0.0728659	0.067102
O15042	23350	U2SURP	S946	0.0103381	0.481985
O15042	23350	U2SURP	S948	0.0103381	0.481985
O15042	23350	U2SURP	S951	0.0636007	0.326696
O15042	23350	U2SURP	S969	0.0192975	0.437307
O15042	23350	U2SURP	S974	0.0501413	0.264731
O15042	23350	U2SURP	S985	0.0138697	0.47781
O15042	23350	U2SURP	S987	-0.0325514	0.371931
O15042	23350	U2SURP	T919	0.0731183	0.179951
O15042	23350	U2SURP	T931	0.0919413	0.206634
O15047	9739	SETD1A	S464	0.0103739	0.494055
O15047	9739	SETD1A	S470	0.0606653	0.270532
O15047	9739	SETD1A	S508	-0.00140034	0.531084
O15047	9739	SETD1A	T1185	0.0734809	0.32147
O15047	9739	SETD1A	T540	0.101384	0.304653
O15047	9739	SETD1A	T562	0.101384	0.304653
O15054	23135	KDM6B	S627	-0.201613	0.00269532
O15055	8864	PER2	S977	-0.55626	4.65416e-06
O15062	9925	ZBTB5	S371	0.0199526	0.426078
O15067	5198	PFAS	S569	0.0271514	0.443106
O15084	23243	ANKRD28	S1011	-0.227982	0.0203616
O15085	9826	ARHGEF11	S1295	0.0602059	0.259176
O15085	9826	ARHGEF11	S1413	-0.0361807	0.386442
O15085	9826	ARHGEF11	S251	-0.00546037	0.515093
O15085	9826	ARHGEF11	S556	0.00976473	0.514202
O15085	9826	ARHGEF11	S635	0.0969712	0.24775
O15085	9826	ARHGEF11	S663	-0.0916895	0.282484
O15085	9826	ARHGEF11	T668	-0.0916895	0.282484
O15085	9826	ARHGEF11	T672	-0.055228	0.312514
O15117	2533	FYB; FYB1	S457	-0.196101	0.0158238
O15119	6926	TBX3	S456	-0.1038	0.164865
O15119	6926	TBX3	S707	-0.205455	0.0143226
O15127	10066	SCAMP2	S319	0.124885	0.194297
O15127	10066	SCAMP2	S320	0.124885	0.194297
O15143	10095	ARPC1B	S310	0.0558094	0.36986
O15143	10095	ARPC1B	S336	0.0821427	0.33412
O15144	10109	ARPC2	S192	0.0902494	0.254758
O15144	10109	ARPC2	Y261	-0.0510509	0.228587
O15145	10094	ARPC3	Y47	-0.308698	0.00116937
O15151	4194	MDM4	S314	-0.167416	0.0240397
O15151	4194	MDM4	S342	-0.0249718	0.372141
O15151	4194	MDM4	S367	-0.170787	0.0225951
O15155	10282	BET1	S50	0.0066755	0.515855
O15156	51043	ZBTB7B	T168	-0.0681111	0.305761
O15156	51043	ZBTB7B	T529	0.0803562	0.304512
O15164	8805	TRIM24	S1019	0.1207	0.118462
O15164	8805	TRIM24	S1025	0.0303408	0.441678
O15164	8805	TRIM24	S1028	0.0303408	0.441678
O15164	8805	TRIM24	S209	-0.0681573	0.25535
O15164	8805	TRIM24	S654	-0.08174	0.191382
O15164	8805	TRIM24	S687	-0.0402122	0.409568
O15164	8805	TRIM24	S771	-0.282871	0.00560862
O15164	8805	TRIM24	S811	0.0424374	0.284986
O15169	8312	AXIN1	S217	-0.215134	0.0644049
O15173	10424	PGRMC2	T211	0.184536	0.398844
O15211	5863	RGL2	S619	-0.12438	0.211816
O15213	9277	WDR46	S41	-0.0706551	0.175951
O15226	55922	NKRF	S429	0.0136047	0.504471
O15231	7739	ZNF185	S153	0.0119661	0.492742
O15231	7739	ZNF185	S453	0.00535451	0.509337
O15231	7739	ZNF185	S465	0.0822285	0.0452596
O15231	7739	ZNF185	S519	-0.0416989	0.294873
O15231	7739	ZNF185	T158	0.0411865	0.334778
O15231	7739	ZNF185	T289	0.0243444	0.459083
O15231	7739	ZNF185	T447	0.000716148	0.53178
O15231	7739	ZNF185	T505	-0.0746889	0.228617
O15234	22794	CASC3	S117	-0.0407048	0.39567
O15234	22794	CASC3	S125	-0.0928569	0.0993492
O15234	22794	CASC3	S148	-0.0336984	0.33034
O15234	22794	CASC3	S265	-0.0762881	0.129335
O15234	22794	CASC3	S363	-0.0427693	0.238809
O15234	22794	CASC3	S373	0.00360039	0.518602
O15234	22794	CASC3	S66	-0.0727148	0.106037
O15234	22794	CASC3	T443	-0.19432	0.00760153
O15258	11079	RER1	S95	0.0684823	0.13759
O15265	6314	ATXN7	S665	0.0588517	0.342698
O15265	6314	ATXN7	S840	0.155793	0.169313
O15318	10622	POLR3G	S157	-0.250326	0.00130847
O15355	5496	PPM1G	S183	0.538145	1.33415e-05
O15355	5496	PPM1G	S201	1.29262	1.33796e-06
O15355	5496	PPM1G	S527	-0.0212589	0.443854
O15357	3636	INPPL1	S132	0.080392	0.278464
O15357	3636	INPPL1	S241	0.0776053	0.297759
O15360	2175	FANCA	S1377	0.135622	0.150212
O15371	8664	EIF3D	S161	0.273125	0.000868449
O15371	8664	EIF3D	S166	0.114755	0.085445
O15371	8664	EIF3D	S528	-0.0681124	0.200991
O15371	8664	EIF3D	S529	-0.0681124	0.200991
O15371	8664	EIF3D	T548	0.0133467	0.512817
O15372	8667	EIF3H	S183	0.0393031	0.291755
O15379	8841	HDAC3	S424	0.00940361	0.502691
O15379	8841	HDAC3	S74	-0.0110381	0.502885
O15381	4931	NVL	T164	-0.113898	0.297404
O15397	10526	IPO8	S902	0.188172	0.0647791
O15397	10526	IPO8	S903	0.188172	0.0647791
O15400	8417	STX7	S129	0.0618574	0.183164
O15400	8417	STX7	T79	0.0779072	0.169229
O15409	93986	FOXP2	S591	-0.0103311	0.471358
O15417	84629	TNRC18	S1038	-0.0850982	0.428266
O15417	84629	TNRC18	S1136	-0.30396	0.0193079
O15417	84629	TNRC18	S1232	-0.202496	0.0592335
O15417	84629	TNRC18	S1857	-0.0783295	0.1628
O15417	84629	TNRC18	S1925	-0.262436	0.0441806
O15417	84629	TNRC18	S1989	0.026344	0.487294
O15417	84629	TNRC18	S2033	-0.289954	0.000410822
O15417	84629	TNRC18	S2375	-0.164426	0.0378573
O15417	84629	TNRC18	S2543	-0.164092	0.0535128
O15417	84629	TNRC18	S263	-0.455491	0.000816035
O15417	84629	TNRC18	S2716	-0.264245	0.0016049
O15417	84629	TNRC18	S2771	0.267806	0.014756
O15417	84629	TNRC18	S611	-0.382821	0.00275814
O15417	84629	TNRC18	S991	-0.27905	0.00027474
O15417	84629	TNRC18	S995	-0.27905	0.00027474
O15417	84629	TNRC18	S999	-0.27905	0.00027474
O15417	84629	TNRC18	T2146	-0.075211	0.166804
O15427	9123	SLC16A3	S436	-0.144304	0.0426005
O15427	9123	SLC16A3	S464	-0.0929814	0.174586
O15427	9123	SLC16A3	T460	0.00685744	0.528083
O15439	10257	ABCC4	S404	0.114093	0.0383124
O15439	10257	ABCC4	S655	0.237256	0.0223461
O15439	10257	ABCC4	T646	-0.0385359	0.361653
O15446	10849	CD3EAP	S128	0.0134753	0.484329
O15446	10849	CD3EAP	S172	0.0228367	0.453337
O15446	10849	CD3EAP	S27	-0.0269148	0.424837
O15446	10849	CD3EAP	S285	-0.16692	0.000782903
O15446	10849	CD3EAP	S309	0.599007	2.05659e-05
O15446	10849	CD3EAP	S490	0.11859	0.0625794
O15504	11097	NUPL2	S106	-0.16683	0.0133847
O15523	8653	DDX3Y	S592	-0.00193731	0.520855
O15525	4097	MAFG	S124	-0.140427	0.0439564
O15530	5170	PDPK1	S241	0.0213242	0.384875
O15530	5170	PDPK1	S25	0.0661953	0.421217
O15541	7737	RNF113A	S253	-0.0550573	0.127976
O15541	7737	RNF113A	S329	-0.060652	0.387076
O15541	7737	RNF113A	S43	-0.0366402	0.429963
O15541	7737	RNF113A	S84	-0.0782309	0.180645
O15541	7737	RNF113A	S85	-0.0782309	0.180645
O15550	7403	KDM6A	S1061	0.0192501	0.504837
O15550	7403	KDM6A	S769	-0.0237243	0.403909
O15550	7403	KDM6A	S829	0.000547143	0.532059
O15553	4210	MEFV	S179	0.0485301	0.244537
O15553	4210	MEFV	S187	-0.095685	0.130403
O15553	4210	MEFV	S242	0.0846932	0.0803106
O43143	1665	DHX15	S37	0.0212	0.436597
O43148	8731	RNMT	T77	-0.171169	0.0306693
O43149	23140	ZZEF1	S1464	0.501362	0.000167067
O43149	23140	ZZEF1	S1473	-0.123215	0.186822
O43149	23140	ZZEF1	S1537	0.483416	0.000110896
O43149	23140	ZZEF1	S1540	0.483416	0.000110896
O43149	23140	ZZEF1	S240	0.0789764	0.0795014
O43150	8853	ASAP2	S701	0.0494443	0.401408
O43151			S687	-0.0554777	0.409244
O43151			S801	-0.195788	0.0619129
O43156	9675	TTI1	S828	0.0072775	0.502814
O43159	23378	RRP8	S104	-0.077814	0.127915
O43159	23378	RRP8	S106	-0.077814	0.127915
O43159	23378	RRP8	S126	-0.0134603	0.442717
O43159	23378	RRP8	S176	-0.0222893	0.427278
O43159	23378	RRP8	S223	-0.00477371	0.506043
O43159	23378	RRP8	T175	-0.0222893	0.427278
O43164	9867	PJA2	S309	-0.153196	0.0446007
O43166	26037	SIPA1L1	S1255	0.104885	0.309551
O43166	26037	SIPA1L1	S1528	-0.0616058	0.209037
O43166	26037	SIPA1L1	S1549	0.075674	0.293457
O43169			S102	-0.0378566	0.378012
O43172	9128	PRPF4	S483	-0.0229311	0.486193
O43237	1783	DYNC1LI2	S194	0.0268574	0.362604
O43237	1783	DYNC1LI2	S383	0.00819889	0.514896
O43237	1783	DYNC1LI2	S391	0.00819889	0.514896
O43237	1783	DYNC1LI2	S407	-0.0544593	0.215923
O43237	1783	DYNC1LI2	T376	0.0115049	0.482383
O43242	5709	PSMD3	S47	0.173297	0.00615381
O43290	9092	SART1	S111	0.0109524	0.514185
O43290	9092	SART1	S448	0.190406	0.0279179
O43290	9092	SART1	S474	-0.0367171	0.366022
O43290	9092	SART1	S486	-0.0367171	0.366022
O43290	9092	SART1	S596	-0.073142	0.233839
O43290	9092	SART1	S598	-0.0836413	0.11035
O43290	9092	SART1	S84	0.0465564	0.434304
O43290	9092	SART1	T430	-0.0123444	0.493458
O43293	1613	DAPK3	S312	-0.0981912	0.151571
O43295	9901	SRGAP3	S858	0.275877	0.001828
O43295	9901	SRGAP3	S908	0.00415298	0.513923
O43295	9901	SRGAP3	S919	-0.0440178	0.417973
O43295	9901	SRGAP3	S948	0.362046	0.00208865
O43303	9738	CCP110	S170	-0.0385213	0.340793
O43303	9738	CCP110	S366	0.0444111	0.346185
O43303	9738	CCP110	S372	-0.00245635	0.526909
O43314	23262	PPIP5K2	S1006	-0.201381	0.00758805
O43314	23262	PPIP5K2	S1016	-0.0221582	0.466071
O43314	23262	PPIP5K2	S1172	0.00770985	0.498045
O43314	23262	PPIP5K2	S1180	-0.277377	0.012198
O43314	23262	PPIP5K2	S38	0.128371	0.303339
O43314	23262	PPIP5K2	S492	0.147667	0.0416447
O43314	23262	PPIP5K2	S493	0.114342	0.0873434
O43314	23262	PPIP5K2	T1185	0.127928	0.157761
O43318	6885	MAP3K7	S389	0.144987	0.0464026
O43318	6885	MAP3K7	S417	-0.0436263	0.368337
O43318	6885	MAP3K7	S439	-0.0108219	0.477988
O43318	6885	MAP3K7	S459	-0.12012	0.0921608
O43353	8767	RIPK2	S176	-0.190625	0.0137937
O43353	8767	RIPK2	S531	-0.221016	0.00674641
O43379	284403	WDR62	S1070	-0.0116811	0.502883
O43379	284403	WDR62	S1144	-0.122566	0.0155318
O43379	284403	WDR62	S1228	-0.0148473	0.479862
O43379	284403	WDR62	S1405	-0.0668253	0.412047
O43379	284403	WDR62	S33	-0.022175	0.465207
O43379	284403	WDR62	S49	0.298977	0.000384558
O43379	284403	WDR62	T1053	-0.149168	0.158906
O43390	10236	HNRNPR	S23	-0.0341409	0.353271
O43395	9129	PRPF3	S133	0.0506993	0.272219
O43395	9129	PRPF3	S619	0.134955	0.0469864
O43395	9129	PRPF3	T167	0.0344803	0.45811
O43399	7165	TPD52L2	S149	-0.0574887	0.291466
O43399	7165	TPD52L2	S161	-0.220395	0.0327195
O43399	7165	TPD52L2	S166	0.282726	0.0157375
O43399	7165	TPD52L2	S21	-0.0128178	0.461952
O43399	7165	TPD52L2	S96	-0.0784227	0.175759
O43422	5612	PRKRIR; THAP12	S141	0.0531484	0.30694
O43426	8867	SYNJ1	S1392	-0.0765884	0.143281
O43426	8867	SYNJ1	S1565	0.000539141	0.531878
O43426	8867	SYNJ1	S830	-0.0312141	0.383158
O43426	8867	SYNJ1	T1220	0.00926226	0.47845
O43432	8672	EIF4G3	S1131	-0.146245	0.322662
O43432	8672	EIF4G3	S1409	0.059013	0.257779
O43432	8672	EIF4G3	S1582	-0.303602	0.0194306
O43432	8672	EIF4G3	S230	-0.00810107	0.48388
O43432	8672	EIF4G3	S240	-0.121235	0.085445
O43432	8672	EIF4G3	S495	-0.138825	0.0217708
O43439	9139	CBFA2T2	S237	-0.0424464	0.360685
O43439	9139	CBFA2T2	S264	-0.278556	0.00497003
O43439	9139	CBFA2T2	S33	-0.0333003	0.427816
O43463	6839	SUV39H1	S391	-0.166117	0.00159115
O43464	27429	HTRA2	S350	0.0249903	0.469314
O43482	11339	OIP5	S225	0.0983605	0.0660848
O43488	8574	AKR7A2	S255	0.0999549	0.0953951
O43488	8574	AKR7A2	S287	0.0366692	0.386905
O43491	2037	EPB41L2	S598	-0.170283	0.00242322
O43491	2037	EPB41L2	S647	0.030014	0.404228
O43491	2037	EPB41L2	S718	-0.115072	0.0921775
O43491	2037	EPB41L2	S87	0.0505231	0.377563
O43493			S224	-0.00883456	0.482575
O43493			S298	-0.192887	0.0014213
O43493			S314	0.0117825	0.470396
O43493			S351	-0.0506716	0.192605
O43493			S71	-0.110409	0.0106301
O43516	7456	WIPF1	S214	-0.177397	0.0813478
O43516	7456	WIPF1	S234	-0.115595	0.320765
O43516	7456	WIPF1	S276	0.153031	0.102119
O43516	7456	WIPF1	S340	2.97257e-06	0.534192
O43516	7456	WIPF1	S409	-0.0424294	0.348901
O43516	7456	WIPF1	T398	-0.0564131	0.29683
O43524	2309	FOXO3	S284	0.115673	0.143402
O43524	2309	FOXO3	S413	0.401972	0.00898097
O43561	27040	LAT	S224	0.0851719	0.0764587
O43561	27040	LAT	S40	-0.106795	0.13552
O43561	27040	LAT	S43	0.114479	0.235546
O43561	27040	LAT	S84	-0.0626818	0.120539
O43566	10636	RGS14	S20	-0.0792269	0.21146
O43566	10636	RGS14	S203	-0.0183999	0.393597
O43566	10636	RGS14	S218	-0.0300321	0.370666
O43566	10636	RGS14	S269	-0.114545	0.19136
O43566	10636	RGS14	S288	0.0367918	0.354025
O43566	10636	RGS14	S291	0.0780241	0.114482
O43566	10636	RGS14	S338	0.0369779	0.436905
O43566	10636	RGS14	S478	-0.15599	0.0321206
O43572	11216	AKAP10	S187	-0.0181131	0.43891
O43583	8562	DENR	S73	0.15909	0.0408663
O43598	10591	C6orf108; DNPH1	S169	-0.0638847	0.131456
O43639	8440	NCK2	S61	0.0675181	0.350498
O43639	8440	NCK2	S90	-0.0607768	0.10227
O43663	9055	PRC1	T470	-0.116753	0.107788
O43663	9055	PRC1	T481	-0.159504	0.0859424
O43665			S10	-0.376636	0.0770476
O43683	699	BUB1	S331	-0.114422	0.0729757
O43683	699	BUB1	S459	0.0766562	0.217852
O43683	699	BUB1	S593	-0.125029	0.021603
O43683	699	BUB1	S596	-0.00372342	0.523763
O43683	699	BUB1	S655	-0.200879	0.00255494
O43719	27336	HTATSF1	S387	0.387186	0.000772888
O43719	27336	HTATSF1	S445	-0.110616	0.17282
O43719	27336	HTATSF1	S452	0.0278024	0.337623
O43719	27336	HTATSF1	S453	0.0278024	0.337623
O43719	27336	HTATSF1	S481	0.168468	0.0335244
O43719	27336	HTATSF1	S494	0.080766	0.0656592
O43719	27336	HTATSF1	S498	0.0437054	0.317653
O43719	27336	HTATSF1	S529	0.24223	0.000228063
O43719	27336	HTATSF1	S544	-0.135693	0.105122
O43719	27336	HTATSF1	S557	-0.0404733	0.416612
O43719	27336	HTATSF1	S561	-0.0404733	0.416612
O43719	27336	HTATSF1	S579	0.0625304	0.129335
O43719	27336	HTATSF1	S597	0.0213304	0.390873
O43719	27336	HTATSF1	S600	0.0213304	0.390873
O43719	27336	HTATSF1	S607	0.0138489	0.461674
O43719	27336	HTATSF1	S616	0.0169258	0.453292
O43719	27336	HTATSF1	S624	0.0340592	0.33034
O43719	27336	HTATSF1	S642	0.0624139	0.151592
O43719	27336	HTATSF1	S676	0.0376112	0.375429
O43719	27336	HTATSF1	S702	0.118966	0.00740584
O43719	27336	HTATSF1	S713	0.0634729	0.171039
O43719	27336	HTATSF1	S714	0.0726179	0.241296
O43719	27336	HTATSF1	S721	-0.00268787	0.525587
O43719	27336	HTATSF1	T633	0.117106	0.109287
O43741	5565	LOC101060511; PRKAB2	S108	0.0155066	0.483371
O43741	5565	LOC101060511; PRKAB2	S183	-0.00931938	0.487169
O43741	5565	LOC101060511; PRKAB2	S184	-0.0199588	0.456425
O43741	5565	LOC101060511; PRKAB2	S39	-0.0224322	0.426529
O43752	10228	STX6	S129	-0.135708	0.0613458
O43765	6449	SGTA	S301	-0.0297671	0.438789
O43765	6449	SGTA	S305	0.0511389	0.264731
O43765	6449	SGTA	S77	-0.0742384	0.142672
O43765	6449	SGTA	S88	-0.00692311	0.498304
O43765	6449	SGTA	T303	0.035827	0.413565
O43765	6449	SGTA	T81	-0.0296408	0.400991
O43768	2029	ENSA	S109	0.403177	0.108013
O43776	4677	NARS	S88	0.10453	0.112037
O43791	8405	SPOP	S6	-0.0541977	0.338344
O43815	6801	STRN	S137	-0.0624733	0.275482
O43815	6801	STRN	S245	-0.0359397	0.244212
O43815	6801	STRN	S376	0.00251605	0.526693
O43818	9136	RRP9	S50	-0.00104769	0.530339
O43818	9136	RRP9	S51	-0.00130417	0.529124
O43818	9136	RRP9	S53	-0.00130417	0.529124
O43823	10270	AKAP8	S112	0.236439	0.00137489
O43823	10270	AKAP8	S323	0.028126	0.38981
O43823	10270	AKAP8	S328	-0.0144113	0.470256
O43823	10270	AKAP8	S339	0.0264541	0.459353
O43829	7541	ZBTB14; ZFP161	S132	0.0422626	0.336976
O43829	7541	ZBTB14; ZFP161	T235	0.0425565	0.234033
O43829	7541	ZBTB14; ZFP161	T253	0.617794	0.000982866
O43847			S86	-0.0497648	0.18667
O43847			S94	-0.0145736	0.429717
O43847			S96	0.120709	0.199613
O43896	10749	KIF1C	S674	0.0110098	0.501323
O43896	10749	KIF1C	S676	0.0110098	0.501323
O43900	4007	PRICKLE3	S437	-0.181659	0.0247382
O43900	4007	PRICKLE3	S491	-0.0859354	0.143925
O43930	5616	PRKY	T203	-0.00743919	0.5214
O43933	5189	PEX1	S1211	-0.0898064	0.109001
O43934	79157	MFSD11	S204	-0.138121	0.245462
O60216	5885	RAD21	S153	-0.168492	0.0364475
O60216	5885	RAD21	S175	0.125921	0.0738788
O60216	5885	RAD21	S198	0.0881254	0.229025
O60216	5885	RAD21	S545	0.0918947	0.0647791
O60231	8449	DHX16	S103	0.024792	0.360892
O60231	8449	DHX16	S106	0.024792	0.360892
O60231	8449	DHX16	S107	0.0527285	0.144553
O60231	8449	DHX16	S141	0.0840332	0.276181
O60231	8449	DHX16	S160	0.0323661	0.290438
O60237	4660	PPP1R12B	S687	-0.153148	0.0432075
O60237	4660	PPP1R12B	T808	-0.100262	0.341638
O60238	665	BNIP3L	S117	0.0334794	0.431513
O60238	665	BNIP3L	S118	0.0311515	0.438156
O60238	665	BNIP3L	S120	0.169308	0.0755314
O60238	665	BNIP3L	S64	0.279816	0.0348147
O60238	665	BNIP3L	S65	0.279816	0.0348147
O60244	9282	MED14	S1112	-0.0369767	0.383442
O60244	9282	MED14	S1119	0.0140021	0.479266
O60244	9282	MED14	S1128	0.237977	0.0535128
O60244	9282	MED14	S1136	0.237977	0.0535128
O60244	9282	MED14	S1144	0.0719759	0.202683
O60244	9282	MED14	S617	0.0879869	0.151626
O60244	9282	MED14	S986	0.0164447	0.489034
O60256	5636	PRPSAP2	S227	-0.030515	0.291028
O60264	8467	SMARCA5	S116	-0.119823	0.0336585
O60264	8467	SMARCA5	S66	-0.00122417	0.529268
O60264	8467	SMARCA5	S710	-0.0541635	0.399261
O60264	8467	SMARCA5	S755	0.214869	0.00429069
O60264	8467	SMARCA5	S825	0.11995	0.249103
O60266	109	ADCY3	S524	-0.185427	0.024717
O60271	9043	SPAG9	S109	0.135035	0.0918201
O60271	9043	SPAG9	S183	-0.157884	0.0136263
O60271	9043	SPAG9	S242	0.0449273	0.299068
O60271	9043	SPAG9	S251	-0.0240839	0.410618
O60271	9043	SPAG9	S329	-0.151545	0.00299148
O60271	9043	SPAG9	S332	0.0254975	0.323746
O60271	9043	SPAG9	S339	0.0234025	0.488144
O60271	9043	SPAG9	S730	0.00307617	0.514896
O60271	9043	SPAG9	T1264	0.0562548	0.32495
O60271	9043	SPAG9	T217	0.104852	0.10092
O60271	9043	SPAG9	T226	0.097099	0.0435809
O60281	23036	ZNF292	S654	0.0313429	0.431797
O60287	9875	URB1	S9	-0.0302711	0.456737
O60291	23295	MGRN1	S460	-0.111248	0.173285
O60291	23295	MGRN1	S506	-0.0526861	0.37563
O60291	23295	MGRN1	S523	0.100684	0.344152
O60291	23295	MGRN1	S524	-0.0149256	0.476748
O60292	23094	SIPA1L3	S1364	0.0216592	0.429102
O60292	23094	SIPA1L3	S142	-0.0899703	0.208064
O60292	23094	SIPA1L3	S1501	-0.125126	0.0364307
O60292	23094	SIPA1L3	S1544	0.0541451	0.343091
O60292	23094	SIPA1L3	S172	-0.103322	0.313082
O60292	23094	SIPA1L3	S401	-0.214232	0.00947313
O60292	23094	SIPA1L3	T1703	-0.0758031	0.233855
O60293	196441	ZFC3H1	S121	-0.00628997	0.513923
O60293	196441	ZFC3H1	S1303	0.0743226	0.184355
O60293	196441	ZFC3H1	S1304	0.064106	0.214542
O60293	196441	ZFC3H1	S194	-0.00755828	0.486566
O60293	196441	ZFC3H1	S206	-0.0241054	0.381908
O60293	196441	ZFC3H1	S352	0.493534	0.000500064
O60293	196441	ZFC3H1	S502	0.120279	0.0138795
O60293	196441	ZFC3H1	S655	0.0444268	0.440061
O60293	196441	ZFC3H1	S805	0.144093	0.131831
O60293	196441	ZFC3H1	S809	0.144093	0.131831
O60293	196441	ZFC3H1	S952	-0.122516	0.0992705
O60293	196441	ZFC3H1	S953	-0.122516	0.0992705
O60293	196441	ZFC3H1	T766	-0.0368496	0.348761
O60303	23247	KIAA0556	S453	-0.0681918	0.381908
O60306	9716	AQR	S16	0.0249423	0.428817
O60307	23031	MAST3	S1203	0.0633451	0.214631
O60307	23031	MAST3	S1215	-0.0618953	0.175004
O60307	23031	MAST3	S1223	-0.402092	0.0602058
O60307	23031	MAST3	S1262	0.204155	0.0241411
O60307	23031	MAST3	S134	-0.148499	0.0149436
O60307	23031	MAST3	S146	0.0288118	0.384701
O60307	23031	MAST3	S348	-0.0868119	0.23697
O60307	23031	MAST3	S47	-0.291041	0.041939
O60307	23031	MAST3	S66	-0.330048	0.00326808
O60307	23031	MAST3	S709	-0.122389	0.0925694
O60307	23031	MAST3	S710	-0.111974	0.183219
O60307	23031	MAST3	S728	-0.055624	0.257755
O60307	23031	MAST3	S747	0.198793	0.0312258
O60307	23031	MAST3	S754	-0.304508	0.00301929
O60307	23031	MAST3	S774	-0.0911925	0.111789
O60307	23031	MAST3	S782	-0.238975	0.00376806
O60307	23031	MAST3	S847	0.462154	0.00556025
O60307	23031	MAST3	S85	-0.326461	0.00198326
O60307	23031	MAST3	S889	0.16996	0.133126
O60307	23031	MAST3	S927	-0.15127	0.044011
O60312	57194	ATP10A	S466	-0.157456	0.0283066
O60315	9839	ZEB2	S106	-0.111172	0.332871
O60315	9839	ZEB2	S1122	-0.124762	0.0185542
O60315	9839	ZEB2	S1129	-0.096349	0.103159
O60315	9839	ZEB2	S1136	-0.096349	0.103159
O60315	9839	ZEB2	S1167	-0.0623645	0.21797
O60315	9839	ZEB2	S1203	-0.0044167	0.520301
O60315	9839	ZEB2	S142	-0.135003	0.0838262
O60315	9839	ZEB2	S162	0.130935	0.202773
O60315	9839	ZEB2	S184	0.0152027	0.464051
O60315	9839	ZEB2	S356	-0.0612808	0.253658
O60315	9839	ZEB2	S359	-0.0995856	0.133592
O60315	9839	ZEB2	S36	-0.0653276	0.209831
O60315	9839	ZEB2	S360	-0.139225	0.00895834
O60315	9839	ZEB2	S641	-0.129091	0.346582
O60315	9839	ZEB2	S703	0.0406133	0.361653
O60315	9839	ZEB2	S705	-0.0698653	0.164408
O60315	9839	ZEB2	S707	0.0411981	0.480497
O60315	9839	ZEB2	S778	-0.364095	6.13904e-05
O60315	9839	ZEB2	S780	-0.208286	0.0380822
O60315	9839	ZEB2	S784	-0.330162	1.03384e-05
O60315	9839	ZEB2	S974	-0.172198	0.117035
O60315	9839	ZEB2	T1022	-0.0383456	0.395602
O60315	9839	ZEB2	T34	-0.0583948	0.225578
O60315	9839	ZEB2	T38	-0.0981742	0.087638
O60315	9839	ZEB2	T782	-0.346258	0.0132803
O60318	8888	MCM3AP	S300	-0.0133242	0.472014
O60318	8888	MCM3AP	S422	0.22356	0.0238941
O60318	8888	MCM3AP	S425	0.22356	0.0238941
O60318	8888	MCM3AP	S430	-0.0219644	0.449818
O60318	8888	MCM3AP	S508	0.259314	0.00448679
O60318	8888	MCM3AP	S538	0.0560945	0.196524
O60331	23396	PIP5K1C	S45	0.239452	0.0164109
O60331	23396	PIP5K1C	S555	0.227784	0.00325082
O60333	23095	KIF1B	S1454	0.0973157	0.213119
O60336	23005	MAPKBP1	S18	0.0164838	0.48087
O60341	23028	KDM1A	S131	0.0336469	0.341824
O60341	23028	KDM1A	S137	-0.00313473	0.520894
O60341	23028	KDM1A	S166	-0.00524954	0.497175
O60341	23028	KDM1A	S69	-0.0456074	0.363277
O60341	23028	KDM1A	S849	0.00464162	0.516254
O60341	23028	KDM1A	T104	0.0578476	0.426963
O60346	23239	PHLPP1	S118	-0.103266	0.0835545
O60346	23239	PHLPP1	S1526	-0.130775	0.205789
O60346	23239	PHLPP1	S425	-0.188021	0.0406049
O60346	23239	PHLPP1	T1617	-0.109311	0.333308
O60346	23239	PHLPP1	T451	0.057822	0.330059
O60447	7813	EVI5	S776	-0.0553042	0.304512
O60447	7813	EVI5	S778	-0.0553042	0.304512
O60486	10154	PLXNC1	S978	0.226901	0.00411402
O60488	2182	ACSL4	S542	0.0967565	0.171844
O60488	2182	ACSL4	S57	0.0209314	0.459083
O60488	2182	ACSL4	S674	0.0261817	0.433808
O60488	2182	ACSL4	T679	-0.0873602	0.215608
O60493	8724	SNX3	S72	-0.0283602	0.380078
O60493	8724	SNX3	T155	0.00830033	0.47803
O60499	8677	STX10	S134	-0.0438009	0.350181
O60502	10724	MGEA5	S364	0.0219619	0.447582
O60502	10724	MGEA5	S505	-0.064608	0.323515
O60502	10724	MGEA5	T709	-0.0035674	0.526188
O60503	115	ADCY9	S1259	-0.110761	0.091494
O60503	115	ADCY9	S1307	-0.165163	0.0140914
O60503	115	ADCY9	S354	0.11492	0.0885286
O60503	115	ADCY9	S357	0.11492	0.0885286
O60503	115	ADCY9	S610	-0.227314	0.0635023
O60503	115	ADCY9	S688	0.0376402	0.398237
O60503	115	ADCY9	T690	0.0376402	0.398237
O60504	10174	SORBS3	S339	0.0793316	0.251781
O60504	10174	SORBS3	S373	0.0185848	0.446141
O60504	10174	SORBS3	S395	-0.0304049	0.427816
O60504	10174	SORBS3	S530	0.0617874	0.207942
O60504	10174	SORBS3	S545	0.191332	0.0105645
O60504	10174	SORBS3	T106	-0.0181234	0.493777
O60506	10492	SYNCRIP	S159	0.0301932	0.409568
O60524	9147	NEMF	S417	0.0115951	0.448916
O60524	9147	NEMF	S747	0.0273521	0.371174
O60524	9147	NEMF	S748	0.0273521	0.371174
O60524	9147	NEMF	S763	-0.0401966	0.375727
O60524	9147	NEMF	S817	0.716612	0.000154905
O60524	9147	NEMF	S831	-0.0862974	0.133125
O60551	9397	NMT2	S38	-0.0222533	0.469864
O60566	701	BUB1B	S1043	-0.187128	0.0236933
O60573	9470	EIF4E2	S13	0.0160699	0.447072
O60583	905	CCNT2	S480	-0.0980979	0.0321523
O60583	905	CCNT2	S549	0.118088	0.117397
O60610	1729	DIAPH1	S22	0.0153438	0.412706
O60664	10226	PLIN3	S130	-0.0516178	0.365858
O60664	10226	PLIN3	S217	-0.00572075	0.506262
O60664	10226	PLIN3	S241	0.50803	9.57816e-05
O60664	10226	PLIN3	S31	-0.248049	0.025278
O60673	5980	REV3L	S1114	0.0809292	0.347622
O60673	5980	REV3L	S1967	-0.0728918	0.24063
O60673	5980	REV3L	T1041	-0.228992	0.0111334
O60678	10196	PRMT3	S25	-0.0532247	0.292371
O60678	10196	PRMT3	S27	-0.0532247	0.292371
O60683	5192	PEX10	S261	-0.12453	0.0652512
O60701	7358	UGDH	S476	-0.117116	0.133972
O60711	9404	LPXN	S130	-0.10609	0.301339
O60711	9404	LPXN	S19	-0.033881	0.342109
O60711	9404	LPXN	S267	-0.220849	0.0183233
O60711	9404	LPXN	S81	-0.0956613	0.189086
O60716	1500	CTNND1	S230	-0.00852057	0.514896
O60749	6643	SNX2	S119	-0.201208	0.0127105
O60749	6643	SNX2	S185	0.095268	0.366299
O60749	6643	SNX2	S226	-0.0277144	0.39433
O60749	6643	SNX2	S277	0.0951997	0.211521
O60749	6643	SNX2	T104	0.082169	0.167591
O60762	8813	DPM1	S21	0.364212	0.00361795
O60763	8615	USO1	S942	-0.064587	0.146151
O60763	8615	USO1	S952	-0.0636268	0.303918
O60765	6940	ZNF354A	T185	-0.0904908	0.387867
O60784	10043	TOM1	S461	0.0556433	0.260828
O60812	343069	HNRNPCL1	S293	-0.273343	0.03467
O60825	5208	PFKFB2	S466	0.22739	0.0858808
O60825	5208	PFKFB2	S483	0.467597	0.00011702
O60825	5208	PFKFB2	S493	0.467597	0.00011702
O60828	10084	PQBP1	S106	0.0649919	0.253737
O60828	10084	PQBP1	S247	-0.15681	0.0146188
O60832	1736	DKC1	S21	0.00915511	0.494467
O60832	1736	DKC1	S422	0.108227	0.0495318
O60832	1736	DKC1	S451	0.0427832	0.282969
O60832	1736	DKC1	S453	0.0438569	0.277903
O60832	1736	DKC1	S455	0.0484928	0.273349
O60832	1736	DKC1	S485	0.334911	0.109318
O60832	1736	DKC1	S494	0.105451	0.0739989
O60832	1736	DKC1	S513	-0.155193	0.00721509
O60841	9669	EIF5B	S107	0.146373	0.0223404
O60841	9669	EIF5B	S113	0.0458776	0.224836
O60841	9669	EIF5B	S1168	0.0867031	0.095007
O60841	9669	EIF5B	S135	-0.0104298	0.430834
O60841	9669	EIF5B	S137	0.0130422	0.436655
O60841	9669	EIF5B	S164	-0.0192512	0.414038
O60841	9669	EIF5B	S182	-0.106245	0.163119
O60841	9669	EIF5B	S183	-0.106245	0.163119
O60841	9669	EIF5B	S186	0.150473	0.0337708
O60841	9669	EIF5B	S214	-0.0563574	0.195143
O60841	9669	EIF5B	S222	0.107073	0.0737518
O60841	9669	EIF5B	S511	-0.108824	0.0489117
O60841	9669	EIF5B	S591	0.355343	0.000175485
O60841	9669	EIF5B	S595	0.439417	6.28428e-05
O60841	9669	EIF5B	S66	0.162153	0.0141215
O60841	9669	EIF5B	T498	-0.117486	0.0698942
O60884	10294	DNAJA2	S123	-0.0297255	0.410875
O60885	23476	BRD4	S1064	0.00916197	0.502392
O60885	23476	BRD4	S1070	-0.00761084	0.510572
O60885	23476	BRD4	S1074	0.00813057	0.504579
O60885	23476	BRD4	S1078	-0.0399212	0.448105
O60885	23476	BRD4	S1117	0.179595	0.0115579
O60885	23476	BRD4	S1126	0.167734	0.0171139
O60885	23476	BRD4	S324	0.815216	1.97287e-05
O60885	23476	BRD4	S601	-0.0323205	0.280204
O60885	23476	BRD4	T296	0.0236964	0.452608
O60890	4983	OPHN1	S652	-0.0335321	0.399737
O60890	4983	OPHN1	S703	0.120494	0.407837
O60927	6992	PPP1R11	T108	-0.0663127	0.236882
O60930	246243	RNASEH1	S74	0.0890899	0.219703
O60930	246243	RNASEH1	S76	0.0664142	0.311624
O60934	4683	NBN	S432	-0.177891	0.0106914
O60934	4683	NBN	S438	0.177295	0.099327
O60934	4683	NBN	S518	0.0353892	0.38855
O60934	4683	NBN	S615	-0.134161	0.170583
O60934	4683	NBN	S630	0.0028118	0.52655
O60934	4683	NBN	T337	-0.0023003	0.519586
O75037	23046	KIF21B	S1149	-0.220528	0.00224619
O75037	23046	KIF21B	S1167	-0.197576	0.0644609
O75037	23046	KIF21B	S1197	-0.181056	0.0104188
O75037	23046	KIF21B	S1215	-0.181583	0.0243169
O75037	23046	KIF21B	S1241	-0.00463169	0.520855
O75037	23046	KIF21B	S562	-0.156437	0.0648217
O75037	23046	KIF21B	T1237	0.0455883	0.382841
O75044			S1013	-0.0723836	0.370666
O75044			S206	-0.0039174	0.510252
O75044			S493	0.076534	0.299604
O75044			S845	-0.0514632	0.384987
O75044			S993	-0.250518	0.0411567
O75044			S994	-0.110818	0.0699773
O75064	9909	DENND4B	S732	-0.23757	0.0602397
O75064	9909	DENND4B	S736	-0.0934571	0.126077
O75064	9909	DENND4B	S963	0.0645429	0.201489
O75064	9909	DENND4B	T1480	-0.098345	0.179951
O75081	863	CBFA2T3	S328	-0.0776707	0.297426
O75081	863	CBFA2T3	S459	0.0258884	0.427065
O75081	863	CBFA2T3	S65	-0.16318	0.0834899
O75113	9683	N4BP1	S288	-0.0812537	0.0752031
O75113	9683	N4BP1	S300	0.0312091	0.27458
O75113	9683	N4BP1	T242	0.0622863	0.221681
O75116	9475	ROCK2	S1133	0.0090885	0.498445
O75116	9475	ROCK2	S1134	0.0090885	0.498445
O75116	9475	ROCK2	S1374	0.0649249	0.408664
O75122			S1029	0.193005	0.0106606
O75122			S313	-0.0595757	0.251892
O75122			S327	-0.14443	0.0132803
O75122			S330	-0.0846865	0.0775842
O75122			S360	0.0504672	0.229424
O75122			S364	0.0259877	0.440738
O75122			S370	0.0395232	0.282023
O75122			S430	-0.143484	0.273483
O75122			S455	0.0472207	0.268831
O75122			S459	0.0278047	0.383513
O75122			S463	0.00627844	0.506262
O75122			S47	0.0158945	0.483901
O75122			S499	-0.00922486	0.509374
O75122			S503	-0.031822	0.424818
O75122			S507	-0.187209	0.202001
O75122			S509	-0.00922486	0.509374
O75122			S512	-0.0410512	0.375163
O75122			S525	-0.0254654	0.371931
O75122			S529	-0.0190061	0.469418
O75122			S533	0.00348335	0.519944
O75122			S537	0.064864	0.277235
O75122			S541	0.064864	0.277235
O75122			S596	-0.078796	0.20759
O75122			S8	-0.0255288	0.430834
O75122			S892	0.127306	0.139087
O75122			S955	-0.211635	0.00078817
O75122			T540	0.0596472	0.280429
O75123	9831	ZNF623	S71	-0.0740566	0.206679
O75131	8895	CPNE3	S243	0.0465899	0.369967
O75132	9889	ZBED4	S1053	-0.246534	0.0260148
O75132	9889	ZBED4	S523	-0.0736987	0.345821
O75132	9889	ZBED4	S624	0.00336045	0.518932
O75140	9681	DEPDC5	S1530	0.20315	0.022791
O75140	9681	DEPDC5	S579	-0.00393247	0.5216
O75143	9776	ATG13	S355	0.0771656	0.291875
O75145	8541	PPFIA3	S1164	-0.115526	0.112259
O75145	8541	PPFIA3	S207	-0.0749768	0.176953
O75145	8541	PPFIA3	S683	-0.0919666	0.144724
O75145	8541	PPFIA3	T714	-0.140206	0.034061
O75147	23363	OBSL1	S10	0.00525973	0.516222
O75151	5253	PHF2	S1056	0.136189	0.0443495
O75151	5253	PHF2	S1058	0.421819	0.000133791
O75151	5253	PHF2	S474	0.0148977	0.477912
O75151	5253	PHF2	S537	0.0396416	0.383771
O75151	5253	PHF2	S539	0.042791	0.333024
O75151	5253	PHF2	S625	0.489988	0.00179568
O75151	5253	PHF2	S681	0.010125	0.510645
O75151	5253	PHF2	S882	0.0397832	0.284643
O75151	5253	PHF2	S899	-0.259992	0.000486859
O75151	5253	PHF2	S905	0.135227	0.0635238
O75151	5253	PHF2	T479	0.179113	0.04055
O75151	5253	PHF2	T654	0.515385	0.000428403
O75152	9877	ZC3H11A	S108	0.0798113	0.0651258
O75152	9877	ZC3H11A	S132	0.0883193	0.110681
O75152	9877	ZC3H11A	S149	0.240229	0.0014213
O75152	9877	ZC3H11A	S171	0.200732	0.00662836
O75152	9877	ZC3H11A	S290	0.34101	0.00190979
O75152	9877	ZC3H11A	S758	0.342859	0.000304508
O75152	9877	ZC3H11A	S759	0.314425	0.00130547
O75152	9877	ZC3H11A	S761	-0.441332	0.000440624
O75153	23277	CLUH; KIAA0664	S649	-0.0452146	0.393639
O75153	23277	CLUH; KIAA0664	S664	0.0284998	0.45588
O75164	9682	KDM4A	S410	0.0499891	0.368591
O75164	9682	KDM4A	S520	0.054418	0.304512
O75164	9682	KDM4A	S522	0.054418	0.304512
O75164	9682	KDM4A	S523	-0.186547	0.0152344
O75167	9749	PHACTR2	S237	-0.0382502	0.265648
O75167	9749	PHACTR2	S280	0.0018012	0.528535
O75167	9749	PHACTR2	S522	0.0269698	0.417117
O75167	9749	PHACTR2	S560	0.20766	0.0680105
O75167	9749	PHACTR2	T25	-0.107058	0.0862205
O75170	9701	PPP6R2	S289	-0.0455009	0.318251
O75170	9701	PPP6R2	S771	-0.0858659	0.152644
O75175	4849	CNOT3	S299	-0.100717	0.0352242
O75175	4849	CNOT3	S507	-0.0329624	0.437582
O75179	26057	ANKRD17	S1457	-0.20566	0.00722381
O75179	26057	ANKRD17	S1609	-0.0198364	0.45642
O75179	26057	ANKRD17	S1635	-0.102646	0.119077
O75179	26057	ANKRD17	S1696	-0.2859	4.73724e-05
O75179	26057	ANKRD17	S1699	-0.353392	6.08145e-06
O75179	26057	ANKRD17	S1709	-0.257429	0.000681361
O75179	26057	ANKRD17	S19	0.0993613	0.196253
O75179	26057	ANKRD17	S1940	-0.235511	0.0366504
O75179	26057	ANKRD17	S2041	-0.0271158	0.375111
O75179	26057	ANKRD17	S2044	-0.0452371	0.437976
O75179	26057	ANKRD17	S2059	-0.137677	0.0305396
O75179	26057	ANKRD17	S2067	-0.203101	0.00217462
O75182	23309	SIN3B	S740	0.0903252	0.204869
O75182	23309	SIN3B	T262	-0.0385714	0.397392
O75190	10049	DNAJB6	S277	-0.00252086	0.524422
O75312	8882	ZNF259; ZPR1	S190	0.0653978	0.296524
O75324	8303	SNN	S49	-0.0453697	0.302825
O75330	3161	HMMR	S20	0.0207566	0.466581
O75351	9525	VPS4B	S102	-0.0157295	0.437308
O75351	9525	VPS4B	S108	-0.0800528	0.0966647
O75351	9525	VPS4B	S93	0.0316184	0.256504
O75362	7764	ZNF217	S327	-0.174835	0.029296
O75362	7764	ZNF217	S328	-0.073395	0.282035
O75362	7764	ZNF217	S329	-0.147966	0.0722775
O75362	7764	ZNF217	S407	-0.122458	0.0364947
O75362	7764	ZNF217	S411	0.0320682	0.418801
O75362	7764	ZNF217	S421	-0.0254892	0.414506
O75362	7764	ZNF217	S441	-0.0708624	0.212722
O75362	7764	ZNF217	S445	-0.0708624	0.212722
O75362	7764	ZNF217	S570	-0.230283	0.00586357
O75362	7764	ZNF217	S593	-0.106096	0.0957023
O75362	7764	ZNF217	S662	0.0151642	0.444986
O75362	7764	ZNF217	S795	-0.0238801	0.371931
O75362	7764	ZNF217	S848	-0.111084	0.207493
O75362	7764	ZNF217	T322	-0.373403	0.00356368
O75362	7764	ZNF217	T648	0.0763054	0.159602
O75367	9555	H2AFY	S138	-0.31103	0.16809
O75367	9555	H2AFY	S170	0.256271	0.00076392
O75367	9555	H2AFY	S173	0.183334	0.00458912
O75367	9555	H2AFY	T129	-0.0357559	0.361653
O75369	2317	FLNB	S1916	-0.0578931	0.284986
O75369	2317	FLNB	S2107	-0.105425	0.0442551
O75369	2317	FLNB	S2465	0.00274298	0.525897
O75369	2317	FLNB	S2478	0.0376073	0.354481
O75369	2317	FLNB	S983	-0.0998069	0.193267
O75369	2317	FLNB	T519	-0.112284	0.237467
O75376	9611	NCOR1	S1111	-0.00516239	0.516254
O75376	9611	NCOR1	S1196	-0.012155	0.464046
O75376	9611	NCOR1	S1234	-0.0692419	0.0861657
O75376	9611	NCOR1	S1263	-0.0797877	0.186234
O75376	9611	NCOR1	S1281	0.0728265	0.0718699
O75376	9611	NCOR1	S1472	0.0673393	0.192491
O75376	9611	NCOR1	S1533	-0.0815654	0.187921
O75376	9611	NCOR1	S1545	-0.130505	0.215095
O75376	9611	NCOR1	S158	0.0172805	0.442912
O75376	9611	NCOR1	S172	0.0195894	0.422343
O75376	9611	NCOR1	S1750	-0.188025	0.0030508
O75376	9611	NCOR1	S1758	-0.180331	0.140883
O75376	9611	NCOR1	S1977	-0.0097	0.483901
O75376	9611	NCOR1	S2023	-0.00573711	0.519967
O75376	9611	NCOR1	S2102	-0.0854793	0.244339
O75376	9611	NCOR1	S2120	0.0321697	0.329609
O75376	9611	NCOR1	S2136	-0.0487868	0.193213
O75376	9611	NCOR1	S2151	-0.08228	0.0804447
O75376	9611	NCOR1	S2184	-0.0840612	0.0947663
O75376	9611	NCOR1	S224	0.00425754	0.509161
O75376	9611	NCOR1	S70	0.0929869	0.320629
O75376	9611	NCOR1	S992	-0.0111549	0.480646
O75376	9611	NCOR1	S999	-0.0303238	0.264392
O75376	9611	NCOR1	T1367	-0.156036	0.021
O75376	9611	NCOR1	T1386	-0.020825	0.432305
O75376	9611	NCOR1	T1484	-0.173462	0.0580504
O75376	9611	NCOR1	T2396	-0.0244344	0.428832
O75379	8674	VAMP4	S30	-0.00270902	0.521483
O75381	5195	PEX14	S232	-0.0532171	0.278078
O75381	5195	PEX14	S275	-0.142494	0.120481
O75381	5195	PEX14	S282	0.065862	0.213119
O75381	5195	PEX14	S335	-0.214659	0.0048336
O75382	10612	TRIM3	S7	-0.0750229	0.192412
O75385	8408	ULK1	S450	-0.013016	0.493458
O75385	8408	ULK1	S467	-0.163301	0.0237407
O75385	8408	ULK1	S556	-0.0923827	0.196165
O75385	8408	ULK1	S623	-0.021798	0.42093
O75385	8408	ULK1	S638	0.0640665	0.247992
O75385	8408	ULK1	S758	-0.0363801	0.37592
O75385	8408	ULK1	T468	-0.00984641	0.508848
O75385	8408	ULK1	T660	-0.0793571	0.140855
O75387	8501	SLC43A1	S237	-0.20116	0.0803115
O75387	8501	SLC43A1	S267	0.0202406	0.460284
O75391	9552	SPAG7	S158	0.0570634	0.218718
O75396	9554	SEC22B	S137	0.298821	0.001396
O75396	9554	SEC22B	S168	-0.287594	0.0370443
O75398	10522	DEAF1	T179	-0.0978518	0.0997368
O75398	10522	DEAF1	T312	-0.175813	0.0249839
O75398	10522	DEAF1	T432	-0.0733672	0.235741
O75400	55660	PRPF40A	S34	-0.0868342	0.229938
O75400	55660	PRPF40A	S787	0.164683	0.338423
O75400	55660	PRPF40A	S830	-0.0762918	0.359196
O75400	55660	PRPF40A	S832	-0.0762918	0.359196
O75400	55660	PRPF40A	S834	-0.0762918	0.359196
O75400	55660	PRPF40A	S883	0.182594	0.290238
O75400	55660	PRPF40A	S885	0.12985	0.269783
O75400	55660	PRPF40A	S888	0.11463	0.241809
O75400	55660	PRPF40A	S933	0.0107576	0.494467
O75400	55660	PRPF40A	S935	-0.182516	0.13552
O75400	55660	PRPF40A	S938	-0.0577838	0.26338
O75400	55660	PRPF40A	T373	-0.115079	0.0169093
O75400	55660	PRPF40A	T932	-0.182516	0.13552
O75410	6867	TACC1	S218	-0.104927	0.0615404
O75410	6867	TACC1	S276	0.071108	0.208766
O75410	6867	TACC1	S347	-0.287567	0.0129231
O75410	6867	TACC1	S44	-0.169175	0.0746433
O75410	6867	TACC1	S465	-0.268749	0.00758805
O75410	6867	TACC1	T350	-0.233378	0.00520849
O75410	6867	TACC1	T48	-0.0733459	0.304871
O75410	6867	TACC1	T504	-0.0646061	0.1936
O75419	8318	CDC45	S144	0.0249037	0.445041
O75419	8318	CDC45	S148	0.0249037	0.445041
O75419	8318	CDC45	S151	0.0711735	0.336206
O75420	64599	GIGYF1	S157	0.165579	0.115621
O75420	64599	GIGYF1	S230	-0.059865	0.187273
O75420	64599	GIGYF1	S24	-0.0511373	0.421116
O75420	64599	GIGYF1	S406	-0.22164	0.0249752
O75420	64599	GIGYF1	S538	0.0341191	0.393639
O75420	64599	GIGYF1	S638	-0.0477899	0.305274
O75420	64599	GIGYF1	S756	0.071347	0.305014
O75420	64599	GIGYF1	S862	0.123485	0.338323
O75427	4034	LRCH4	S275	0.277353	0.040322
O75427	4034	LRCH4	S281	-0.0414667	0.294616
O75427	4034	LRCH4	S313	0.140328	0.035836
O75427	4034	LRCH4	S317	-0.0125824	0.481266
O75427	4034	LRCH4	S346	-0.0793757	0.232527
O75427	4034	LRCH4	S380	0.00287754	0.525611
O75427	4034	LRCH4	S457	-0.0644475	0.310411
O75427	4034	LRCH4	S517	-0.00228728	0.524245
O75427	4034	LRCH4	S521	-0.117035	0.0195365
O75427	4034	LRCH4	S589	0.0540695	0.25303
O75436	9559	VPS26A	S315	-0.0467919	0.295476
O75439	9512	PMPCB	S44	-0.0764828	0.336268
O75446	8819	SAP30	S131	-0.184472	0.0499159
O75446	8819	SAP30	S138	0.00737473	0.51222
O75448	9862	MED24	S862	-0.0206678	0.386442
O75449	11104	KATNA1	S109	0.107459	0.0512683
O75449	11104	KATNA1	S170	0.0932124	0.0290655
O75449	11104	KATNA1	S80	0.0796832	0.204919
O75460	2081	ERN1	S548	0.0528549	0.299068
O75467	25799	ZNF324	S129	0.101823	0.100756
O75475	11168	PSIP1	S105	0.230963	0.00140471
O75475	11168	PSIP1	S106	0.0404291	0.291755
O75475	11168	PSIP1	S116	0.0223825	0.483901
O75475	11168	PSIP1	S129	0.180922	0.0124723
O75475	11168	PSIP1	S177	-0.0837936	0.272424
O75475	11168	PSIP1	S206	0.130474	0.0213917
O75475	11168	PSIP1	S273	0.0943734	0.144947
O75475	11168	PSIP1	S275	0.0549964	0.361653
O75475	11168	PSIP1	S347	-0.12285	0.0735049
O75475	11168	PSIP1	S443	0.0413098	0.354604
O75475	11168	PSIP1	T122	0.0348041	0.38085
O75475	11168	PSIP1	T141	0.0675075	0.157267
O75475	11168	PSIP1	T272	0.0907349	0.174462
O75494	10772	SRSF10; LOC100996657	S106	-0.0383171	0.239277
O75494	10772	SRSF10; LOC100996657	S119	0.00842182	0.503751
O75494	10772	SRSF10; LOC100996657	S121	0.00842182	0.503751
O75494	10772	SRSF10; LOC100996657	S123	0.00842182	0.503751
O75494	10772	SRSF10; LOC100996657	S129	0.00816172	0.497146
O75494	10772	SRSF10; LOC100996657	S131	-0.0203241	0.429625
O75494	10772	SRSF10; LOC100996657	S133	0.0395293	0.296998
O75494	10772	SRSF10; LOC100996657	S141	-0.0597058	0.331027
O75494	10772	SRSF10; LOC100996657	S143	-0.139189	0.187501
O75494	10772	SRSF10; LOC100996657	S147	-0.0307715	0.432191
O75494	10772	SRSF10; LOC100996657	S156	0.051404	0.273483
O75494	10772	SRSF10; LOC100996657	S158	0.0857672	0.15925
O75494	10772	SRSF10; LOC100996657	S160	0.0497977	0.361911
O75494	10772	SRSF10; LOC100996657	S171	0.0640719	0.3239
O75494	10772	SRSF10; LOC100996657	S173	0.0640719	0.3239
O75494	10772	SRSF10; LOC100996657	S175	0.0732867	0.299127
O75494	10772	SRSF10; LOC100996657	S195	0.095075	0.197224
O75494	10772	SRSF10; LOC100996657	S197	0.0663773	0.262759
O75494	10772	SRSF10; LOC100996657	S199	0.0726851	0.208354
O75494	10772	SRSF10; LOC100996657	S201	-0.0271665	0.466439
O75494	10772	SRSF10; LOC100996657	S221	0.506351	3.29936e-05
O75494	10772	SRSF10; LOC100996657	S23	0.0693143	0.212933
O75494	10772	SRSF10; LOC100996657	S235	0.237658	0.00202932
O75494	10772	SRSF10; LOC100996657	S249	0.0710583	0.183021
O75494	10772	SRSF10; LOC100996657	S251	0.0710583	0.183021
O75494	10772	SRSF10; LOC100996657	S253	0.337901	0.000868449
O75494	10772	SRSF10; LOC100996657	T150	-0.0597058	0.331027
O75530	8726	EED	S34	-0.0358522	0.3457
O75533	23451	SF3B1	S129	0.0237262	0.419993
O75533	23451	SF3B1	S194	-0.0179711	0.459407
O75533	23451	SF3B1	S332	0.0410701	0.410618
O75533	23451	SF3B1	S344	-0.26382	0.0575973
O75533	23451	SF3B1	S400	0.158016	0.0605816
O75533	23451	SF3B1	S488	0.0107414	0.488499
O75533	23451	SF3B1	T142	0.0340181	0.433808
O75533	23451	SF3B1	T207	-0.0256707	0.384928
O75533	23451	SF3B1	T211	-0.0858545	0.0557162
O75533	23451	SF3B1	T223	0.019667	0.427278
O75533	23451	SF3B1	T227	0.00933088	0.470475
O75533	23451	SF3B1	T235	0.044949	0.306823
O75533	23451	SF3B1	T244	0.0178353	0.394835
O75533	23451	SF3B1	T248	0.0780724	0.151268
O75533	23451	SF3B1	T267	0.0472623	0.386442
O75533	23451	SF3B1	T273	0.0849038	0.271828
O75533	23451	SF3B1	T278	0.0151212	0.491533
O75533	23451	SF3B1	T296	0.0116924	0.480394
O75533	23451	SF3B1	T303	0.0174975	0.454631
O75533	23451	SF3B1	T313	0.0321335	0.429136
O75533	23451	SF3B1	T326	0.0655088	0.141661
O75533	23451	SF3B1	T328	-0.0127013	0.472158
O75533	23451	SF3B1	T341	-0.26382	0.0575973
O75533	23451	SF3B1	T354	-0.0675261	0.0914594
O75533	23451	SF3B1	T426	-0.0799638	0.217397
O75533	23451	SF3B1	T434	-0.00131848	0.528535
O75533	23451	SF3B1	T436	-0.0218457	0.431593
O75534	7812	CSDE1	S514	-0.579518	9.55729e-07
O75534	7812	CSDE1	T481	-0.0554935	0.416296
O75554	11193	WBP4	S220	-0.0229854	0.484345
O75554	11193	WBP4	S258	0.033559	0.384987
O75554	11193	WBP4	S262	0.00270941	0.522296
O75554	11193	WBP4	S277	0.176196	0.025923
O75558	8676	STX11	S80	0.0430521	0.466152
O75558	8676	STX11	S81	0.0612188	0.418738
O75564			T456	-0.0451723	0.325179
O75569	8575	PRKRA	S18	0.129235	0.0414969
O75582	9252	RPS6KA5	S750	0.271681	0.000925409
O75582	9252	RPS6KA5	S752	0.513439	6.77753e-05
O75592			S1624	0.0101725	0.503457
O75592			S178	0.0125211	0.472746
O75592			S181	0.053918	0.261205
O75592			S183	0.053918	0.261205
O75592			S2319	0.118965	0.0712407
O75592			S2353	0.0488822	0.362592
O75592			S2687	0.626053	0.000298661
O75592			S2769	0.0474022	0.445345
O75592			S2789	0.0724726	0.348901
O75592			S2812	0.078845	0.0506699
O75592			S2821	0.370512	0.0014297
O75592			S2833	0.0405999	0.368337
O75592			S2838	0.049882	0.292769
O75592			S2839	0.0541746	0.257586
O75592			S2871	0.191133	0.00883006
O75592			S2896	-0.0290867	0.381097
O75592			S2898	0.0165055	0.458784
O75592			S2920	-0.0477192	0.310327
O75592			S2985	-0.0807252	0.204246
O75592			S3426	0.119002	0.145179
O75592			S3478	0.0878955	0.396575
O75592			S3505	0.362085	0.000982866
O75592			S3931	-0.0151428	0.474257
O75592			S3932	0.021323	0.428817
O75592			T2683	0.156624	0.0323701
O75607	10360	NPM3	S147	0.133305	0.232851
O75607	10360	NPM3	S151	0.133305	0.232851
O75607	10360	NPM3	S158	0.133305	0.232851
O75616	26284	ERAL1	S173	0.0113324	0.506262
O75643	23020	SNRNP200	S2002	0.0883709	0.323824
O75643	23020	SNRNP200	S225	0.0191087	0.390822
O75665	8481	OFD1	S669	-0.225782	0.045457
O75665	8481	OFD1	S735	0.260983	0.144413
O75665	8481	OFD1	S774	0.0833902	0.126168
O75665	8481	OFD1	S808	-0.0327774	0.411157
O75665	8481	OFD1	S811	-0.0327774	0.411157
O75674	10040	TOM1L1	S323	0.0397892	0.400434
O75676	8986	RPS6KA4	S343	0.111104	0.0438746
O75676	8986	RPS6KA4	S347	0.0574868	0.185631
O75676	8986	RPS6KA4	S682	0.0666029	0.0840117
O75676	8986	RPS6KA4	S737	0.286638	0.00706192
O75676	8986	RPS6KA4	S745	0.228769	0.000452117
O75683	6838	SURF6	S138	0.0409065	0.206674
O75683	6838	SURF6	S206	-0.0609747	0.280204
O75691	27340	UTP20	S2601	-0.0299329	0.45642
O75691	27340	UTP20	T1741	0.0734495	0.124591
O75694	9631	NUP155	S992	0.0266096	0.30281
O75695	6102	RP2	S15	0.228891	0.000431205
O75717	11169	WDHD1	S1041	0.0417145	0.411266
O75717	11169	WDHD1	S333	0.00949774	0.513791
O75717	11169	WDHD1	S367	-0.0804738	0.343091
O75717	11169	WDHD1	S374	0.162282	0.100519
O75717	11169	WDHD1	S383	0.00659234	0.496732
O75717	11169	WDHD1	S387	0.00831604	0.503929
O75717	11169	WDHD1	S394	0.186203	0.0174657
O75717	11169	WDHD1	S407	-0.0146543	0.453284
O75717	11169	WDHD1	S868	0.0501336	0.251325
O75764	6920	TCEA3	S81	0.0166621	0.443106
O75792	10535	RNASEH2A	S277	0.046087	0.331953
O75807	23645	PPP1R15A	S143	-0.0481587	0.367589
O75808	6650	CAPN15; SOLH	S296	0.212726	0.0218876
O75821	8666	EIF3G	S189	0.196741	0.0722775
O75821	8666	EIF3G	S264	-0.0958414	0.070015
O75822	8669	EIF3J	S127	-0.190146	0.170583
O75822	8669	EIF3J	T109	0.1101	0.25535
O75864	284352	PPP1R37	S561	-0.0142013	0.45644
O75896	11334	TUSC2	S50	0.134005	0.233946
O75909	8812	CCNK	S324	0.156496	0.00452545
O75909	8812	CCNK	S329	0.119766	0.0348147
O75909	8812	CCNK	S340	0.0553921	0.277431
O75925	8554	PIAS1	S483	-0.0817178	0.115992
O75925	8554	PIAS1	S485	-0.0293684	0.326822
O75925	8554	PIAS1	S503	-0.0806805	0.0775842
O75925	8554	PIAS1	S510	0.0410198	0.404658
O75928	9063	PIAS2	S499	-0.098565	0.174205
O75940	10285	SMNDC1	S201	0.0591028	0.237659
O75962	7204	TRIO	S1724	0.0204956	0.457447
O75962	7204	TRIO	S2455	-0.0444479	0.332534
O75962	7204	TRIO	S2631	-0.0268859	0.428817
O75976	1362	CPD	S1355	-0.283882	0.0575696
O75976	1362	CPD	T1368	-0.11049	0.0857585
O75976	1362	CPD	T1370	-0.109195	0.156388
O75995	54440	SASH3	S10	0.278188	0.0998221
O75995	54440	SASH3	S113	0.162058	0.074717
O75995	54440	SASH3	S142	0.00404383	0.516726
O75995	54440	SASH3	S146	-0.0859928	0.197765
O75995	54440	SASH3	S243	0.187576	0.0861657
O75995	54440	SASH3	S38	0.281382	0.00207685
O75995	54440	SASH3	S42	0.182113	0.00244119
O75995	54440	SASH3	S7	0.130942	0.329299
O76021	26156	RSL1D1	S314	-0.00411972	0.5214
O76021	26156	RSL1D1	S361	0.00840132	0.48915
O76021	26156	RSL1D1	S396	-0.239892	0.00338257
O76021	26156	RSL1D1	S427	-0.188585	0.0279209
O76021	26156	RSL1D1	S443	-0.223361	0.0526004
O76021	26156	RSL1D1	S474	0.0973148	0.310312
O76021	26156	RSL1D1	T340	-0.0164123	0.463726
O76021	26156	RSL1D1	T415	0.0600655	0.135943
O76021	26156	RSL1D1	T423	0.0279277	0.400984
O76021	26156	RSL1D1	T454	0.0214319	0.435836
O76021	26156	RSL1D1	T465	0.00946668	0.507661
O76021	26156	RSL1D1	T476	-0.118858	0.194607
O76031	10845	CLPX	S617	0.0544646	0.423249
O76031	10845	CLPX	T443	0.0468892	0.462693
O76080	7763	ZFAND5	S48	-0.190258	0.00884083
O76094	6731	SRP72	S620	0.071066	0.312047
O76094	6731	SRP72	S621	0.0309091	0.360892
O76094	6731	SRP72	T571	0.0168557	0.440832
O94759	7226	TRPM2	S38	-0.259863	0.00227111
O94761			S251	0.159588	0.00128672
O94761			S323	-0.0255545	0.45644
O94762	9400	RECQL5	S488	0.0490505	0.258387
O94762	9400	RECQL5	S491	0.0619216	0.142824
O94762	9400	RECQL5	S727	-0.0872098	0.109672
O94762	9400	RECQL5	S815	-0.0375652	0.314053
O94763	8725	URI1	S372	0.521037	0.020009
O94763	8725	URI1	S442	0.183595	0.08456
O94763	8725	URI1	T492	0.063892	0.432937
O94776	9219	MTA2	S435	0.0997538	0.0817883
O94776	9219	MTA2	S54	0.0798073	0.0870902
O94776	9219	MTA2	T534	0.00274405	0.530129
O94782	7398	USP1	S313	-0.143862	0.0086248
O94782	7398	USP1	S327	-0.253425	0.00100424
O94782	7398	USP1	S475	-0.230153	0.000861487
O94782	7398	USP1	S67	-0.125574	0.0592003
O94804	6793	STK10	S13	-0.135541	0.299068
O94804	6793	STK10	S191	-0.1069	0.0965629
O94804	6793	STK10	S20	0.2859	0.00121324
O94804	6793	STK10	S417	0.665717	0.000428795
O94804	6793	STK10	S438	-0.190594	0.0015612
O94804	6793	STK10	S450	0.648996	1.09716e-05
O94804	6793	STK10	S454	0.808942	9.3649e-06
O94804	6793	STK10	S514	0.0183505	0.443854
O94804	6793	STK10	T259	0.101713	0.348761
O94804	6793	STK10	T952	0.545101	0.000428795
O94806	23683	PRKD3	S364	0.0425728	0.371174
O94806	23683	PRKD3	S391	-0.180448	0.224526
O94806	23683	PRKD3	S735	-0.120426	0.113881
O94806	23683	PRKD3	T535	-0.0394967	0.417062
O94819	9920	KBTBD11	S107	0.0547057	0.188612
O94819	9920	KBTBD11	S310	0.0137777	0.456499
O94819	9920	KBTBD11	S314	-0.0182215	0.377689
O94819	9920	KBTBD11	S508	0.113458	0.281133
O94826	9868	TOMM70A; TOMM70	S279	-0.075133	0.269682
O94826	9868	TOMM70A; TOMM70	S434	0.0356476	0.446303
O94826	9868	TOMM70A; TOMM70	S81	-0.238541	0.170955
O94826	9868	TOMM70A; TOMM70	S91	0.0307952	0.400665
O94826	9868	TOMM70A; TOMM70	T85	0.0475071	0.331078
O94842	9878	TOX4	S181	-0.104414	0.0793135
O94842	9878	TOX4	S182	-0.104414	0.0793135
O94851	9645	MICAL2	S515	0.0969877	0.149839
O94854	643314	KIAA0754	S181	-0.21866	0.0027401
O94854	643314	KIAA0754	T122	-0.0304564	0.403726
O94864	9913	SUPT7L	S108	-0.0205408	0.454288
O94864	9913	SUPT7L	S334	0.0738501	0.384875
O94868	9873	FCHSD2	S681	-0.127961	0.0223966
O94874	23376	UFL1	S458	0.080036	0.278009
O94876	23023	TMCC1	S134	-0.0567548	0.30136
O94876	23023	TMCC1	S382	0.0161949	0.429411
O94876	23023	TMCC1	S414	-0.0504114	0.29683
O94880	9678	PHF14	S290	0.206651	0.00216914
O94880	9678	PHF14	S294	0.206651	0.00216914
O94880	9678	PHF14	S298	0.142024	0.193982
O94880	9678	PHF14	S302	0.171071	0.076245
O94880	9678	PHF14	S308	0.392941	0.000202955
O94880	9678	PHF14	S835	0.212962	0.0202288
O94880	9678	PHF14	S84	0.192729	0.00799382
O94880	9678	PHF14	T287	0.327892	5.1981e-05
O94885	23328	SASH1	S137	-0.135671	0.0547285
O94885	23328	SASH1	S248	-0.198751	0.00432137
O94885	23328	SASH1	S337	-0.143639	0.182177
O94885	23328	SASH1	S407	-0.0995471	0.0845549
O94885	23328	SASH1	S486	-0.242331	0.0416447
O94885	23328	SASH1	S507	-0.0484988	0.323746
O94885	23328	SASH1	S510	0.0312824	0.449818
O94885	23328	SASH1	S614	-0.0191047	0.451433
O94885	23328	SASH1	S721	-0.112178	0.0283767
O94885	23328	SASH1	S743	0.18874	0.261117
O94885	23328	SASH1	S813	0.214051	0.0236241
O94885	23328	SASH1	S821	-0.115031	0.056159
O94885	23328	SASH1	S837	-0.166015	0.0211978
O94885	23328	SASH1	S90	0.356521	0.00180731
O94885	23328	SASH1	S923	-0.0732613	0.232284
O94885	23328	SASH1	T389	-0.173083	0.111241
O94886	9725	TMEM63A	S735	0.0505164	0.38842
O94886	9725	TMEM63A	S739	0.0707013	0.204313
O94887	9855	FARP2	S399	0.10517	0.158183
O94887	9855	FARP2	S428	-0.121313	0.0495794
O94887	9855	FARP2	S439	-0.19923	0.0131354
O94888	26043	UBXN7	S280	0.287476	0.000195817
O94888	26043	UBXN7	S288	0.105124	0.0230773
O94913	51585	PCF11	S1493	0.0837025	0.125176
O94913	51585	PCF11	S1520	0.147708	0.0514807
O94913	51585	PCF11	S368	-0.140931	0.250054
O94913	51585	PCF11	S370	-0.0932426	0.125754
O94913	51585	PCF11	S372	-0.11655	0.0605606
O94913	51585	PCF11	S487	0.0196784	0.381944
O94913	51585	PCF11	S489	-0.013606	0.445752
O94913	51585	PCF11	S494	0.00729936	0.486991
O94913	51585	PCF11	S502	-0.0315912	0.38773
O94913	51585	PCF11	S509	0.0264731	0.369764
O94913	51585	PCF11	S511	0.0331286	0.330882
O94913	51585	PCF11	S624	0.339902	0.000724624
O94913	51585	PCF11	S645	0.102234	0.0489088
O94913	51585	PCF11	S705	-0.0464917	0.216703
O94913	51585	PCF11	S777	-0.126799	0.0689408
O94913	51585	PCF11	T1497	0.292962	0.0612821
O94913	51585	PCF11	T1530	0.0202902	0.423861
O94915	285527	FRYL	S1337	0.0934122	0.13197
O94915	285527	FRYL	S1533	0.0543544	0.320404
O94915	285527	FRYL	S1914	-0.054109	0.169789
O94915	285527	FRYL	S1923	-0.143187	0.0436359
O94915	285527	FRYL	S1945	-0.00687111	0.524774
O94915	285527	FRYL	S1957	-0.0868053	0.111758
O94915	285527	FRYL	S1972	-0.106303	0.157272
O94915	285527	FRYL	S1978	-0.0539774	0.240971
O94915	285527	FRYL	S2272	-0.0389768	0.301491
O94915	285527	FRYL	S2454	-0.0136684	0.497146
O94915	285527	FRYL	S2457	-0.0136684	0.497146
O94915	285527	FRYL	S844	0.0961295	0.298492
O94915	285527	FRYL	T1959	-0.00158428	0.528221
O94915	285527	FRYL	T2331	-0.126285	0.1478
O94915	285527	FRYL	T2547	-0.0362013	0.43886
O94916	10725	NFAT5	S561	-0.445132	0.000147116
O94921	5218	CDK14	S95	-0.394676	0.00356368
O94923	26035	GLCE	S73	0.110841	0.193971
O94953	23030	KDM4B	S566	0.00119637	0.529219
O94953	23030	KDM4B	S622	0.0784678	0.181908
O94964	140710	SOGA1	S1017	0.000621829	0.531343
O94964	140710	SOGA1	S1184	-0.356434	0.000333196
O94964	140710	SOGA1	S1221	-0.307425	0.0162027
O94964	140710	SOGA1	S1303	-0.0986072	0.0227187
O94964	140710	SOGA1	S1399	-0.136943	0.0735049
O94964	140710	SOGA1	S926	0.0613785	0.299944
O94964	140710	SOGA1	T1005	-0.299742	0.00273768
O94966	10869	USP19	S244	-0.0500163	0.312446
O94967	22911	WDR47	S422	-0.0275188	0.389029
O94979	22872	SEC31A	S1163	-0.115753	0.0390552
O94979	22872	SEC31A	S527	-0.0234482	0.366767
O94979	22872	SEC31A	S532	0.0513173	0.345821
O94979	22872	SEC31A	S799	0.0731804	0.0892653
O94986	22995	CEP152	S133	-0.058945	0.306086
O94986	22995	CEP152	S1461	-0.098262	0.0406605
O94986	22995	CEP152	S1552	-0.0830002	0.27901
O94986	22995	CEP152	S1589	0.0173407	0.48899
O94986	22995	CEP152	S1618	-0.0698076	0.294167
O95067	9133	CCNB2	S92	-0.0185357	0.437027
O95067	9133	CCNB2	T8	-0.144365	0.280405
O95071	51366	UBR5	S1549	-0.219622	0.00253476
O95071	51366	UBR5	S1990	-0.059187	0.291598
O95071	51366	UBR5	S2001	0.214182	0.0349577
O95071	51366	UBR5	S2011	0.0879023	0.234149
O95071	51366	UBR5	S2028	0.102268	0.325564
O95071	51366	UBR5	S2483	0.0625022	0.348761
O95071	51366	UBR5	S2486	-0.0502314	0.306216
O95071	51366	UBR5	S578	-0.090935	0.253253
O95071	51366	UBR5	S612	0.0201962	0.441678
O95071	51366	UBR5	S636	0.0112721	0.520038
O95071	51366	UBR5	T637	0.126189	0.00533312
O95104	57466	SCAF4	S1004	0.164107	0.0754166
O95104	57466	SCAF4	S1037	-0.00867885	0.490444
O95104	57466	SCAF4	S1063	0.010215	0.49991
O95104	57466	SCAF4	S154	-0.0627546	0.192276
O95104	57466	SCAF4	S429	-0.0957519	0.111758
O95104	57466	SCAF4	S473	0.0139173	0.459261
O95104	57466	SCAF4	T237	-0.0940199	0.0826424
O95155	10277	UBE4B	S101	0.0238069	0.416296
O95155	10277	UBE4B	S105	-0.0819202	0.164111
O95155	10277	UBE4B	S238	-0.0509293	0.372877
O95155	10277	UBE4B	S90	0.0662741	0.34801
O95166	11337	GABARAP	S16	-0.0177302	0.502837
O95168	4710	NDUFB4	S26	0.0855294	0.319768
O95185	8633	UNC5C	S468	-0.0385553	0.452928
O95210	8987	STBD1	S145	-0.167913	0.0414588
O95210	8987	STBD1	S175	-0.0383046	0.339145
O95210	8987	STBD1	S211	-0.157893	0.0490124
O95218	9406	ZRANB2	S120	0.0271241	0.408868
O95218	9406	ZRANB2	S153	-0.0134636	0.466581
O95218	9406	ZRANB2	S165	-0.159315	0.0164787
O95218	9406	ZRANB2	S181	-0.169668	0.0217161
O95218	9406	ZRANB2	S188	0.037851	0.300729
O95218	9406	ZRANB2	S193	0.0865462	0.115125
O95218	9406	ZRANB2	S266	0.196877	0.320374
O95218	9406	ZRANB2	S268	0.196877	0.320374
O95218	9406	ZRANB2	S280	0.262525	0.007023
O95218	9406	ZRANB2	S290	0.0608647	0.384987
O95218	9406	ZRANB2	S293	-0.0963372	0.249394
O95218	9406	ZRANB2	S307	0.178071	0.00386
O95232	51747	LUC7L3	S333	0.0404693	0.36616
O95232	51747	LUC7L3	S335	0.0404693	0.36616
O95232	51747	LUC7L3	S367	-0.0313899	0.3269
O95232	51747	LUC7L3	S384	-0.234676	0.291598
O95232	51747	LUC7L3	S410	-0.0413701	0.374895
O95232	51747	LUC7L3	S425	0.0110205	0.48536
O95232	51747	LUC7L3	S431	0.0265275	0.438094
O95232	51747	LUC7L3	T238	-0.0375873	0.407392
O95235	10112	KIF20A	S532	0.128227	0.156215
O95235	10112	KIF20A	S825	0.114462	0.15527
O95235	10112	KIF20A	S878	0.0481255	0.216703
O95239	24137	KIF4A	S1038	0.00887501	0.482575
O95239	24137	KIF4A	S394	0.0308384	0.4135
O95239	24137	KIF4A	S801	1.02775	1.94314e-06
O95239	24137	KIF4A	S815	0.0410306	0.296723
O95239	24137	KIF4A	T1181	-0.0818312	0.142439
O95243	8930	MBD4	S318	0.579505	0.000356321
O95243	8930	MBD4	S321	0.152866	0.018449
O95243	8930	MBD4	S387	-0.0559907	0.236117
O95243	8930	MBD4	S428	-0.102382	0.134545
O95248			T1138	-0.0537932	0.404631
O95251	11143	KAT7	S10	-0.0783058	0.236564
O95251	11143	KAT7	S100	-0.0171698	0.497146
O95251	11143	KAT7	S102	0.0322603	0.38981
O95251	11143	KAT7	S111	-0.0625318	0.254782
O95251	11143	KAT7	S124	0.0176901	0.469019
O95251	11143	KAT7	S162	0.0354206	0.345141
O95251	11143	KAT7	S273	-0.170401	0.0145509
O95251	11143	KAT7	S50	0.091482	0.142729
O95251	11143	KAT7	S52	0.151995	0.0690918
O95251	11143	KAT7	S53	0.151995	0.0690918
O95251	11143	KAT7	S56	-0.0429542	0.300903
O95251	11143	KAT7	S57	-0.0561754	0.260767
O95251	11143	KAT7	S99	0.0336126	0.365256
O95251	11143	KAT7	T128	0.0176901	0.469019
O95251	11143	KAT7	T85	-0.122432	0.263826
O95251	11143	KAT7	T88	-0.21233	0.00776409
O95292	9217	VAPB	S160	0.141301	0.0720241
O95295	23557	SNAPIN	S133	-0.0967125	0.0987353
O95297	9019	MPZL1	S221	-0.251614	0.00576428
O95336	25796	PGLS	S49	0.25998	0.0424257
O95359	10579	TACC2	S2226	-0.152478	0.193752
O95359	10579	TACC2	S2317	-0.345083	0.0011582
O95359	10579	TACC2	S2321	-0.0430411	0.344396
O95361	10626	TRIM16	S24	-0.0531104	0.284643
O95361	10626	TRIM16	S60	-0.0766043	0.0432322
O95365	51341	ZBTB7A	S337	0.0442437	0.284088
O95365	51341	ZBTB7A	S341	0.31634	0.000764841
O95365	51341	ZBTB7A	S511	0.0703426	0.370762
O95365	51341	ZBTB7A	S526	-0.0163607	0.464318
O95365	51341	ZBTB7A	S549	0.0707296	0.282484
O95391	10569	SLU7	S215	0.0480355	0.173926
O95391	10569	SLU7	S235	-0.00394576	0.512061
O95391	10569	SLU7	S515	0.0224626	0.496063
O95394	5238	PGM3	S64	-0.0117509	0.459083
O95396	27304	MOCS3	S47	-0.0966946	0.0877972
O95400	10421	CD2BP2	S195	0.0100805	0.461552
O95400	10421	CD2BP2	S46	0.553065	0.000141893
O95400	10421	CD2BP2	S49	0.117371	0.303992
O95402	9441	MED26	S299	-0.0415855	0.467669
O95402	9441	MED26	S314	-0.0658048	0.3242
O95402	9441	MED26	S361	0.124788	0.134091
O95402	9441	MED26	S373	-0.0321909	0.34762
O95402	9441	MED26	S385	-0.160839	0.251181
O95402	9441	MED26	S447	0.0112949	0.458958
O95402	9441	MED26	S535	-0.0615089	0.198018
O95402	9441	MED26	T323	-0.100726	0.202001
O95425	6840	SVIL	S221	0.0487011	0.391304
O95425	6840	SVIL	S245	-0.0943899	0.0718689
O95425	6840	SVIL	S968	0.0203737	0.448916
O95429	9530	BAG4	S179	-0.0574865	0.154204
O95429	9530	BAG4	S245	0.00945445	0.501056
O95429	9530	BAG4	S289	-0.147572	0.0237801
O95433	10598	AHSA1	S258	-0.0416724	0.310312
O95453	5073	PARN	S163	-0.0274987	0.345997
O95453	5073	PARN	S557	0.341729	9.3649e-06
O95453	5073	PARN	S570	-0.169062	0.146658
O95453	5073	PARN	S583	-0.169062	0.146658
O95453	5073	PARN	S619	0.0263653	0.364052
O95453	5073	PARN	S623	0.0457607	0.283473
O95453	5073	PARN	S628	0.169808	0.0180983
O95456	8624	PSMG1	T18	-0.158536	0.0261055
O95456	8624	PSMG1	T31	0.0504999	0.389236
O95466	752	FMNL1	S1031	-0.00671972	0.514262
O95466	752	FMNL1	S184	0.0066679	0.502844
O95466	752	FMNL1	S211	0.0155177	0.478509
O95466	752	FMNL1	S624	0.10118	0.0337708
O95466	752	FMNL1	T1020	0.0604885	0.334623
O95487	10427	SEC24B	S1224	0.0189795	0.437439
O95503	23466	CBX6	S143	0.0639569	0.42009
O95503	23466	CBX6	S246	-0.1685	0.158721
O95503	23466	CBX6	S280	-0.215097	0.0468398
O95544	65220	NADK	S46	0.299565	0.0509632
O95544	65220	NADK	S48	0.125034	0.093906
O95544	65220	NADK	S64	0.266848	0.0018589
O95562	375035	SFT2D2	S20	-0.0259633	0.483551
O95562	375035	SFT2D2	S9	-0.0877318	0.115531
O95602	25885	POLR1A	S1429	-0.00407769	0.516133
O95602	25885	POLR1A	S1489	0.34538	0.00124264
O95602	25885	POLR1A	T360	-0.074754	0.297965
O95613	5116	PCNT	S1632	-0.127203	0.24815
O95613	5116	PCNT	S2177	-0.213554	0.0822424
O95613	5116	PCNT	S2214	0.203208	0.0318178
O95613	5116	PCNT	S2352	0.0735161	0.370323
O95613	5116	PCNT	S2433	-0.0331435	0.461154
O95613	5116	PCNT	S253	-0.111023	0.175504
O95613	5116	PCNT	S3242	-0.0462839	0.247186
O95613	5116	PCNT	S3274	0.0628172	0.412118
O95613	5116	PCNT	S44	0.0514015	0.315785
O95613	5116	PCNT	T2316	-0.0918271	0.123484
O95628	4850	CNOT4	S301	-0.0322567	0.443009
O95628	4850	CNOT4	S324	-0.0741532	0.206199
O95639	10898	CPSF4	S202	0.0159665	0.451532
O95639	10898	CPSF4	S212	-0.0241063	0.472063
O95644	4772	NFATC1	S172	-0.187749	0.0988176
O95644	4772	NFATC1	S233	-0.0612899	0.248034
O95644	4772	NFATC1	S237	-0.0282572	0.379373
O95644	4772	NFATC1	S239	-0.0282572	0.379373
O95644	4772	NFATC1	S257	-0.0898019	0.146703
O95644	4772	NFATC1	S261	-0.155862	0.00264239
O95644	4772	NFATC1	S765	0.24877	0.0239532
O95644	4772	NFATC1	S887	-0.195695	0.0241411
O95644	4772	NFATC1	S903	-0.319014	0.00115597
O95671	8623	ASMTL	S21	0.0303596	0.397497
O95671	8623	ASMTL	S239	-0.00526578	0.510254
O95671	8623	ASMTL	S255	-0.0507739	0.432305
O95674	8760	CDS2	S21	-0.180559	0.00416343
O95674	8760	CDS2	S33	-0.0664401	0.0822751
O95674	8760	CDS2	S35	-0.11564	0.210703
O95674	8760	CDS2	T31	-0.11564	0.210703
O95684	11116	FGFR1OP	S152	-0.0360331	0.350242
O95684	11116	FGFR1OP	S156	-0.0204176	0.398342
O95684	11116	FGFR1OP	S160	-0.0670844	0.101946
O95684	11116	FGFR1OP	S166	-0.178662	0.0509635
O95684	11116	FGFR1OP	S202	-0.112926	0.200699
O95684	11116	FGFR1OP	T169	-0.183181	0.0982082
O95685	5509	PPP1R3D	S133	-0.110253	0.1744
O95685	5509	PPP1R3D	S25	0.099636	0.192563
O95685	5509	PPP1R3D	S46	-0.170491	0.0442881
O95685	5509	PPP1R3D	S74	-0.084158	0.28822
O95685	5509	PPP1R3D	S78	-0.0977367	0.203065
O95696	23774	BRD1	S128	0.0388777	0.308966
O95696	23774	BRD1	S18	-0.00427735	0.520429
O95696	23774	BRD1	S25	0.00532016	0.504538
O95696	23774	BRD1	S801	-0.0468567	0.376477
O95696	23774	BRD1	S803	0.106177	0.0698379
O95696	23774	BRD1	S808	0.0238435	0.401549
O95696	23774	BRD1	S814	-0.0468567	0.376477
O95696	23774	BRD1	S852	0.025555	0.400562
O95696	23774	BRD1	T1051	0.030084	0.458784
O95707	10775	POP4	S10	0.455282	0.000797088
O95714	8924	HERC2	S1577	-0.117457	0.0496325
O95714	8924	HERC2	S1942	-0.0231134	0.480497
O95714	8924	HERC2	S2454	-0.0532492	0.340786
O95714	8924	HERC2	S2928	-0.03715	0.398802
O95714	8924	HERC2	T1944	-0.0231134	0.480497
O95714	8924	HERC2	T986	-0.0742729	0.257827
O95716	9545	RAB3D	S199	-0.0896827	0.231716
O95716	9545	RAB3D	T86	0.0397711	0.409222
O95721	9342	SNAP29	S114	-0.554523	0.084131
O95721	9342	SNAP29	S163	-0.327017	0.0126713
O95747	9943	OXSR1	S339	-0.0144157	0.450563
O95747	9943	OXSR1	S359	0.258446	0.000646445
O95747	9943	OXSR1	S427	0.20742	0.001858
O95758	9991	PTBP3	S56	0.0242409	0.404179
O95759	11138	TBC1D8	S1054	-0.0478946	0.319972
O95772	83930	STARD3NL	S193	0.0261196	0.414367
O95782	160	AP2A1	S518	0.085841	0.330094
O95782	160	AP2A1	S655	0.0173779	0.454225
O95782	160	AP2A1	T653	0.0492781	0.42579
O95785	58525	WIZ	S1012	-0.0166412	0.493175
O95785	58525	WIZ	S1017	0.0084915	0.498445
O95785	58525	WIZ	S1106	-0.104393	0.0314512
O95785	58525	WIZ	S1127	-0.0100504	0.499647
O95785	58525	WIZ	S1134	-0.0100504	0.499647
O95785	58525	WIZ	S1146	-0.168917	0.0402147
O95785	58525	WIZ	S1151	-0.105466	0.108735
O95785	58525	WIZ	S1155	-0.168917	0.0402147
O95785	58525	WIZ	S1480	-0.245016	0.117583
O95785	58525	WIZ	S1517	-0.0664201	0.121782
O95785	58525	WIZ	S983	0.231595	0.00241573
O95785	58525	WIZ	S996	-0.100115	0.155544
O95789	9204	ZMYM6	S730	-0.120128	0.102509
O95793	6780	STAU1	S176	-0.0700012	0.294942
O95793	6780	STAU1	S390	-0.0810853	0.240971
O95801	7268	TTC4	S51	-0.0129926	0.484046
O95816	9532	BAG2	S20	0.141811	0.0318339
O95817	9531	BAG3	S173	-0.019938	0.435663
O95817	9531	BAG3	S264	-0.00959348	0.500625
O95817	9531	BAG3	S275	0.0042163	0.524513
O95817	9531	BAG3	S279	0.0516042	0.269713
O95817	9531	BAG3	S381	-0.0622246	0.276926
O95817	9531	BAG3	S386	-0.0232408	0.438138
O95819	9448	MAP4K4	S324	-0.032766	0.467547
O95819	9448	MAP4K4	S326	-0.032766	0.467547
O95819	9448	MAP4K4	S550	0.0683447	0.380236
O95819	9448	MAP4K4	S580	-0.115081	0.172156
O95819	9448	MAP4K4	S629	0.0489259	0.219703
O95819	9448	MAP4K4	S631	-0.0376336	0.26386
O95819	9448	MAP4K4	S639	0.00922704	0.511097
O95819	9448	MAP4K4	S715	0.300907	0.00813857
O95819	9448	MAP4K4	S800	-0.101281	0.0470337
O95819	9448	MAP4K4	S811	-0.101378	0.109971
O95819	9448	MAP4K4	S842	-0.0549366	0.186197
O95819	9448	MAP4K4	S852	-0.12803	0.0397535
O95819	9448	MAP4K4	S854	-0.206375	0.0147945
O95819	9448	MAP4K4	S855	-0.0620761	0.193752
O95819	9448	MAP4K4	S900	0.224238	0.206813
O95819	9448	MAP4K4	T828	-0.00778489	0.504498
O95819	9448	MAP4K4	T834	0.0411039	0.397068
O95819	9448	MAP4K4	T846	0.066542	0.25303
O95831	9131	AIFM1	S268	0.10323	0.0512683
O95835	9113	LATS1	S181	-0.490294	0.0190795
O95835	9113	LATS1	S464	-0.0625895	0.335329
O95835	9113	LATS1	S613	-0.200778	0.00130487
O95835	9113	LATS1	T246	-0.0953187	0.211173
O95848	256281	NUDT14	S15	0.108338	0.198018
O95983	53615	MBD3	S85	-1.16769	1.02197e-07
O95997	9232	PTTG1	S165	-0.00293272	0.510517
O95999	8915	BCL10	S138	-0.129895	0.0739977
O96005	1209	CLPTM1	S21	-0.0231538	0.443981
O96007	4338	MOCS2	S20	-0.204959	0.0622022
O96013	10298	PAK4	S104	0.0170512	0.407734
O96013	10298	PAK4	S181	0.173762	0.00880029
O96013	10298	PAK4	S291	-0.00767546	0.512061
O96013	10298	PAK4	S474	0.0112668	0.483225
O96013	10298	PAK4	S99	0.144186	0.149157
O96013	10298	PAK4	T207	0.0706929	0.307904
O96017	11200	CHEK2	S260	0.194502	0.00747511
O96017	11200	CHEK2	T378	0.165531	0.0331688
O96019	86	ACTL6A	S233	0.123873	0.00508227
O96020	9134	CCNE2	S21	-0.372619	3.84156e-05
O96020	9134	CCNE2	S383	0.0217559	0.440878
O96028	7468	WHSC1; NSD2	S121	0.0102333	0.493649
O96028	7468	WHSC1; NSD2	S194	0.202815	0.0315787
O96028	7468	WHSC1; NSD2	S407	0.196627	0.0270327
O96028	7468	WHSC1; NSD2	S437	-0.0404304	0.29683
O96028	7468	WHSC1; NSD2	S604	0.326947	0.0179034
O96028	7468	WHSC1; NSD2	T110	-0.313948	0.00188234
O96028	7468	WHSC1; NSD2	T115	0.0169633	0.425767
O96028	7468	WHSC1; NSD2	T544	-0.074232	0.162524
P00519	25	ABL1	S569	-0.0326967	0.440401
P00519	25	ABL1	S884	0.22903	0.00265948
P00519	25	ABL1	S917	0.0129861	0.491778
P00519	25	ABL1	T613	-0.102793	0.146333
P00558	5230	PGK1	S153	-0.0929478	0.164702
P00558	5230	PGK1	S203	0.0327908	0.280204
P00558	5230	PGK1	Y196	-0.0604787	0.26824
P01106	4609	MYC	S161	-1.17138	1.72995e-06
P01106	4609	MYC	S337	-1.82628	2.32595e-09
P01106	4609	MYC	S62	-0.899769	1.02197e-07
P01106	4609	MYC	S71	-0.16119	0.19759
P01106	4609	MYC	T58	-0.922473	1.04174e-07
P01730	920	CD4	S433	-0.178246	0.108228
P01730	920	CD4	S440	-0.209168	0.180651
P02545	4000	LMNA	S107	0.147331	0.0296911
P02545	4000	LMNA	S12	-0.129468	0.0321206
P02545	4000	LMNA	S22	-0.03491	0.340786
P02545	4000	LMNA	S277	0.0582348	0.139648
P02545	4000	LMNA	S301	-0.123869	0.23498
P02545	4000	LMNA	S390	0.0464261	0.170483
P02545	4000	LMNA	S392	0.0499764	0.114966
P02545	4000	LMNA	S403	0.150679	0.0299079
P02545	4000	LMNA	S404	-0.130308	0.0739722
P02545	4000	LMNA	S406	-0.15633	0.0447941
P02545	4000	LMNA	S407	0.152239	0.0260905
P02545	4000	LMNA	S414	-0.0643007	0.240074
P02545	4000	LMNA	S423	0.0648975	0.25535
P02545	4000	LMNA	S426	-0.0574881	0.261656
P02545	4000	LMNA	S429	0.313292	0.00793215
P02545	4000	LMNA	S458	-0.019736	0.422343
P02545	4000	LMNA	S616	-0.164152	0.0965629
P02545	4000	LMNA	S636	0.873946	1.39686e-07
P02686	4155	MBP	S112	0.455566	0.00485903
P02686	4155	MBP	S16	0.043929	0.475877
P02686	4155	MBP	S26	-0.0942811	0.343091
P02686	4155	MBP	S36	0.028068	0.41732
P02686	4155	MBP	S40	-0.0228231	0.451237
P02686	4155	MBP	S96	0.016152	0.505103
P02786	7037	TFRC	S24	0.0941186	0.217636
P02786	7037	TFRC	S34	-0.0547509	0.257673
P02794	2495	FTH1	S179	0.103048	0.0795014
P04035	3156	HMGCR	S356	-0.0891342	0.118349
P04035	3156	HMGCR	S504	-0.50439	2.17642e-05
P04040	847	CAT	S517	-0.150518	0.0886584
P04049	5894	RAF1	S259	-0.14139	0.0647539
P04049	5894	RAF1	S497	0.00893053	0.503385
P04075	226	ALDOA	S39	0.0219463	0.373784
P04075	226	ALDOA	S46	-0.00964246	0.471358
P04075	226	ALDOA	T269	-0.11308	0.162008
P04075	226	ALDOA	T49	-0.0548114	0.304653
P04150	2908	NR3C1	S134	0.0196542	0.427235
P04150	2908	NR3C1	S203	-0.152421	0.0105984
P04150	2908	NR3C1	S267	-0.200389	0.00246767
P04150	2908	NR3C1	S404	-0.158748	0.05101
P04150	2908	NR3C1	T414	-0.0139774	0.499647
P04183	7083	TK1	S231	-0.0233531	0.493651
P04233	972	CD74	S25	-0.0611172	0.329167
P04233	972	CD74	S8	0.478816	0.000816035
P04406	2597	GAPDH	S192	-0.148014	0.0183077
P04406	2597	GAPDH	S210	0.0758543	0.196018
P04406	2597	GAPDH	S25	-0.0270573	0.40394
P04406	2597	GAPDH	S83	0.0664596	0.115279
P04406	2597	GAPDH	T153	-0.00575267	0.514202
P04406	2597	GAPDH	T59	0.140389	0.0741161
P04439	3105	HLA-A	S356	-0.149886	0.101168
P04439	3105	HLA-A	S359	-0.149886	0.101168
[truncated: 14,826 more rows]
